# Supplementary material for: Comparative transcriptome analysis of Arabidopsis thaliana infested by diamond back moth (Plutella xylostella) larvae reveals signatures of stress response, secondary metabolism, and signalling
Source: BMC Genomics. 2008 Apr 9;9:154. doi: 10.1186/1471-2164-9-154 (PMC2375910; doi:10.1186/1471-2164-9-154)
Supplement: Additional file 1 — Normalized expression data of all non-control elements upon herbivory with DBM. Arabidopsis Ler plants were challenged with P. xylostella (DBM) larvae for 1 h, 4 h, 8 h, and 24 h. Untreated control tissues were harvested in parallel. The experiment was repeated twice (biological replicates) and RNA from each treatment/control sample pair was used twice (dye-flip replicates) for hybridisation of a printed 70-mer oligonucleotide microarray containing 26,090 non control elements. Given for all non-control elements are information on the genes recognized (columns A to D), the normalized expression ratios for each hybridization (columns Y to AN), the mean ratios from the four replicates (columns L to O), clustering results (columns H and I), and the results of statistical analysis as indicated (columns F, G, J, K, P to W). Ratio considered significant (p[t-test] < 0.05 & foldchange > 2) are indicated in red (induced) or blue (repressed). [file 1471-2164-9-154-S1.xls]

## Sheet: DBM_norm_data
Additional File 1 Normalized expression data of all non-control elements upon herbivory with DBM. Arabidopsis Ler plants were challenged continously with P. xylostella larvae for 1h, 4h, 8h, and 24h. Untreated control tissues were harvested in parallel. The experiment was repeated twice (biological replicates) and RNA from each treatment/control sample pair was used twice (dye-flip replicates) fo…
oligoID	target locus	description	p(ANOVA)	q(ANOVA)	cluster info	group info	max. change over time (log2scale)	max. change log2(treatment/control)	mean log2-ratio 1h	mean log2-ratio 4h	mean log2-ratio 8h	mean log2-ratio 24h	p(t-test) 1h	p(t-test) 4h	p(t-test) 8h	p(t-test) 24h	q(t-test) 1h	q(t-test) 4h	q(t-test) 8h	q(t-test) 24h	No. of observations	log2-ratio 1h rep1 array 003	log2-ratio 1h rep1 array 004	log2-ratio 1h rep2 array005	log2-ratio 1h rep2 array006	log2-ratio 4h rep1 array007	log2-ratio 4h rep1 array008	log2-ratio 4h rep2 array009	log2-ratio 4h rep2 array010	log2-ratio 8h rep1 array011	log2-ratio 8h rep1 array012	log2-ratio 8h rep2 array013	log2-ratio 8h rep2 array014	log2-ratio 24h rep1 array019	log2-ratio 24h rep1 array020	log2-ratio 24h rep2 array021	log2-ratio 24h rep2 array022
A006020_01	At1g15050	Belongs to auxin inducible gene family.	0.00368177	0.0527543	cluster A	group A	4.484	3.337	-1.147	3.337	1.031	-0.496	na	0.018	na	na	na	0.337	na	na	8	-0.853	-1.441	na	na	na	2.582	3.289	4.14	na	na	na	1.031	-0.581	na	na	-0.411
A011665_01	At3g07850 At3g14040	exopolygalacturonase / galacturan 1,4-alpha-galacturonidase / pectinase, identical to SP|P49063 Exopolygalacturonase clone GBGA483 precursor (EC 3.2.1.67) (ExoPG) (Galacturan 1,4-alpha-galacturonidase) {Arabidopsis thaliana}	0.00343944	0.0509125	cluster A	group A	3.743	3.182	-0.561	3.182	na	-0.278	na	0.008	na	na	na	0.294	na	na	7	-0.092	-1.031	na	na	na	2.842	3.731	2.972	na	na	na	na	0.216	na	-0.772	na
A016949_01	At5g17300	myb family transcription factor, similar to CCA1 (Arabidopsis thaliana) GI:4090569; contains Pfam profile PF00249: Myb-like DNA-binding domain	0.00135467	0.0334761	cluster A	group A	3.565	2.925	0.116	2.925	1.012	-0.639	0.795	0.004	0.254	0.163	0.882	0.278	0.224	0.348	16	-0.223	1.326	-0.496	-0.141	2.076	2.557	3.642	3.427	1.269	2.935	-0.228	0.071	-0.677	-0.922	-1.292	0.333
A008927_01	At3g62270	anion exchange family protein, contains similarity to anion exchanger 3, cardiac splice form - Rattus norvegicus, PIR:A42497	0.000715982	0.0246213	cluster A	group A	3.432	2.817	-0.615	2.817	0.004	0.439	0.168	0.004	0.995	0.366	0.757	0.278	0.478	0.474	16	-1.096	-1.293	-0.141	0.07	2.097	3.04	2.414	3.718	1.587	-0.994	-0.845	0.268	-0.529	0.041	1.219	1.024
A000980_01	At1g77970	hydroxyproline-rich glycoprotein family protein,	0.00135642	0.0334761	cluster A	group A	2.919	2.67	-0.249	2.67	1.206	0.042	0.223	0.011	0.167	0.738	0.775	0.307	0.181	0.626	16	-0.055	-0.608	0.095	-0.427	1.705	2.03	3.537	3.407	2.735	1.888	-0.049	0.249	0.229	-0.241	0.23	-0.049
A011657_01	At3g48110	glycine-tRNA ligase	6.21818e-07	0.000663432	cluster A	group A	2.997	2.472	0.052	2.472	0.629	-0.524	0.822	0	0.114	0.008	0.886	0.163	0.152	0.172	16	0.031	0.367	-0.537	0.346	2.434	2.351	2.762	2.342	1.416	0.619	0.397	0.084	-0.612	-0.706	-0.445	-0.335
A025181_01	At5g38250	serine/threonine protein kinase, putative, similar to receptor serine/threonine kinase PR55K gi|1235680|gb|AAC49208; contains protein kinase domain, Pfam:PF00069; contains serine/threonine protein kinase domain, INTERPRO:IPR002290	0.00013334	0.0107524	cluster A	group A	2.612	2.403	-0.209	2.403	0.398	0.746	0.354	0.006	0.358	0.003	0.811	0.293	0.27	0.151	16	-0.056	-0.705	0.195	-0.269	1.998	3.388	2.342	1.884	1.136	0.67	-0.604	0.39	0.757	0.934	0.514	0.78
A014105_01	At4g26690	glycerophosphoryl diester phosphodiesterase family protein, weak similarity to glycerophosphodiester phosphodiesterase (Borrelia hermsii) GI:1399038; contains Pfam profile PF03009: Glycerophosphoryl diester phosphodiesterase family	0.000309842	0.015921	cluster A	group A	2.949	2.344	-0.605	2.344	0.453	-0.5	0.258	0.004	0.347	0.185	0.789	0.278	0.265	0.364	16	-1.399	-1.218	-0.26	0.459	2.799	1.854	2.93	1.793	-0.36	1.55	0.104	0.52	-0.83	-0.048	-1.152	0.03
A025778_01	At5g07410 At1g69940	pectinesterase family protein, contains Pfam profile: PF01095 pectinesterase	0.00107209	0.0291566	cluster A	group A	2.66	2.323	-0.338	2.323	0.784	-0.188	0.227	0.022	0.178	0.355	0.777	0.346	0.187	0.469	16	0.014	-0.99	-0.208	-0.167	1.25	1.709	3.646	2.686	1.683	1.375	0.301	-0.222	-0.676	-0.058	0.128	-0.147
A018243_01	At5g11810	expressed protein,	0.0293957	0.135635	cluster A	group A	2.09	2.289	0.199	2.289	1.006	0.346	0.586	0.002	0.25	0.072	0.856	0.263	0.222	0.265	15	-0.425	-0.128	1.083	0.265	na	2.089	2.474	2.304	2.624	1.763	-0.144	-0.216	0.459	0.153	0.651	0.123
A009040_01	At3g59570	RabGAP/TBC domain-containing protein, similar to GTPase activating protein (Yarrowia lipolytica) GI:2370595; contains Pfam profile PF00566: TBC domain	0.0076735	0.0745841	cluster A	group A	2.47	2.282	0.002	2.282	0.675	-0.187	0.995	0.023	0.295	0.682	0.904	0.348	0.242	0.607	13	-0.28	0.551	-0.889	0.627	na	1.713	2.933	2.201	-0.253	1.349	na	0.929	-0.976	0.235	na	0.179
A026026_01	none		0.00324097	0.0497572	cluster A	group A	2.781	2.216	-0.555	2.216	1.044	-0.565	0.041	0.02	0.215	0.289	0.714	0.344	0.205	0.432	16	-0.33	-0.99	-0.609	-0.291	1.663	1.116	3.121	2.965	2.605	1.689	0.04	-0.16	-0.671	-0.435	0.492	-1.646
A001960_01	At1g43690	ubiquitin interaction motif-containing protein, contains Pfam profile PF02809: Ubiquitin interaction motif	0.000112213	0.00972744	cluster A	group A	2.491	2.203	-0.288	2.203	0.111	0.073	0.016	0.022	0.583	0.481	0.624	0.345	0.353	0.528	16	-0.252	-0.343	-0.142	-0.414	1.358	1.422	2.601	3.432	0.438	0.185	0.229	-0.407	-0.037	0.128	-0.102	0.301
A018777_01	At5g35560	DENN (AEX-3) domain-containing protein, contains Pfam domain PF02141: DENN (AEX-3) domain; this cDNA may contain an anomalously spliced intron...will require further examination.	0.00173095	0.0378754	cluster A	group A	3.79	2.201	-1.589	2.201	1.236	0.312	0.1	0.007	na	na	0.741	0.293	na	na	11	-1.859	-2.368	na	-0.54	2.314	3.073	1.498	1.919	na	na	1.018	1.453	0.854	-0.23	na	na
A016881_01	none		7.13713e-06	0.00205804	cluster A	group A	2.587	2.109	-0.478	2.109	0.515	-0.257	0.047	0.002	0.197	0.143	0.714	0.263	0.197	0.332	16	-0.712	-0.426	-0.085	-0.688	1.869	1.625	2.489	2.454	1.175	0.906	-0.131	0.112	-0.607	-0.247	-0.192	0.019
A022635_01	At4g37220	stress-responsive protein, putative, similar to cold acclimation WCOR413-like protein gamma form (Hordeum vulgare) gi|18449100|gb|AAL69988; similar to stress-regulated protein SAP1 (Xerophyta viscosa) gi|21360378|gb|AAM47505	0.00503429	0.0606125	cluster A	group A	2.09	2.085	0.154	2.085	0.152	-0.006	0.091	0.034	0.152	0.991	0.736	0.365	0.172	0.692	16	0.198	0.296	-0.002	0.126	2.256	0.624	3.346	2.112	0.323	0.072	-0.027	0.238	1.413	-0.55	-0.337	-0.549
A008554_01	At2g13660	expressed protein	0.012153	0.0911564	cluster A	group A	2.257	2.055	-0.203	2.055	0.537	0.482	0.475	0.039	0.24	0.237	0.836	0.379	0.218	0.4	16	-0.152	-0.905	-0.012	0.258	0.74	1.41	3.181	2.888	1.37	0.815	-0.358	0.321	-0.045	1.19	-0.102	0.884
A014140_01	At4g33350	chloroplast inner membrane import protein Tic22, putative, similar to Tic22 (Pisum sativum) gi|3769671|gb|AAC64606	0.00185232	0.0386821	cluster A	group A	3.11	1.987	-1.123	1.987	-0.378	-0.641	0.222	0.022	0.11	0.071	0.775	0.346	0.149	0.265	16	-2.645	-2.099	0.218	0.033	0.704	2.023	2.784	2.437	-0.311	0.067	-0.684	-0.583	-0.281	-0.317	-1.291	-0.676
A018561_01	At5g64270	splicing factor, putative, similar to splicing factor 3B subunit 1 (Spliceosome associated protein 155) (SAP 155) (SF3b155) (Pre-mRNA splicing factor SF3b 155 kDa subunit) (146 kDa nuclear protein) SP:O57683 from (Xenopus laevis)	0.00137851	0.0335457	cluster A	group A	2.052	1.891	-0.033	1.891	0.856	-0.161	0.87	0.02	0.099	0.338	0.892	0.344	0.142	0.461	16	-0.148	-0.418	-0.025	0.46	1.966	0.874	1.804	2.921	1.669	-0.074	1.054	0.774	0.137	-0.472	0.012	-0.323
A016386_01	At5g59660	leucine-rich repeat protein kinase, putative, similar to light repressible receptor protein kinase (Arabidopsis thaliana) gi|1321686|emb|CAA66376; contains leucine rich repeat (LRR) domains, Pfam:PF00560; contains protein kinase domain, Pfam:PF00069	0.0208262	0.115961	cluster A	group A	1.812	1.804	0	1.804	0.372	-0.009	0.999	0.019	0.398	0.985	0.904	0.343	0.286	0.691	16	-0.288	-1.015	0.614	0.691	0.938	1.357	2.444	2.477	0.448	1.379	0.064	-0.403	0.418	0.602	-1.189	0.136
A020877_01	At5g03170 At5g03160		0.00132985	0.0332942	cluster A	group A	2.334	1.767	-0.186	1.767	0.113	-0.567	0.241	0.041	0.583	0.18	0.783	0.384	0.353	0.361	16	-0.528	-0.16	-0.143	0.089	0.951	0.96	3.085	2.073	0.25	0.569	-0.232	-0.135	-0.87	-1.3	0.187	-0.286
A002989_01	At1g63520	expressed protein	0.00523427	0.0615249	cluster A	group A	2.147	1.739	0.238	1.739	-0.408	-0.298	0.616	0.011	0.194	0.564	0.86	0.307	0.195	0.564	16	-0.61	-0.373	0.836	1.1	2.639	1.404	1.576	1.336	-0.514	-1.054	0.032	-0.095	-1.192	-0.933	0.167	0.765
A018747_01	At5g44450	expressed protein, contains Pfam profile PF05891: Eukaryotic protein of unknown function (DUF858)	0.00300923	0.0480853	cluster A	group A	1.848	1.701	-0.147	1.701	0.331	0.389	0.565	0.007	0.274	0.355	0.852	0.293	0.233	0.47	16	-0.747	-0.208	0.035	0.332	0.991	1.828	1.807	2.177	-0.149	-0.021	0.878	0.616	0.222	-0.545	0.832	1.047
A015730_01	At5g23300	A.thaliana pyrD mRNA for dihydroorotate dehydrogenase	0.00266202	0.0458092	cluster A	group A	1.666	1.653	-0.012	1.653	0.239	0.056	0.931	0.033	0.386	0.746	0.898	0.365	0.282	0.628	16	0.137	-0.373	-0.039	0.225	0.732	1.511	2.847	1.523	-0.078	0.327	0.873	-0.164	0.162	0.221	-0.412	0.253
A006472_01	At2g33690	late embryogenesis abundant protein, putative / LEA protein, putative, similar to responsive to water deficit, novel late embryogenesis abundant-like protein PvLEA-18 (GI:2347086) (Phaseolus vulgaris)	0.00179093	0.0384274	cluster A	group A	1.724	1.597	-0.04	1.597	-0.126	0.037	0.899	0.013	0.734	0.441	0.896	0.318	0.403	0.51	16	0.057	-0.846	0.115	0.515	1.304	1.064	2.433	1.589	0.697	-0.621	0.157	-0.738	-0.055	-0.013	0.106	0.111
A024241_01	At3g61540	peptidase family protein, similar to prolyl aminopeptidase (proline iminopeptidase) from Aeromonas sobria SP|P46547, Propionibacterium freudenreichii subsp. shermanii GI:2415704, Hafnia alvei GI:1754489	0.000200315	0.0128725	cluster A	group A	2.049	1.579	-0.47	1.579	0.347	-0.272	0.147	0.01	0.251	0.21	0.756	0.307	0.222	0.383	16	-0.438	-1.141	-0.304	0.003	1.061	1.167	1.989	2.099	0.712	0.823	-0.045	-0.103	-0.717	-0.217	-0.267	0.114
A010006_01	At3g02680	hypothetical protein	0.0273853	0.131476	cluster A	group A	2.429	1.548	0.009	1.548	1.152	-0.881	0.932	0.035	0.365	0.061	0.898	0.366	0.273	0.252	13	-0.255	0.053	0.19	0.047	na	0.965	1.76	1.92	2.216	2.067	na	-0.828	-1.024	-0.434	na	-1.184
A003729_01	At5g38190 At1g32000	myosin heavy chain-related	0.0176906	0.108044	cluster A	group A	1.976	1.533	-0.443	1.533	-0.278	0.388	0.278	0.001	0.642	0.234	0.791	0.212	0.373	0.399	15	-1.122	-0.33	0.438	-0.759	1.586	na	1.466	1.546	-0.312	-1.665	0.96	-0.096	0.336	-0.273	0.993	0.495
A019795_01	At1g69180	Putative transcription factor with zinc finger and helix-loop-helix domains, the later similar to HMG boxes. Involved in specifying abaxial cell fate in the carpel.	7.39892e-05	0.00754581	cluster A	group A	7.737	1.517	-3.335	4.402	1.517	na	na	na	0.017	na	na	na	0.077	na	7	-2.985	-3.684	na	na	na	na	4.553	4.252	1.303	na	1.328	1.92	na	na	na	na
A021111_01	At1g67360	rubber elongation factor (REF) family protein, contains Pfam profile: PF05755 rubber elongation factor protein (REF)	0.00054386	0.0212488	cluster A	group A	2.295	1.49	-0.805	1.49	-0.753	-0.165	0.222	0.007	0.029	0.18	0.775	0.293	0.089	0.361	16	-1.332	-2.023	0.017	0.117	1.627	0.958	1.345	2.031	-0.22	-0.779	-0.912	-1.102	-0.228	0.117	-0.287	-0.263
A003052_01	At1g18040	cell division protein kinase, putative, similar to cell division protein kinase 7 (Homo sapiens) SWISS-PROT:P50613	0.000368135	0.0177112	cluster A	group A	1.572	1.477	-0.094	1.477	0.042	-0.076	0.58	0.006	0.889	0.687	0.855	0.293	0.45	0.609	16	-0.552	0.08	0.055	0.039	1.428	0.991	1.998	1.493	-0.31	-0.545	0.568	0.455	0.08	-0.589	0.114	0.091
A023118_01	At5g41300	receptor-like protein kinase-related, contains weak similarity to receptor-like protein kinase homolog RK20-1 (GI:4530126) (Phaseolus vulgaris); contains Pfam profile: PF01657 Domain of unknown function DUF26	0.000657021	0.0237934	cluster A	group A	2.285	1.462	0.012	1.462	-0.461	-0.823	0.881	0.021	0.281	0.081	0.894	0.345	0.237	0.275	16	0.077	-0.084	0.178	-0.125	1.295	1.63	2.253	0.671	0.432	-1.29	-0.482	-0.505	-1.571	-1.044	-0.086	-0.59
A001393_01	At1g10760	Required for starch degradation.	0.00354752	0.0517937	cluster A	group A	2.008	1.451	0.283	1.451	0.268	-0.557	0.439	0.003	0.494	0.174	0.829	0.267	0.322	0.355	16	0.333	-0.621	0.83	0.59	1.574	1.022	1.42	1.789	-0.193	1.172	0.437	-0.343	-0.893	-1.272	-0.053	-0.01
A000554_01	At1g73570	suppressor of lin-12-like protein-related / sel-1 protein-related, similar to Sel-1 homolog precursor (Suppressor of lin-12-like protein) (Sel-1L)(SP:Q9UBV2) {Homo sapiens}	0.00336773	0.0503888	cluster A	group A	1.915	1.444	-0.471	1.444	0.171	0.082	0.254	0.016	0.56	0.764	0.787	0.332	0.345	0.633	16	-1.074	-1.005	-0.051	0.247	0.894	1.079	2.187	1.616	0.32	0.696	0.22	-0.552	0.096	-0.131	0.764	-0.402
A022227_01	At3g50330	basic helix-loop-helix (bHLH) family protein, contains Pfam profile: PF00010 helix-loop-helix DNA-binding domain	0.0033552	0.0503888	cluster A	group A	1.992	1.431	-0.47	1.431	-0.394	-0.561	0.072	0.012	0.198	0.382	0.729	0.316	0.197	0.483	16	-0.089	-0.448	-0.415	-0.927	1.459	0.909	2.136	1.22	-0.223	-0.485	0.133	-1.003	-0.358	-1.775	0.832	-0.942
A008448_01	At2g28290	regulates floral homeotic gene expression and acts with LFY to regulate shoot apical meristem identity. A SWI2/SNF2-like protein in the SNF2 subclass.	0.00198108	0.0397075	cluster A	group A	1.876	1.423	-0.109	1.423	-0.453	-0.248	0.498	0.022	0.243	0.489	0.842	0.345	0.219	0.532	16	0.258	-0.369	-0.032	-0.294	2.191	0.725	1.68	1.096	0.065	-1.36	-0.208	-0.308	0.13	-0.682	-0.875	0.436
A003582_01	At1g13730	nuclear transport factor 2 (NTF2) family protein / RNA recognition motif (RRM)-containing protein, contains Pfam profiles PF02136: Nuclear transport factor 2 (NTF2) domain, PF00076: RNA recognition motif (a.k.a. RRM, RBD, or RNP domain)	0.0397981	0.153714	cluster A	group A	1.447	1.412	0.192	1.412	0.067	-0.035	0.737	0.033	0.796	0.726	0.875	0.365	0.422	0.622	16	-0.789	-0.632	1.149	1.042	0.856	0.8	2.402	1.592	0.244	0.601	-0.054	-0.523	-0.211	-0.056	-0.089	0.217
A004397_01	At1g08700	presenilin family protein, similar to SP|P52166 Presenilin sel-12 {Caenorhabditis elegans}; contains Pfam profile PF01080: Presenilin	0.000176706	0.0121403	cluster A	group A	1.747	1.409	0.249	1.409	-0.142	-0.338	0.197	0.005	0.189	0.341	0.77	0.286	0.192	0.462	16	0.359	-0.201	0.44	0.396	1.031	1.165	1.617	1.822	-0.379	-0.084	0.011	-0.115	-0.688	0.394	-0.943	-0.115
A014438_01	At4g12290	copper amine oxidase, putative, similar to copper amine oxidase (Cicer arietinum) gi|3819099|emb|CAA08855	0.0469564	0.164632	cluster A	group A	1.293	1.366	0.169	1.366	0.073	0.603	0.504	0.038	0.846	0.105	0.843	0.379	0.438	0.301	16	0.324	-0.48	0.292	0.541	1.2	0.383	2.202	1.68	-0.403	0.448	-0.608	0.856	0.583	0.867	1.084	-0.121
A015399_01	At4g01570	pentatricopeptide (PPR) repeat-containing protein, contains Pfam profile PF01535: PPR repeat	0.0340078	0.143843	cluster A	group A	4.802	1.339	-2.263	2.539	1.339	-0.136	0.183	0.19	0.011	0.785	0.764	0.525	0.071	0.639	16	-4.158	-4.845	0.399	-0.45	0.045	-0.139	5.587	4.662	1.744	1.729	0.768	1.115	0.193	1.01	-0.858	-0.89
A025762_01	At1g23900	Encodes large subunit of the heterotetrameric adaptor protein complex AP-1. AP-1 is required for clathrin coated vesicles budding from the trans-Golgi network or plasma membrane	0.000262658	0.0145499	cluster A	group A	1.515	1.332	-0.107	1.332	0.12	-0.183	0.033	0.009	0.662	0.339	0.689	0.304	0.38	0.462	16	-0.06	-0.111	-0.186	-0.07	1.056	1.187	1.101	1.983	-0.166	0.179	-0.329	0.796	-0.345	0.269	-0.468	-0.187
A010875_01	At3g27260	Kinase like protein with similarity to yeast BDF1 and human RING3 protein, which have two bromodomains GTE8 has a single bromodomain	0.000479089	0.0200857	cluster A	group A	1.797	1.328	0.005	1.328	-0.469	-0.138	0.97	0.021	0.14	0.53	0.901	0.345	0.167	0.551	16	-0.048	0.081	-0.291	0.278	0.671	1.816	1.841	0.983	-1.063	-0.59	-0.251	0.028	-0.699	-0.049	0.202	-0.006
A000199_01	At1g79060	expressed protein	0.00691479	0.0704207	cluster A	group A	1.921	1.322	0.404	1.322	-0.329	-0.6	0.255	0.011	0.022	0.357	0.787	0.307	0.083	0.47	16	-0.254	0.461	0.271	1.136	0.68	1.272	1.619	1.716	-0.385	-0.468	-0.346	-0.117	-1.831	0.548	-1.198	0.082
A005185_01	At2g16005	MD-2-related lipid recognition domain-containing protein / ML domain-containing protein, contains Pfam profile PF02221: ML domain	0.0361127	0.147102	cluster A	group A	1.833	1.319	0	1.319	-0.514	0.73	0.999	0.034	0.502	0.022	0.904	0.365	0.325	0.199	16	-0.021	-0.524	-0.034	0.58	0.838	0.586	1.874	1.978	0.279	0.086	0.112	-2.533	0.653	0.854	1.097	0.314
A013671_01	At4g35300	transporter-related, low similarity to hexose transporter (Solanum tuberosum) GI:8347246; contains Pfam profile PF00083: major facilitator superfamily protein	0.0106435	0.0860291	cluster A	group A	2.262	1.31	-0.952	1.31	-0.524	-0.256	0.302	0.009	0.011	0.194	0.797	0.307	0.07	0.371	16	-2.698	-1.576	-0.397	0.862	1.959	1.043	1.141	1.096	-0.318	-0.495	-0.516	-0.768	0.138	-0.377	-0.585	-0.199
A023346_01	At2g43260	F-box family protein / S locus-related, weak similarity to S locus F-box (SLF)-S2 protein (Antirrhinum hispanicum) GI:13161526; contains TIGRFAM TIGR01640: F-box protein interaction domain	0.0211136	0.116858	cluster A	group A	1.545	1.307	-0.106	1.307	0.119	-0.238	0.357	0.038	0.816	0.39	0.813	0.377	0.429	0.487	16	-0.015	-0.273	0.127	-0.263	1.573	0.284	2.01	1.36	1.222	-0.742	0.578	-0.582	0.217	-0.213	-0.058	-0.897
A021477_01	At5g23790	galactinol synthase, putative, similar to galactinol synthase, isoform GolS-1 GI:5608497 from (Ajuga reptans); contains Pfam profile: PF01501 glycosyl transferase family 8	0.0183958	0.110026	cluster A	group A	1.202	1.297	0.972	1.297	0.094	0.206	0.117	0.007	0.632	0.102	0.745	0.293	0.37	0.297	16	0.611	-0.118	1.756	1.642	1.583	0.966	0.944	1.693	0.28	0.486	-0.082	-0.306	0.037	0.435	0.104	0.246
A011711_01	At3g28430	expressed protein, non-consensus GC donor splice site at exon 16	0.00756037	0.0738987	cluster A	group A	1.523	1.232	-0.291	1.232	0.089	0.568	0.42	0.035	0.626	0.048	0.824	0.366	0.368	0.235	16	-0.673	-0.932	0.007	0.433	0.472	0.915	1.987	1.555	-0.317	0.08	0.487	0.105	1.094	0.393	0.401	0.386
A005990_01	At5g26630	MADS-box protein (AGL35), homeotic protein boi1AP3, Brassica oleracea, EMBL:U67453; contains Pfam profile PF00319: SRF-type transcription factor (DNA-binding and dimerisation domain)	0.00909566	0.080423	cluster A	group A	1.649	1.223	-0.426	1.223	0.795	0.05	0.235	0.032	0.069	0.878	0.779	0.365	0.124	0.665	16	0.067	-0.691	-1.112	0.031	0.467	0.919	1.794	1.712	1.072	1.385	0.663	0.06	-0.658	0.749	-0.157	0.266
A000749_01	At1g64210	leucine-rich repeat transmembrane protein kinase, putative, contains 1 predicted transmembrane domain; similar to receptor-like protein kinase (GI:4008006) (Arabidopsis thaliana); similar to receptor-like kinase RHG1 (GI:21239382) (Glycine max); similar t	0.0255056	0.127207	cluster A	group A	1.578	1.188	-0.279	1.188	-0.39	0.353	0.487	0.03	0.275	na	0.84	0.365	0.233	na	13	-0.158	0.383	-0.064	-1.274	1.476	0.78	na	1.308	-0.967	0.298	-0.776	-0.116	na	na	0.75	-0.044
A004927_01	At3g49390	RNA-binding protein, putative, RNA-binding protein RBP37, Arabidopsis thaliana, PIR:T04196	0.0455244	0.162445	cluster A	group A	1.042	1.177	0.135	1.177	0.982	0.147	0.637	0.002	0.036	0.751	0.863	0.263	0.096	0.629	16	-0.211	-0.003	-0.145	0.898	1.18	1.003	1.495	1.027	0.702	1.333	0.365	1.527	-0.393	0.613	-0.719	1.088
A002792_01	At1g08760	expressed protein, similar to At1g21030, At5g44890, At2g29240, At1g08740; similar to EST gb|N96641	0.00493584	0.0603705	cluster A	group A	1.447	1.172	0.034	1.172	-0.275	0.369	0.88	0.018	0.167	0.299	0.894	0.336	0.181	0.439	16	-0.103	-0.428	0.57	0.097	0.817	0.684	1.642	1.546	0.147	-0.369	-0.306	-0.57	0.311	-0.113	1.215	0.064
A005956_01	At5g20950	glycosyl hydrolase family 3 protein, beta-D-glucan exohydrolase, Nicotiana tabacum, EMBL:AB017502	0.00477778	0.059841	cluster A	group A	1.228	1.152	-0.044	1.152	0.307	-0.077	0.794	0.026	0.266	0.665	0.882	0.359	0.23	0.602	16	-0.417	-0.18	0.222	0.199	0.992	0.5	1.842	1.272	0.963	0.202	-0.064	0.129	0.041	-0.526	0.222	-0.043
A003155_01	At1g26500	pentatricopeptide (PPR) repeat-containing protein, contains Pfam profile PF01535: PPR repeat	0.00188614	0.0388142	cluster A	group A	1.332	1.151	0.199	1.151	-0.182	0.224	0.464	0.001	0.26	0.407	0.834	0.263	0.227	0.494	16	0.098	-0.433	0.549	0.582	1.286	1.349	1.034	0.932	-0.45	-0.359	0.088	-0.006	0.551	-0.418	0.588	0.177
A016057_01	At5g65340	expressed protein, contains Pfam profile PF04759: Protein of unknown function, DUF617	0.000508198	0.0205643	cluster A	group A	2.223	1.149	0.103	1.149	-0.006	-1.075	0.512	0.007	0.983	0.067	0.845	0.293	0.475	0.26	16	-0.011	-0.144	0.069	0.5	0.984	0.806	1.193	1.613	0.526	0.293	-0.629	-0.213	-0.426	-0.753	-2.172	-0.947
A024092_01	At3g04090	major intrinsic family protein / MIP family protein, contains Pfam profile: MIP PF00230	0.00181518	0.0386048	cluster A	group A	1.478	1.138	-0.34	1.138	0.434	0.296	0.203	0.009	0.147	0.17	0.77	0.307	0.17	0.353	16	-0.535	-0.835	0.052	-0.042	1.296	0.588	1.459	1.207	0.657	0.936	-0.06	0.204	0.468	0.536	-0.185	0.364
A016092_01	At5g63440	expressed protein, contains Pfam PF02594: Uncharacterized ACR, YggU family COG1872	0.010909	0.0869084	cluster A	group A	1.237	1.113	0.133	1.113	0.342	-0.124	0.434	0.047	0.167	0.474	0.829	0.395	0.181	0.525	16	-0.274	0.329	0.105	0.374	0.692	0.398	1.519	1.841	0.104	0.01	0.405	0.847	-0.506	0.038	-0.216	0.188
A020428_01	At1g17840	ABC transporter family protein, similar to ABC transporter GI:10280532 from (Homo sapiens)	0.00769451	0.0746852	cluster A	group A	1.653	1.094	0.404	1.094	0.093	-0.559	0.117	0.014	0.731	0.25	0.745	0.324	0.402	0.408	16	-0.144	0.533	0.662	0.565	0.676	0.799	1.519	1.38	-0.5	0.005	0.169	0.7	-1.156	0.203	-1.316	0.032
A017294_01	At5g37220	zinc finger (C3HC4-type RING finger) family protein, contains Pfam profile PF00097: Zinc finger, C3HC4 type (RING finger)	0.0272021	0.130753	cluster A	group A	1.329	1.088	-0.241	1.088	0.723	-0.013	0.336	0.01	0.038	0.981	0.804	0.307	0.099	0.69	16	-0.124	0.212	-0.801	-0.251	0.575	1.413	1.069	1.295	1.243	0.455	0.345	0.847	0.743	0.842	-1.148	-0.488
A009295_01	At3g53710	ARF GAP-like zinc finger-containing protein ZIGA2 (ZIGA2), nearly identical to ARF GAP-like zinc finger-containing protein ZIGA2 from GI:10441356 (Arabidopsis thaliana); contains InterPro accession IPR001164: Human Rev interacting-like protein (hRIP)	0.00366406	0.0526638	cluster A	group A	1.339	1.086	-0.253	1.086	0.909	-0.082	0.127	0.049	0.061	0.491	0.75	0.399	0.118	0.533	16	-0.169	-0.527	0.035	-0.351	0.838	0.272	1.817	1.417	1.187	0.452	1.651	0.345	0.054	-0.374	0.084	-0.092
A010487_01	At3g02280	flavodoxin family protein, low similarity to SP|Q05001 NADPH-cytochrome P450 reductase (EC 1.6.2.4) {Catharanthus roseus}, similar to NADPH-dependent FMN and FAD containing oxidoreductase (Homo sapiens) GI:6694369; contains Pfam profiles PF00258: flavodox	0.0494589	0.168466	cluster A	group A	1.39	1.069	-0.321	1.069	0.034	-0.264	0.593	0.035	0.907	0.205	0.857	0.366	0.455	0.379	16	-1.792	0.16	-0.378	0.724	1.285	0.2	1.441	1.347	-0.367	0.33	0.644	-0.469	-0.09	-0.071	-0.753	-0.143
A022562_01	none		0.0378279	0.150164	cluster A	group A	1.532	1.059	-0.056	1.059	0.905	-0.473	0.929	0.033	0.06	0.148	0.898	0.365	0.118	0.336	16	1.334	0.376	-0.618	-1.316	0.668	1.381	0.502	1.685	0.625	1.104	0.235	1.656	-0.86	-0.928	-0.083	-0.021
A010479_01	At3g01810	expressed protein	0.018796	0.111031	cluster A	group A	1.577	1.032	-0.379	1.032	-0.544	-0.238	0.257	0.045	0.087	0.637	0.789	0.391	0.136	0.592	16	-1.097	0.08	0.002	-0.502	0.669	1.723	1.364	0.372	-0.71	0.066	-0.945	-0.588	-0.757	0.36	-1.236	0.682
A015797_01	At5g39410	expressed protein	0.028129	0.132975	cluster A	group A	1.607	1.021	-0.586	1.021	-0.201	-0.58	0.288	0.019	0.18	0.344	0.793	0.344	0.188	0.464	16	-1.889	-0.471	0.182	-0.165	0.846	0.932	0.645	1.663	-0.422	-0.19	-0.308	0.115	-1.645	0.441	-1.281	0.163
A020651_01	At3g23280	zinc finger (C3HC4-type RING finger) family protein / ankyrin repeat family protein, contains Pfam profile: PF00097 zinc finger, C3HC4 type (RING finger) and Pfam profile: PF00023 ankyrin repeat	0.0158078	0.103033	cluster A	group A	1.308	1.006	-0.129	1.006	-0.245	-0.302	0.502	0.032	0.555	na	0.842	0.365	0.343	na	13	0.199	-0.605	-0.044	-0.068	1.624	0.339	1.068	0.994	-0.042	-0.924	0.231	na	na	-0.583	na	-0.021
A026013_01	At1g20540	transducin family protein / WD-40 repeat family protein, contains 6 WD-40 repeats (PF00400); similar to Rbap46 polypeptide (GI:9454362) (Gallus gallus)	0.00805504	0.0762294	cluster A	group B	3.644	-1.028	-1.974	1.67	-0.177	-1.028	0.102	0.095	0.761	0.013	0.741	0.459	0.411	0.184	16	-2.735	-3.996	-0.703	-0.46	0.824	0.157	2.831	2.868	1.217	-0.209	-1.36	-0.356	-0.773	-1.55	-0.688	-1.099
A025639_01	At1g31820	amino acid permease family protein, weak similarity to asc-type amino acid transporter 2 (Mus musculus) GI:18148438; contains Pfam profile PF00324: Amino acid permease	0.0431182	0.158923	cluster A	group B	2.15	-1.042	-0.772	1.108	-1.042	0.204	0.334	0.205	0.025	0.459	0.804	0.533	0.086	0.518	16	-1.724	-2.13	0.456	0.31	0.428	-0.228	2.943	1.288	-0.749	-1.582	-0.506	-1.332	0.858	-0.021	0.238	-0.259
A001368_01	At1g25300	octicosapeptide/Phox/Bem1p (PB1) domain-containing protein, similar to unknown protein GI:4262226 from (Arabidopsis thaliana) contains Pfam profile PF00564: PB1 domain	0.0202679	0.114601	cluster A	group B	2.141	-1.111	0.026	1.03	0.282	-1.111	0.952	0.088	0.526	0.008	0.899	0.452	0.334	0.171	15	0.804	0.353	0.024	-1.075	1.452	1.698	1.13	-0.159	0.27	0.498	1.129	-0.768	-1.279	-1.113	na	-0.94
A015157_01	At4g38020	tRNA/rRNA methyltransferase (SpoU) family protein, similar to SP|P18644 rRNA (adenosine-2'-O-)-methyltransferase (EC 2.1.1.66) {Streptomyces cyaneus}; contains Pfam profile PF00588: SpoU rRNA Methylase (RNA methyltransferase, TrmH) family	0.0374327	0.149478	cluster A	group B	1.942	-1.158	-1.158	0.784	0.552	-0.396	0.038	0.076	na	0.508	0.713	0.437	na	0.54	12	na	-0.722	-1.234	-1.518	0.765	1.192	na	0.396	0.57	na	0.534	na	-0.734	-0.29	-1.543	0.985
A018457_01	At5g56200	zinc finger (C2H2 type) family protein, contains Pfam domain, PF00096: Zinc finger, C2H2 type	0.00407509	0.0557865	cluster A	group B	4.883	-2.743	-2.743	2.14	-0.437	-0.612	0.028	0.18	0.221	0.045	0.653	0.519	0.208	0.232	16	-3.742	-4.053	-1.906	-1.27	0.578	-0.222	5.21	2.992	-0.946	-0.449	0.357	-0.71	-0.735	-0.863	-0.062	-0.786
A014100_01	At4g00400	expressed protein,	0.000238903	0.0141606	cluster A	group C	4.173	2.87	-0.171	2.87	0.621	-1.303	0.541	0.012	0.409	0.021	0.849	0.311	0.29	0.199	16	0.09	-0.132	-0.88	0.239	2.899	1.592	4.122	2.868	1.739	1.737	-0.324	-0.667	-2.112	-1.008	-1.333	-0.76
A012478_01	none		0.00285795	0.0474159	cluster B	group A	4.101	3.713	-0.389	3.713	2.089	0.126	0.064	0.034	0.034	0.765	0.72	0.366	0.094	0.634	15	-0.121	-0.764	-0.361	-0.309	1.521	2.573	5.864	4.893	3.087	2.896	0.687	1.686	-0.512	0.121	na	0.771
A014102_01	At4g28020	expressed protein, contains Pfam PF01980: Uncharacterised protein family	0.012887	0.0934355	cluster B	group A	4.633	3.325	-1.309	3.325	2.056	-0.689	0.275	0.036	na	0.429	0.791	0.37	na	0.505	12	-1.94	-2.416	0.43	na	2.719	1	4.725	4.854	1.375	2.737	na	na	na	-0.982	0.644	-1.727
A008436_01	At2g31970		6.57061e-05	0.00695682	cluster B	group A	3.605	2.933	0.013	1.19	2.933	-0.672	0.964	0.024	0.008	0.167	0.9	0.351	0.066	0.351	16	-0.422	-0.472	0.595	0.353	0.505	1.818	1.423	1.015	3.513	3.649	1.591	2.98	-0.803	-0.658	-1.513	0.287
A001992_01	At1g15125	S-adenosyl-L-methionine:carboxyl methyltransferase family protein, low similarity to caffeine synthase (Camellia sinensis) GI:9967143; contains Pfam profile PF03492: SAM dependent carboxyl methyltransferase	0.00740173	0.0730905	cluster B	group A	4.192	2.931	-0.2	1.316	2.931	-1.262	0.503	0.169	0.011	na	0.843	0.511	0.07	na	11	na	-0.332	0.278	-0.548	na	0.494	2.536	0.917	3.009	4.336	2.454	1.924	na	-1.262	na	na
A017627_01	At5g53270	seed maturation family protein, similar to SP|P09444 Late embryogenesis abundant protein D-34 (LEA D-34) {Gossypium hirsutum}; contains Pfam profile PF04927: Seed maturation protein	0.000644221	0.0234524	cluster B	group A	3.235	2.93	-0.088	1.364	2.93	-0.305	0.873	0.099	0.005	0.086	0.893	0.461	0.058	0.281	16	-0.686	-1.078	1.196	0.217	0.599	0.407	2.932	1.52	4.08	2.44	2.592	2.607	-0.498	-0.228	0.004	-0.498
A010394_01	At3g08790	VHS domain-containing protein / GAT domain-containing protein, weak similarity to HGF-regulated tyrosine kinase substrate (Mus musculus) GI:1089781; contains Pfam profiles PF00790: VHS domain, PF03127: GAT domain	0.000125176	0.0103963	cluster B	group A	3.287	2.929	-0.358	2.929	2.354	-0.181	0.446	0.013	0.004	0.627	0.83	0.322	0.056	0.588	16	-0.304	-1.522	0.055	0.337	2.323	1.902	4.446	3.044	2.652	3.022	1.828	1.913	0.058	0.535	-1.062	-0.255
A009169_01	At3g27025	expressed protein,	0.000281501	0.0152572	cluster B	group A	3.577	2.902	-0.674	0.88	2.902	-0.12	0.16	0.133	0.012	0.728	0.757	0.485	0.071	0.622	16	-1.709	-0.653	-0.162	-0.174	1.247	-0.369	1.578	1.064	4.108	3.449	2.067	1.986	-0.164	-0.911	0.622	-0.027
A019933_01	At4g00650	Encodes a major determinant of natural variation in Arabidopsis flowering time. Dominant alleles of FRI confer a vernalization requirement causing plants to overwinter vegetatively. Many early flowering accessions carry loss-of-function fri alleles contai	0.000694122	0.0243118	cluster B	group A	3.706	2.897	-0.809	2.897	1.875	-0.015	0.093	0.012	0.06	0.955	0.738	0.312	0.117	0.684	15	-1.434	-1.131	0.103	-0.773	2.441	1.638	3.842	3.668	3.093	2.834	0.636	0.935	0.227	-0.477	na	0.206
A018724_01	At5g07730	expressed protein	9.18107e-06	0.00233714	cluster B	group A	3.049	2.893	0.005	2.893	2.287	-0.156	0.981	0.004	0.001	0.701	0.903	0.278	0.041	0.614	16	0.203	-0.372	-0.277	0.466	3.271	3.631	2.752	1.917	2.286	1.888	2.647	2.327	-0.597	0.037	-0.861	0.797
A009091_01	At3g60050	pentatricopeptide (PPR) repeat-containing protein, contains Pfam profile PF01535: PPR repeat	0.000165785	0.0117902	cluster B	group A	3.039	2.869	-0.03	1.166	2.869	-0.17	0.754	0.124	0.004	0.505	0.877	0.479	0.056	0.539	16	-0.099	0.233	-0.125	-0.13	1.027	0.84	0.099	2.7	3.823	2.287	2.317	3.048	0.445	-0.581	-0.126	-0.421
A016115_01	At5g60760	2-phosphoglycerate kinase-related, contains weak similarity to 2-phosphoglycerate kinase (GI:467751) (Methanothermus fervidus)	0.00525592	0.0615707	cluster B	group A	3.461	2.85	-0.611	1.154	2.85	0.456	0.272	0.169	0.023	0.293	0.791	0.511	0.084	0.435	16	-1.633	-1.058	-0.168	0.413	1.029	-0.594	2.308	1.874	3.992	3.893	2.242	1.271	0.595	-0.206	1.406	0.028
A007508_01	At2g23670	expressed protein	0.000498362	0.0203727	cluster B	group A	3.88	2.818	-1.062	1.373	2.818	-0.363	0.089	0.162	0.005	0.289	0.735	0.507	0.059	0.432	16	-1.467	-2.065	-0.236	-0.481	0.538	-0.007	3.373	1.586	3.827	2.521	2.925	2.001	-0.043	-0.871	0.269	-0.809
A013877_01	At4g08250	scarecrow transcription factor family protein, SCARECROW - Arabidopsis thaliana, PID:g1497987	0.0010698	0.0291514	cluster B	group A	3.151	2.684	-0.467	1.211	2.684	0.474	0.15	0.171	0.004	0.082	0.757	0.512	0.056	0.277	16	-0.639	-0.987	-0.409	0.168	0.109	0.066	2.805	1.866	3.467	2.683	2.768	1.816	0.887	0.235	0.675	0.1
A002226_01	At1g64810	expressed protein, contains Pfam PF05634: Arabidopsis thaliana protein of unknown function (DUF794)	0.00218805	0.0416872	cluster B	group A	3.535	2.669	-0.866	1.251	2.669	0.261	0.163	0.22	0.003	0.236	0.757	0.542	0.055	0.4	16	-1.93	-1.284	-0.48	0.23	-0.055	-0.24	2.567	2.733	3.568	2.622	2.127	2.359	0.118	0.632	-0.161	0.457
A025030_01	At5g01320	pyruvate decarboxylase, putative, strong similarity to pyruvate decarboxylase 1 (Vitis vinifera) GI:10732644; contains InterPro entry IPR000399: Pyruvate decarboxylase	0.00235729	0.0427393	cluster B	group A	2.911	2.641	-0.112	1.198	2.641	-0.27	0.294	0.16	0.018	0.463	0.796	0.506	0.077	0.521	16	-0.033	-0.237	0.099	-0.276	0.157	0.019	2.474	2.144	3.55	3.208	2.758	1.046	0.427	-0.276	-0.107	-1.124
A022731_01	none		0.000511463	0.0205643	cluster B	group A	3.454	2.63	-0.824	1.324	2.63	-0.355	0.093	0.13	0.005	0.428	0.738	0.484	0.058	0.505	16	-0.465	-1.83	-0.409	-0.591	0.924	-0.118	2.945	1.544	2.468	3.489	2.776	1.789	-0.315	-1.351	0.549	-0.303
A021366_01	At3g21850	E3 ubiquitin ligase SCF complex subunit SKP1/ASK1 (At9), putative, E3 ubiquitin ligase; similar to Skp1 homolog SKP1a GI:3068807 from (Arabidopsis thaliana)	0.00422107	0.0567954	cluster B	group A	2.713	2.627	-0.087	1.547	2.627	0.066	0.745	0.145	0.007	0.758	0.875	0.494	0.063	0.631	16	0.105	-0.771	0.359	-0.039	0.17	0.189	2.855	2.974	3.639	2.78	2.349	1.74	0.463	0.321	-0.371	-0.149
A004747_01	At1g14270	CAAX amino terminal protease family protein, contains Pfam profile PF02517: CAAX amino terminal protease family	0.000109317	0.00965749	cluster B	group A	3.423	2.611	-0.482	1.788	2.611	-0.812	0.011	0.073	0.003	0.104	0.592	0.431	0.053	0.3	16	-0.229	-0.583	-0.544	-0.571	0.853	0.901	3.679	1.721	2.94	3.15	2.45	1.903	-0.891	-1.753	-0.115	-0.49
A011707_01	none		0.00117523	0.030872	cluster B	group A	3.788	2.61	-1.178	1.029	2.61	-0.101	0.156	0.242	0.002	0.697	0.757	0.553	0.051	0.612	16	-1.886	-2.578	-0.07	-0.178	0.386	-0.661	2.284	2.107	2.604	3.19	2.674	1.97	0.333	-0.093	0.115	-0.759
A013999_01	At4g22010	multi-copper oxidase type I family protein, similar to pollen-specific BP10 protein (SP|Q00624)(Brassica napus); contains Pfam profile: PF00394 Multicopper oxidase	4.50353e-06	0.00168821	cluster B	group A	3.44	2.603	-0.837	0.762	2.603	-0.605	0.004	0.206	0	0.093	0.532	0.534	0.027	0.288	16	-0.972	-0.982	-0.866	-0.528	1.105	-0.561	1.667	0.835	2.517	2.484	2.835	2.578	0.055	-0.543	-1.107	-0.823
A018350_01	At5g67080	member of MEKK subfamily	0.00258226	0.0450094	cluster B	group A	2.412	2.603	0.191	0.978	2.603	0.618	0.42	0.108	0.006	0.214	0.824	0.468	0.061	0.385	16	-0.124	0.004	0.094	0.789	0.019	0.482	1.778	1.634	3.347	3.111	2.086	1.868	-0.045	1.747	0.252	0.517
A006170_01	At2g28040	aspartyl protease family protein, contains Pfam domain, PF00026: eukaryotic aspartyl protease	3.58717e-07	0.000497541	cluster B	group A	2.908	2.601	-0.306	1.836	2.601	-0.292	0.1	0.005	0.002	0.193	0.741	0.292	0.051	0.37	16	-0.335	-0.12	-0.107	-0.664	1.84	1.396	2.531	1.578	2.474	2.996	2.968	1.966	-0.447	-0.639	-0.261	0.178
A016356_01	At5g58900	myb family transcription factor, contains Pfam profile: PF00249 myb-like DNA-binding domain	0.0078156	0.075123	cluster B	group A	3.207	2.585	-0.216	0.935	2.585	-0.622	0.564	0.335	0.005	0.394	0.852	0.593	0.058	0.488	16	-0.83	-0.206	0.71	-0.537	-0.397	-0.557	2.349	2.345	3.507	2.745	1.991	2.097	-1.677	-1.724	0.628	0.285
A020667_01	At1g60200	proline-rich protein family, contains proline-rich extensin domains, INTERPRO:IPR002965	0.00104717	0.0288178	cluster B	group A	3.83	2.576	-0.088	1.568	2.576	-1.255	0.902	0.004	0.004	0.131	0.896	0.278	0.056	0.323	15	-0.369	-0.468	1.784	-1.299	1.564	na	1.751	1.388	3.486	2.537	2.007	2.274	0.244	-2.368	-0.792	-2.103
A022518_01	none		0.00014019	0.0108479	cluster B	group A	2.78	2.542	-0.238	1.114	2.542	-0.149	0.475	0.032	0.004	0.711	0.836	0.365	0.056	0.618	16	-0.808	-0.231	-0.478	0.564	0.542	0.708	1.768	1.439	3.083	3.004	1.697	2.382	0.094	0.595	-1.145	-0.14
A023840_01	At1g27270	paired amphipathic helix repeat-containing protein, contains Pfam profile PF02671: Paired amphipathic helix repeat	0.00093258	0.0275797	cluster B	group A	3.031	2.532	-0.498	0.763	2.532	0.109	0.273	0.216	0.013	0.483	0.791	0.538	0.072	0.529	16	-0.561	-1.528	0.091	0.004	0.119	-0.102	2.049	0.985	3.92	2.406	1.898	1.904	0.311	-0.074	0.373	-0.174
A006686_01	At2g19530	expressed protein, and grail; expression supported by MPSS	0.0011447	0.0305326	cluster B	group A	2.361	2.51	0.149	1.017	2.51	0.671	0.346	0.078	0.004	0.16	0.809	0.439	0.056	0.346	16	0.268	0.376	0.184	-0.233	1.397	0.021	1.803	0.849	3.253	2.525	1.737	2.523	0.976	0.218	1.539	-0.046
A010486_01	At3g01840	protein kinase family protein, contains protein kinase domain, Pfam:PF00069	0.00853245	0.0780443	cluster B	group A	2.638	2.493	-0.145	1.188	2.493	0.831	0.554	0.111	0.018	0.128	0.849	0.468	0.078	0.321	15	-0.479	-0.515	0.404	0.009	0.742	0.199	2.674	1.14	3.946	1.936	2.57	1.518	na	1.49	0.464	0.538
A001735_01	At1g54790	GDSL-motif lipase/hydrolase family protein, similar to early nodulin ENOD8 (Medicago sativa) GI:304037, elicitor-induced glycoprotein iEP4 (Daucus carota) GI:1911765, lanatoside 15'-O-acetylesterase (Digitalis lanata) GI:3688284; contains InterPro Entry I	2.14155e-05	0.00404893	cluster B	group A	3.076	2.487	-0.589	0.757	2.487	-0.118	0.244	0.012	0.005	0.327	0.785	0.316	0.058	0.454	16	-1.464	-1.056	-0.151	0.314	0.535	0.54	1.113	0.838	2.549	1.61	3.181	2.607	0.052	-0.411	-0.037	-0.076
A021135_01	At1g77330	1-aminocyclopropane-1-carboxylate oxidase, putative / ACC oxidase, putative, similar to 1-aminocyclopropane-1-carboxylate oxidase GI:3386565 from (Sorghum bicolor)	0.00134446	0.0333589	cluster B	group A	3.077	2.464	-0.612	1.097	2.464	-0.062	0.218	0.151	0.009	0.847	0.773	0.498	0.067	0.657	16	-0.748	-1.609	0.276	-0.368	0.923	-0.362	1.448	2.378	3.633	2.283	2.224	1.717	0.031	-0.323	0.715	-0.671
A012731_01	At3g47230 At2g12505	expressed protein	0.000775834	0.0257767	cluster B	group A	2.653	2.464	-0.189	0.977	2.464	0.416	0.462	0.139	0.008	0.04	0.834	0.489	0.065	0.223	16	-0.331	-0.763	0.212	0.124	0.359	-0.032	2.055	1.527	3.49	2.577	1.746	2.041	0.76	0.367	0.211	0.325
A001482_01	At1g77420	hydrolase, alpha/beta fold family protein, similar to monoglyceride lipase from (Homo sapiens) GI:14594904, (Mus musculus) GI:2632162; contains Pfam profile PF00561: hydrolase, alpha/beta fold family	0.00133571	0.0333206	cluster B	group A	2.847	2.451	-0.136	1.089	2.451	-0.397	0.751	na	0.013	0.319	0.877	na	0.073	0.449	14	-0.902	0.534	-0.723	0.546	na	1.187	na	0.99	3.173	1.191	3.128	2.311	-1.277	0.144	0.09	-0.543
A023603_01	At2g13600	pentatricopeptide (PPR) repeat-containing protein, contains INTERPRO:IPR002885 PPR repeats	0.00890492	0.079686	cluster B	group A	2.79	2.447	-0.344	1.372	2.447	0.199	0.375	0.032	0.026	na	0.816	0.365	0.087	na	12	-0.551	-0.733	na	0.254	na	0.987	1.849	1.279	4.036	2.57	1.923	1.257	na	0.285	na	0.113
A006836_01	none		0.0017687	0.0382461	cluster B	group A	2.617	2.444	-0.173	1.444	2.444	-0.034	0.505	0.055	0.026	0.875	0.843	0.41	0.087	0.664	16	0.122	-0.841	-0.106	0.132	1.597	0.375	2.635	1.169	4.045	2.635	1.628	1.468	0.506	-0.442	-0.149	-0.05
A010979_01	At3g17520	late embryogenesis abundant domain-containing protein / LEA domain-containing protein, low similarity to PIR|S04045|S04045 embryonic abundant protein D-29 (Gossypium hirsutum); contains Pfam profile PF02987: Late embryogenesis abundant protein	0.00193956	0.0392421	cluster B	group A	2.676	2.442	-0.233	1.315	2.442	-0.075	0.111	0.002	0.004	0.928	0.745	0.263	0.055	0.678	16	-0.131	-0.186	-0.078	-0.539	1.448	1.27	1.566	0.976	2.691	2.537	2.943	1.599	1.252	0.892	-0.325	-2.119
A001831_01	none		0.00468423	0.0592254	cluster B	group A	2.663	2.433	-0.072	1.178	2.433	-0.229	0.703	0.167	0.025	0.356	0.872	0.509	0.086	0.47	16	0.133	-0.577	0.168	-0.014	0.752	-0.341	2.73	1.569	2.919	0.83	3.583	2.401	-0.371	-0.739	0.239	-0.047
A017787_01	At5g07050	nodulin MtN21 family protein, similar to MtN21 GI:2598575 (root nodule development) from (Medicago truncatula)	0.0126003	0.0926159	cluster B	group A	2.878	2.433	-0.445	1.637	2.433	0.081	0.251	0.156	0.025	0.808	0.787	0.502	0.086	0.646	16	0.014	-1.233	0.106	-0.667	1.072	-0.57	3.033	3.012	4.022	2.419	2.072	1.219	-0.001	-0.676	0.803	0.198
A006196_01	At2g20300	protein kinase family protein, contains protein kinase domain, Pfam:PF00069	0.000256493	0.0145499	cluster B	group A	2.76	2.421	-0.339	1.664	2.421	-0.093	0.16	0.023	0.021	0.668	0.757	0.348	0.082	0.603	15	-0.462	-0.747	-0.268	0.122	na	1.303	2.165	1.523	3.525	3.191	1.414	1.553	0.286	-0.567	-0.262	0.169
A010549_01	At3g07180	GPI transamidase component PIG-S-related, similar to GPI transamidase component PIG-S (Phosphatidylinositol-glycan biosynthesis, class S protein) (Swiss-Prot:Q96S52) (Homo sapiens)	0.00105036	0.0288485	cluster B	group A	3.072	2.413	-0.276	2.413	1.834	-0.659	0.109	0.032	0.038	0.312	0.745	0.365	0.098	0.445	15	-0.298	-0.59	-0.217	0.001	na	1.811	3.278	2.151	2.9	2.329	0.52	1.585	0.48	0.053	-1.697	-1.471
A011586_01	At3g06100	major intrinsic family protein / MIP family protein, contains Pfam profile: PF00230 major intrinsic protein; contains non-consensus TT acceptor splice site at exon 4	7.32527e-06	0.00205804	cluster B	group A	3.36	2.404	-0.957	0.919	2.404	0.109	0.047	0.057	0.001	0.664	0.714	0.415	0.044	0.601	16	-0.851	-1.816	-0.557	-0.603	0.218	1.101	1.658	0.698	2.522	2.308	2.845	1.939	-0.459	0.216	0.637	0.042
A024732_01	At5g59100	subtilase family protein, contains similarity to prepro-cucumisin GI:807698 from (Cucumis melo)	0.00120829	0.0311391	cluster B	group A	2.344	2.396	0.228	1.18	2.396	0.051	0.151	0.107	0.008	0.768	0.757	0.467	0.065	0.634	16	-0.124	0.382	0.364	0.289	0.039	2.553	1.025	1.102	3.101	2.693	1.347	2.442	0.17	-0.38	0.044	0.371
A019381_01	At5g45640	subtilase family protein, contains Pfam domain, PF00082: Subtilase family; contains Pfam domain, PF02225: protease associated (PA) domain	0.000315242	0.0159577	cluster B	group A	2.616	2.391	-0.225	1.901	2.391	0.495	0.449	0.001	0.011	0.336	0.831	0.263	0.069	0.46	15	-0.236	-0.902	0.352	-0.112	2.109	1.933	2.128	1.434	3.226	1.81	2.986	1.543	1.129	-0.229	na	0.586
A006825_01	At2g37950	zinc finger (C3HC4-type RING finger) family protein, contains Pfam profile PF00097: Zinc finger, C3HC4 type (RING finger); contains PROSITE PS00190: Cytochrome c family heme-binding site signature	0.000892658	0.0268572	cluster B	group A	2.748	2.385	-0.364	0.896	2.385	-0.035	0.13	0.197	0.008	0.908	0.752	0.528	0.066	0.673	16	-0.145	-0.578	0.006	-0.737	-0.232	0.426	2.311	1.08	3.328	2.095	2.566	1.549	0.669	-0.702	0.03	-0.138
A007652_01	At2g32390	ionotropic glutamate receptor ortholog GLR6 (GLR6) mRNA,	0.000483984	0.0200984	cluster B	group A	2.478	2.383	-0.095	0.892	2.383	-0.079	0.493	0.203	0.004	0.57	0.84	0.532	0.057	0.567	16	0.022	0.112	-0.069	-0.445	-0.169	0.097	2.092	1.55	3.12	2.605	1.705	2.101	0.031	-0.045	0.133	-0.433
A009810_01	none		0.000531093	0.0210465	cluster B	group A	2.56	2.369	-0.191	0.71	2.369	0.645	0.5	0.177	0.002	0.111	0.842	0.517	0.052	0.305	16	-0.352	-0.677	0.504	-0.238	0.692	-0.367	1.575	0.94	2.778	2.421	2.606	1.672	1.072	0.764	0.943	-0.197
A014975_01	At4g31805	WRKY family transcription factor, identical to WRKY DNA-binding protein 18 (WRKY18) GI:13506730 from (Arabidopsis thaliana)	0.0128694	0.0934355	cluster B	group A	2.921	2.364	-0.557	1.576	2.364	0.297	0.392	0.157	0.012	0.176	0.82	0.503	0.071	0.357	16	-1.433	-1.601	0.24	0.564	1.297	-0.686	2.797	2.897	3.558	2.418	1.717	1.761	0.465	0.59	0.314	-0.179
A014859_01	At4g36600	late embryogenesis abundant domain-containing protein / LEA domain-containing protein, low similarity to SP|P20075 Embryonic protein DC-8 {Daucus carota}; contains Pfam profile PF02987: Late embryogenesis abundant protein	0.00872021	0.0788741	cluster B	group A	2.63	2.355	0.011	0.86	2.355	-0.274	0.972	0.216	0.022	0.53	0.901	0.538	0.082	0.551	15	-0.117	-0.743	0.508	0.396	0.067	-0.152	2.182	1.343	3.438	3.085	1.233	1.664	na	0.015	0.16	-0.999
A008986_01	At3g46580	Protein containing a putative methyl-CpG-binding domain	0.0182921	0.109737	cluster B	group A	2.619	2.355	-0.264	1.26	2.355	-0.245	0.444	0.179	0.026	0.713	0.83	0.518	0.087	0.618	16	0.035	-0.592	0.415	-0.915	0.546	-0.167	3.168	1.492	3.773	2.791	1.352	1.502	0.845	-0.413	0.47	-1.882
A000547_01	At1g22330	RNA recognition motif (RRM)-containing protein, similar to UBP1 interacting protein 1a (Arabidopsis thaliana) GI:19574236; contains InterPro entry IPR000504: RNA-binding region RNP-1 (RNA recognition motif) (RRM)	0.000430448	0.0189163	cluster B	group A	2.643	2.328	-0.315	1.109	2.328	-0.104	0.113	0.097	0	0.834	0.745	0.46	0.037	0.653	16	-0.358	-0.522	0.098	-0.476	0.963	-0.081	1.416	2.141	2.14	2.162	2.37	2.64	-0.392	-0.989	1.162	-0.196
A018010_01	At5g57625	allergen V5/Tpx-1-related family protein, low similarity to SP|Q40374 Pathogenesis-related protein PR-1 precursor {Medicago truncatula}; contains Pfam profile PF00188: SCP-like extracellular protein	0.0159131	0.103234	cluster B	group A	2.459	2.32	0.429	1.256	2.32	-0.138	0.462	0.028	0.01	0.835	0.834	0.363	0.068	0.654	16	-0.116	-0.708	1.512	1.026	0.884	0.794	2.171	1.176	3.321	1.801	2.552	1.608	1.487	0.048	-0.788	-1.3
A016290_01	At5g57220	member of CYP81F	0.000718935	0.0246213	cluster B	group A	3.432	2.314	-1.118	1.92	2.314	-0.26	0.234	0.026	0.009	0.178	0.779	0.359	0.067	0.358	16	-2.033	-2.748	-0.03	0.341	1.322	1.027	3.083	2.247	3.238	1.908	2.591	1.52	-0.452	-0.179	-0.531	0.122
A007846_01	At2g26350	zinc-binding peroxisomal integral membrane protein (PEX10)	0.00160468	0.0365008	cluster B	group A	2.649	2.312	-0.337	0.832	2.312	-0.023	0.034	0.056	0.036	0.944	0.689	0.413	0.096	0.682	16	-0.524	-0.46	-0.176	-0.188	0.934	0.172	1.501	0.723	3.087	3.65	1.604	0.907	-0.807	-0.177	0.306	0.585
A012380_01	At3g12720	myb family transcription factor, contains PFAM profile: PF00249 myb-like DNA binding domain	0.021069	0.116658	cluster B	group A	3.269	2.305	-0.963	2.305	1.612	0.292	0.361	0.046	0.079	0.433	0.813	0.393	0.131	0.507	16	-2.615	-2.409	0.619	0.551	2.068	0.483	3.756	2.914	3.105	2.098	0.879	0.367	0.726	0.9	0.045	-0.503
A020261_01	At3g07320	glycosyl hydrolase family 17 protein, similar to beta-1,3-glucanase from GI:6714534 (Salix gilgiana)	0.000196613	0.0128029	cluster B	group A	2.489	2.271	-0.219	1.612	2.271	0.265	0.587	0.025	0.002	0.201	0.856	0.352	0.049	0.376	16	-0.466	-1.111	0.187	0.515	0.879	1.144	2.591	1.836	1.99	2.813	2.348	1.932	0.592	0.215	0.418	-0.165
A008668_01	At2g37860	Encodes a protein of unknown function. Mutants have pale leaves, lower cell density in the palisade parenchyma and increased sensitivity to ozone and virulent Pseudomonas syringae	0.000837374	0.0260997	cluster B	group A	2.67	2.254	-0.117	1.065	2.254	-0.417	0.203	0.079	0.025	0.209	0.77	0.441	0.085	0.382	16	-0.106	-0.316	-0.076	0.029	1.203	0.121	0.852	2.083	3.678	2.311	1.101	1.925	-0.077	0.007	-0.459	-1.138
A005431_01	At2g14835	zinc finger (C3HC4-type RING finger) family protein, contains Pfam profile: PF00097 zinc finger, C3HC4 type (RING finger)	0.00657733	0.068903	cluster B	group A	2.518	2.227	-0.292	0.953	2.227	-0.161	0.141	0.189	0.039	0.603	0.755	0.525	0.1	0.579	16	-0.117	-0.538	0.032	-0.545	0.42	0.288	2.64	0.464	3.713	2.786	0.876	1.532	0.506	-0.614	-0.621	0.086
A010285_01	At3g46160	protein kinase-related, contains eukaryotic protein kinase domain, INTERPRO:IPR000719	0.0124182	0.0920578	cluster B	group A	2.371	2.219	-0.152	1.81	2.219	0.224	0.597	0.018	0.006	0.772	0.857	0.336	0.062	0.635	15	-0.46	-0.328	0.331	na	1.305	1.845	2.872	1.219	3.086	2.331	1.795	1.663	0.561	0.612	-1.789	1.513
A001457_01	At1g19880	regulator of chromosome condensation (RCC1) family protein, low similarity to UVB-resistance protein UVR8 (Arabidopsis thaliana) GI:5478530; contains Pfam profile PF00415: Regulator of chromosome condensation (RCC1)	0.00262751	0.0453988	cluster B	group A	2.523	2.206	-0.317	1.343	2.206	0.092	0.585	0.053	0.009	0.67	0.856	0.406	0.067	0.604	16	-0.257	-1.605	0.936	-0.342	1.593	0.415	2.42	0.942	2.761	2.744	2.107	1.212	0.423	-0.225	0.433	-0.265
A003136_01	none		0.00233716	0.0424854	cluster B	group A	2.516	2.206	-0.311	2.032	2.206	-0.001	0.02	0.065	0.003	0.998	0.639	0.423	0.054	0.693	15	-0.486	-0.341	-0.167	-0.248	1.233	0.727	3.951	2.218	2.334	1.764	2.849	1.876	na	-0.104	-0.643	0.744
A010387_01	none		0.00144153	0.0342951	cluster B	group A	2.491	2.2	-0.291	1.041	2.2	0.23	0.168	0.04	0.027	0.45	0.757	0.379	0.087	0.515	16	-0.723	0.048	-0.198	-0.292	0.503	0.569	1.402	1.691	2.555	3.549	1.143	1.551	-0.162	0.177	0.996	-0.091
A018383_01	At5g49130	MATE efflux family protein, contains Pfam profile PF01554: MatE Uncharacterized membrane protein family	0.0232713	0.12103	cluster B	group A	2.165	2.199	0.034	1.146	2.199	0.253	0.904	0.136	0.001	0.729	0.896	0.486	0.04	0.623	16	0.1	-0.631	0.632	0.035	0.64	-0.086	2.543	1.487	2.354	2.125	2.463	1.853	1.169	-1.203	1.574	-0.528
A012674_01	At3g04060	no apical meristem (NAM) family protein, contains Pfam PF02365 : No apical meristem (NAM) protein; similar to cup-shaped cotyledon CUC2 (GI:1944132) (Arabidopsis thaliana)	0.000140594	0.0108479	cluster B	group A	2.702	2.195	-0.378	1.247	2.195	-0.507	0.227	0.022	0.007	0.289	0.777	0.347	0.063	0.432	16	-0.396	-0.418	-0.956	0.261	1.044	0.562	1.894	1.488	2.633	1.618	2.895	1.631	-0.82	-0.154	-1.434	0.379
A018186_01	At5g03860	malate synthase, putative, strong similarity to glyoxysomal malate synthase from Brassica napus (SP|P13244)	4.69493e-05	0.00600598	cluster B	group A	2.44	2.184	-0.255	0.808	2.184	-0.012	0.499	0.021	0.002	0.957	0.842	0.345	0.051	0.685	16	-0.529	-0.817	0.704	-0.377	0.533	0.566	0.82	1.311	2.692	2.283	2.127	1.636	-0.07	0.575	-0.202	-0.35
A025368_01	At1g52030 At1g52040	Similar to myrosinase binding proteins which may be involved in metabolizing glucosinolates and forming defense compounds to protect against herbivory. Also similar to lectins and other agglutinating factorsl. Expressed only in flowers.	0.0131195	0.0944304	cluster B	group A	2.511	2.176	-0.335	1.848	2.176	1.003	0.653	0.022	0.001	0.142	0.867	0.347	0.041	0.331	16	-1.386	-1.579	1.083	0.543	2.371	2.769	1.149	1.102	1.893	2.424	2.463	1.923	-0.285	1.397	0.793	2.107
A018743_01	At5g40160	ankyrin repeat protein EMB506 mRNA, complete cds	0.00210567	0.0410487	cluster B	group A	2.347	2.169	-0.179	1.09	2.169	0.104	0.174	0.108	0.011	0.776	0.759	0.468	0.07	0.636	16	-0.275	0.108	-0.35	-0.197	0.369	0.176	1.71	2.105	3.283	1.974	1.932	1.485	0.429	0.631	-0.862	0.217
A018472_01	At5g50480	CCAAT-box binding transcription factor Hap5a, putative, GI:14577940 CCAAT-binding protein subunit HAP5 {Hypocrea jecorina} similar to Transcription factor GB:CAA74053 GI:2398533 from (Arabidopsis thaliana) similarity to transcription factor Hap5a similar	0.0427516	0.158146	cluster B	group A	2.54	2.159	-0.381	0.794	2.159	0.658	0.481	0.222	0.013	0.429	0.838	0.543	0.072	0.505	16	-0.847	-0.859	1.043	-0.862	-0.274	0.186	2.014	1.25	3.217	2.343	1.456	1.62	0.302	0.352	2.691	-0.716
A018363_01	At5g45290	zinc finger (C3HC4-type RING finger) family protein, contains Pfam profile: PF00097 zinc finger, C3HC4 type (RING finger)	0.0124947	0.092244	cluster B	group A	2.676	2.158	-0.518	0.733	2.158	0.109	0.235	0.292	0.013	0.86	0.779	0.575	0.073	0.66	16	-1.381	-0.792	0.072	0.03	-0.541	0.127	1.358	1.988	2.966	1.312	2.75	1.605	-0.641	0.828	-1.052	1.301
A003754_01	At1g75980	expressed protein	0.00125938	0.0319333	cluster B	group A	2.809	2.153	-0.656	0.969	2.153	-0.23	0.182	0.151	0.018	0.196	0.763	0.498	0.078	0.372	15	-0.719	-1.491	0.35	-0.762	0.5	-0.226	1.677	1.926	2.13	2.677	na	1.651	-0.487	0.002	0.018	-0.453
A006636_01	At2g14820	phototropic-responsive NPH3 family protein, contains NPH3 family domain, Pfam:PF03000	0.000475421	0.0200857	cluster B	group A	2.23	2.124	-0.076	0.825	2.124	-0.106	0.787	0.027	0.018	0.591	0.881	0.361	0.078	0.574	16	-0.637	-0.389	0.326	0.396	0.529	0.431	1.255	1.086	0.907	3.085	2.324	2.179	0.212	-0.547	-0.235	0.146
A008675_01	At2g01940	zinc finger (C2H2 type) family protein, contains Pfam domain, PF00096: Zinc finger, C2H2 type	0.000518998	0.0208049	cluster B	group A	2.613	2.117	-0.496	1.171	2.117	0.201	0.264	0.093	0.001	0.346	0.79	0.458	0.04	0.465	16	-0.954	-1.26	0.243	-0.013	0.61	0.19	1.552	2.332	1.824	2.221	2.459	1.964	0.429	-0.12	0.585	-0.092
A004208_01	At1g64380	AP2 domain-containing transcription factor, putative, contains Pfam profile: PF00847 AP2 domain	0.00296075	0.0479738	cluster B	group A	2.598	2.114	-0.484	0.93	2.114	-0.284	0.4	0.165	0.012	0.299	0.821	0.507	0.071	0.438	16	-1.21	-1.442	0.174	0.542	0.085	0.094	2.143	1.4	3.239	1.956	1.636	1.627	0.221	-0.563	-0.755	-0.038
A015126_01	At4g16660	heat shock protein 70, putative / HSP70, putative	0.000715553	0.0246213	cluster B	group A	2.04	2.11	0.236	2.064	2.11	0.07	0.537	0.023	0.015	0.798	0.848	0.347	0.074	0.643	14	-0.137	-0.517	0.652	0.946	na	1.589	2.666	1.937	2.591	1.708	2.032	na	-0.537	0.531	0.427	-0.14
A020744_01	none		0.000100688	0.00900993	cluster B	group A	2.063	2.106	0.055	0.968	2.106	0.043	0.807	0.023	0.007	0.76	0.883	0.348	0.064	0.632	16	0.111	-0.494	0.496	0.105	0.75	0.523	1.032	1.568	1.718	2.042	3.036	1.627	0.145	0.332	-0.277	-0.026
A000188_01	At1g79310	latex-abundant protein, putative (AMC4) / caspase family protein, similar to latex-abundant protein (Hevea brasiliensis) gb:AAD13216; contains Pfam profile PF00656: ICE-like protease (caspase) p20 domain	0.003697	0.0528791	cluster B	group A	3.428	2.096	-1.332	1.842	2.096	0.503	0.25	0.048	0.003	0.001	0.787	0.398	0.054	0.148	16	-1.986	-3.691	0.208	0.139	0.716	1.026	3.015	2.612	2.55	1.632	2.453	1.749	0.398	0.472	0.536	0.607
A022132_01	At3g45920 At3g46330	receptor protein kinase-related, similar to light repressible receptor protein kinase GI:1321686 from (Arabidopsis thaliana)	0.0232343	0.121014	cluster B	group A	1.405	2.086	na	0.955	2.086	0.681	na	0.001	0.007	na	na	0.263	0.062	na	9	na	na	na	na	0.937	0.906	na	1.022	1.908	1.38	2.865	2.191	0.33	na	na	1.033
A012636_01	none		0.0366747	0.148154	cluster B	group A	1.563	2.072	1.41	2.072	2.007	0.509	0.034	0.013	0.002	0.282	0.694	0.317	0.052	0.428	15	1.75	2.215	1.247	0.43	1.611	1.278	2.968	2.432	2.567	1.634	2.046	1.779	0.86	-0.189	na	0.857
A014496_01	At4g03830	myosin heavy chain-related	0.0133669	0.0951198	cluster B	group A	1.813	2.071	0.533	1.529	2.071	0.258	0.07	0.023	0.036	0.282	0.729	0.349	0.096	0.428	16	0.592	1.039	0.132	0.37	1.671	0.53	2.228	1.688	3.676	2.061	1.391	1.156	0.207	-0.07	0.824	0.07
A001431_01	At1g34540	member of CYP94D	0.00177029	0.0382461	cluster B	group A	1.986	2.07	0.084	1.474	2.07	0.834	0.755	0.033	0.005	0.007	0.877	0.365	0.058	0.169	16	0.218	-0.351	0.724	-0.254	1.473	0.368	1.91	2.144	1.81	1.97	2.874	1.625	1.146	0.564	0.908	0.716
A006193_01	At2g01600	epsin N-terminal homology (ENTH) domain-containing protein, contains Pfam PF01417: ENTH domain. ENTH (Epsin N-terminal homology) domain; similar to clathrin assembly protein AP180 (GI:6492344) (Xenopus laevis)	0.00682083	0.0701606	cluster B	group A	2.364	2.068	-0.296	1.042	2.068	0.608	0.454	0.079	0.012	0.224	0.832	0.44	0.072	0.391	16	-0.835	-0.858	0.579	-0.069	1.556	-0.146	1.373	1.385	2.194	0.999	2.807	2.273	0.471	1.666	0.56	-0.264
A002956_01	At1g72840	disease resistance protein (TIR-NBS-LRR class), putative, domain signature TIR-NBS-LRR exists, suggestive of a disease resistance protein.	0.0322517	0.140405	cluster B	group A	2.303	2.061	0.103	1.417	2.061	-0.241	0.826	0.174	0.032	0.683	0.887	0.514	0.092	0.608	15	-0.255	-0.186	-0.519	1.372	na	0.073	2.298	1.879	2.352	0.542	3.089	2.262	-0.327	0.308	-1.705	0.758
A016339_01	At5g18200	expressed protein	0.00896871	0.0797925	cluster B	group A	2.259	2.06	-0.199	1.356	2.06	0.125	0.64	0.038	0.047	0.545	0.864	0.377	0.107	0.557	16	-0.508	-1.022	-0.051	0.786	1.765	0.727	0.708	2.225	2.335	3.716	1.346	0.845	-0.214	-0.093	0.194	0.614
A012938_01	none		0.0448703	0.161723	cluster B	group A	1.904	2.06	0.156	0.933	2.06	0.298	0.398	0.302	0.017	0.307	0.821	0.58	0.076	0.442	16	0.579	0.127	0.106	-0.188	0.355	-0.771	2.748	1.4	2.808	2.76	1.14	1.533	-0.074	1.004	0.043	0.221
A022475_01	At4g24860	AAA-type ATPase family protein, contains Pfam profile PF00004: ATPase, AAA family	0.0136936	0.0958757	cluster B	group A	2.311	2.055	-0.257	1.206	2.055	0.088	0.344	0.161	0.028	0.784	0.807	0.506	0.088	0.639	16	-0.688	-0.467	-0.245	0.374	-0.038	0.202	2.233	2.426	3.158	2.692	1.27	1.099	0.071	0.422	-0.732	0.591
A005661_01	At1g24020	Bet v I allergen family protein, similar to major pollen allergen Bet v 1 GB:CAA96544 GI:1321726 from (Betula pendula); contains Pfam profile PF00407: Pathogenesis-related protein Bet v I family	0.00743241	0.0731407	cluster B	group A	3.759	2.054	0.622	2.054	1.586	-1.705	0.516	0.02	0.013	0.094	0.846	0.344	0.072	0.288	14	-0.383	-1.087	2.678	1.279	na	2.22	2.454	1.488	0.879	1.838	2.264	1.362	na	-0.703	-1.762	-2.649
A003680_01	At1g59560	ZCF61 mRNA, complete cds	0.000445434	0.0190707	cluster B	group A	2.68	2.052	-0.628	0.61	2.052	-0.378	0.1	0.323	0.004	0.192	0.741	0.589	0.056	0.369	16	-0.289	-1.419	-0.485	-0.318	0.26	-0.681	1.613	1.248	2.736	1.613	1.707	2.151	0.133	-0.638	-0.152	-0.855
A003465_01	At1g65320	CBS domain-containing protein, contains Pfam profile PF00571: CBS domain	0.00137357	0.0335457	cluster B	group A	2.487	2.032	-0.3	0.723	2.032	-0.456	0.45	0.008	0.037	0.185	0.831	0.301	0.097	0.365	16	-0.366	-1.256	0.186	0.235	0.545	0.589	0.706	1.052	2.929	0.948	3.09	1.161	-0.284	-1.127	0.145	-0.557
A024139_01	At2g17860	pathogenesis-related thaumatin family protein, similar to receptor serine/threonine kinase PR5K (Arabidopsis thaliana) GI:1235680; contains Pfam profile PF00314: Thaumatin family	0.02837	0.133299	cluster B	group A	1.54	2.023	0.483	1.087	2.023	0.522	0.021	0.041	0.007	0.394	0.639	0.384	0.063	0.488	16	0.382	0.807	0.369	0.372	0.919	0.85	2.004	0.574	2.786	2.137	1.318	1.85	0.985	-0.276	1.788	-0.409
A010374_01	At3g12480	transcription factor, putative	0.00276316	0.0466444	cluster B	group A	2.664	2.013	-0.651	1.102	2.013	0.06	0.268	0.133	0.003	0.849	0.79	0.485	0.053	0.657	16	-1.605	-1.319	0.38	-0.059	0.236	0.176	2.359	1.637	1.625	1.703	2.536	2.189	-0.066	0.035	0.828	-0.558
A022879_01	At5g44530	subtilase family protein, contains Pfam profiles: PF00082 subtilase family	8.43739e-05	0.0080708	cluster B	group A	2.712	2.005	-0.233	1.974	2.005	-0.707	0.033	0.04	0.022	0.055	0.687	0.379	0.082	0.244	15	-0.131	-0.413	-0.213	-0.176	na	1.746	2.76	1.415	2.77	2.758	0.951	1.54	-1.283	-0.865	-0.415	-0.264
A019128_01	At5g56510	pumilio/Puf RNA-binding domain-containing protein, contains similarity to RNA-binding protein	0.0171049	0.106008	cluster B	group A	1.97	1.989	0.595	0.997	1.989	0.019	0.128	na	0.025	0.935	0.751	na	0.086	0.679	14	0.182	0.105	1.326	0.767	0.391	na	1.603	na	1.918	0.863	3.192	1.983	0.085	-0.549	0.04	0.502
A021801_01	At4g27170	2S seed storage protein 4 / 2S albumin storage protein / NWMU2-2S albumin 4, identical to SP|P15460	0.00288373	0.0474464	cluster B	group A	1.946	1.983	0.037	1.103	1.983	0.201	0.881	0.11	0.007	0.133	0.894	0.468	0.062	0.325	16	0.069	-0.593	0.178	0.494	0.506	0.034	1.945	1.925	1.721	2.021	2.778	1.413	0.465	0.135	-0.004	0.209
A005686_01	At5g20680	expressed protein, predicted proteins, Arabidopsis thaliana	0.00821644	0.076822	cluster B	group A	2.886	1.981	-0.348	1.198	1.981	-0.905	0.187	0.073	0.027	na	0.765	0.43	0.087	na	13	-0.778	-0.035	-0.611	0.035	0.517	0.365	2.076	1.833	2.59	1.901	na	1.451	-2.057	0.248	na	na
A020689_01	At3g44750	putative histone deacetylase (HD2A) mRNA, complete cds	0.00088616	0.0268363	cluster B	group A	2.127	1.97	-0.157	1.314	1.97	0.153	0.435	0.076	0.004	0.329	0.829	0.436	0.057	0.455	16	-0.363	-0.519	0.25	0.005	0.558	0.405	2.404	1.891	1.876	1.696	2.713	1.595	0.353	0.148	0.328	-0.217
A000340_01	At1g54830	CCAAT-box binding transcription factor Hap5a, putative, similar to heme activated protein GI:6289057 from (Arabidopsis thaliana) GI:14577940 CCAAT-binding protein subunit HAP5 {Hypocrea jecorina} similar to Transcription factor GB:CAA74053 GI:2398533 from	0.0011055	0.0298313	cluster B	group A	2.095	1.969	-0.127	0.828	1.969	0.064	0.531	0.006	0.028	0.803	0.848	0.293	0.088	0.645	16	-0.252	-0.561	0.269	0.037	1.172	0.615	0.783	0.743	2.79	0.617	2.584	1.883	-0.066	-0.212	0.761	-0.228
A018758_01	At5g41870	glycoside hydrolase family 28 protein / polygalacturonase (pectinase) family protein, weak similarity to polygalacturonase PG1 (Glycine max) GI:5669846; contains PF00295: Glycosyl hydrolases family 28	0.000140567	0.0108479	cluster B	group A	2.254	1.965	-0.224	0.635	1.965	-0.288	0.154	0.15	0.012	0.084	0.757	0.498	0.072	0.278	16	-0.105	0.044	-0.47	-0.366	1.569	0.169	0.165	0.637	2.012	1.19	2.911	1.749	-0.527	-0.198	-0.41	-0.017
A011415_01	At3g23800	selenium-binding family protein, contains Pfam profile: PF05694 56kDa selenium binding protein (SBP56)	0.00667166	0.0694193	cluster B	group A	2.821	1.965	-0.855	0.544	1.965	0.224	0.231	0.288	0	0.708	0.779	0.574	0.037	0.617	16	-1.119	-2.361	0.072	-0.013	-0.435	0.95	1.487	0.175	2.231	1.82	1.777	2.033	1.651	0.49	-0.593	-0.652
A006164_01	At2g01140	fructose-bisphosphate aldolase, putative, similar to plastidic aldolase NPALDP1 from Nicotiana paniculata (GI:4827251); contains Pfam profile PF00274 Fructose-bisphosphate aldolase class-I	0.0186037	0.110554	cluster B	group A	2.315	1.965	-0.35	1.232	1.965	0.124	0.225	0.229	0.013	0.566	0.776	0.546	0.072	0.565	16	-0.079	-0.701	0.155	-0.774	0.735	-0.487	1.253	3.427	3.001	1.992	1.477	1.389	0.261	-0.438	0.44	0.233
A023941_01	At1g07150	member of MEKK subfamily	0.0125504	0.0924448	cluster B	group A	2.872	1.954	-0.918	1.465	1.954	0.36	0.142	0.14	0.048	0.212	0.755	0.49	0.108	0.384	16	-1.289	-2.056	-0.114	-0.214	0.438	0.006	3.005	2.411	0.46	1.53	3.199	2.626	0.465	0.962	-0.011	0.025
A025425_01	At2g28850	member of CYP710A	0.0091459	0.080423	cluster B	group A	2.62	1.924	-0.695	1.924	1.443	0.781	0.222	0.001	0.142	0.085	0.775	0.263	0.168	0.279	16	-1.061	-1.801	0.152	-0.073	2.321	1.648	1.935	1.794	3.255	1.72	1.038	-0.242	0.399	1.669	0.721	0.336
A016685_01	At5g02650	expressed protein,	0.00165007	0.0368862	cluster B	group A	2.344	1.916	-0.428	0.68	1.916	-0.248	0.332	0.014	0.035	0.373	0.804	0.327	0.095	0.478	16	-1.151	-0.985	0.2	0.221	0.745	0.633	0.354	0.989	3.446	1.174	1.387	1.656	-0.076	-0.796	0.31	-0.429
A017958_01	At5g07030	aspartyl protease family protein, contains Pfam profile:PF00026 eukaryotic aspartyl protease	0.00777078	0.0748696	cluster B	group A	2.107	1.913	-0.194	1.507	1.913	-0.172	0.788	0.009	0.022	0.571	0.881	0.307	0.083	0.567	16	-1.351	-1.322	0.986	0.912	0.972	1.213	2.075	1.767	2.506	2.734	0.842	1.569	-0.482	-0.603	0.604	-0.207
A014864_01	At4g34380	transducin family protein / WD-40 repeat family protein, contains 7 WD-40 repeats (PF00400); similar to Myosin heavy chain kinase B (MHCK B).(SP:P90648) (Dictyostelium discoideum)	0.0148548	0.099727	cluster B	group A	2.169	1.904	0.177	1.083	1.904	-0.265	0.608	na	0.01	0.629	0.859	na	0.068	0.588	13	0.301	-0.729	0.66	0.477	na	na	0.735	1.431	2.104	1.527	na	2.079	-0.352	-1.472	0.943	-0.181
A017183_01	At5g43790	pentatricopeptide (PPR) repeat-containing protein, contains Pfam profile PF01535: PPR repeat	0.0163227	0.104668	cluster B	group A	2.087	1.901	-0.185	1.182	1.901	0.4	0.592	0.134	0.038	0.211	0.857	0.486	0.098	0.383	15	-0.039	-0.726	0.628	-0.603	na	0.25	1.87	1.427	3.052	2.266	0.502	1.785	1.023	0.593	0.03	-0.048
A014816_01	At4g29450	leucine-rich repeat protein kinase, putative, similar to light repressible receptor protein kinase (Arabidopsis thaliana) gi|1321686|emb|CAA66376; contains leucine rich repeat (LRR) domains, Pfam:PF00560; contains protein kinase domain, Pfam:PF00069	0.00191947	0.0389796	cluster B	group A	2.459	1.897	-0.563	1.079	1.897	-0.147	0.13	0.179	0.006	0.375	0.752	0.518	0.061	0.48	16	-1.22	-0.717	-0.384	0.07	0.883	-0.557	2.301	1.69	1.903	1.254	1.838	2.591	-0.178	-0.38	-0.288	0.259
A022760_01	At3g26960	expressed protein	0.000156352	0.0115968	cluster B	group A	2.209	1.88	-0.156	0.688	1.88	-0.329	0.67	0.001	0.01	0.167	0.869	0.263	0.068	0.35	16	-0.528	-0.401	0.836	-0.531	0.792	0.579	0.753	0.627	2.451	0.977	2.212	1.879	0.127	-0.736	-0.451	-0.256
A024970_01	At4g08430	Ulp1 protease family protein, similar to At5g45570, At5g28235; contains Pfam profile PF02902: Ulp1 protease family, C-terminal catalytic domain	0.0147012	0.0991317	cluster B	group A	2.257	1.875	-0.383	1.168	1.875	-0.182	0.387	0.139	0.04	0.32	0.818	0.49	0.101	0.45	14	0.429	-1.373	-0.477	-0.108	0.004	0.462	2.601	1.606	1.71	2.61	na	1.304	-0.39	0.081	na	-0.238
A023611_01	At2g01900	endonuclease/exonuclease/phosphatase family protein, similar to inositol polyphosphate 5-phosphatase I (GI:10444261) and II (GI:10444263) (Arabidopsis thaliana); contains Pfam profile PF03372: Endonuclease/Exonuclease/phosphatase family	2.50326e-05	0.00434003	cluster B	group A	2.543	1.874	-0.669	1.183	1.874	-0.295	0.082	0.011	0.014	0.001	0.733	0.307	0.074	0.146	16	-0.606	-1.388	-0.152	-0.531	1.044	0.753	1.745	1.192	2.822	1.947	1.665	1.062	-0.265	-0.355	-0.26	-0.301
A001588_01	At1g61255	expressed protein	0.00521512	0.0614038	cluster B	group A	3.007	1.869	-0.958	2.049	1.869	0.27	0.273	0.076	0.001	0.018	0.791	0.437	0.047	0.19	16	-2.101	-2.288	0.167	0.389	0.76	0.799	3.895	2.74	2.221	1.843	1.46	1.952	0.254	0.262	0.419	0.143
A024747_01	none		0.00990153	0.083387	cluster B	group A	1.851	1.859	0.008	1.215	1.859	0.043	0.962	0.065	0.027	0.915	0.9	0.423	0.087	0.675	16	-0.274	-0.143	0.005	0.444	0.158	0.949	1.636	2.118	2.535	2.439	1.911	0.55	-0.947	0.879	0.16	0.081
A014807_01	At4g24610	expressed protein,	0.035542	0.146135	cluster B	group A	2.549	1.857	-0.691	1.292	1.857	-0.372	0.117	0.404	0.014	0.577	0.745	0.621	0.074	0.569	15	-1.123	-1.275	0.095	-0.462	na	-1.105	2.973	2.009	1.6	1.161	2.862	1.806	0.842	-1.651	-1.101	0.422
A022756_01	none		0.0178947	0.108714	cluster B	group A	2.853	1.821	-1.032	1.133	1.821	0.485	0.168	0.235	0.034	0.094	0.757	0.549	0.094	0.288	16	-1.515	-2.409	0.06	-0.263	-0.026	-0.198	3.01	1.745	3.008	0.938	2.234	1.104	0.976	0.098	0.635	0.23
A014490_01	At4g03740	hypothetical protein,	0.00764934	0.0744013	cluster B	group A	1.695	1.81	0.115	0.856	1.81	0.377	0.626	0.06	0.027	0.069	0.861	0.417	0.088	0.262	16	-0.024	-0.38	0.235	0.63	0.29	0.426	1.33	1.378	3.099	1.058	1.647	1.438	0.423	0.742	0.141	0.204
A004516_01	none		0.0094272	0.081671	cluster B	group A	1.907	1.798	-0.109	1.046	1.798	0.183	0.707	0.089	0.021	0.572	0.873	0.454	0.082	0.568	16	-0.588	-0.513	0.161	0.503	0.25	0.569	2.165	1.201	2.859	1.981	1.093	1.258	0.001	-0.292	-0.004	1.026
A004520_01	none		3.32215e-05	0.00501659	cluster B	group A	2	1.796	-0.204	0.76	1.796	-0.033	0.491	0.03	0.003	0.687	0.84	0.365	0.053	0.609	16	-0.661	-0.229	-0.461	0.533	0.762	1.24	0.285	0.751	2.219	2.006	1.588	1.371	-0.012	-0.249	0.076	0.053
A024667_01	At3g05970	encode peroxisomal long-chain acyl-CoA synthetase (LACS) isozymes	0.0255592	0.127322	cluster B	group A	3.553	1.765	-1.527	2.026	1.765	0.121	0.248	0.153	0.006	0.732	0.787	0.5	0.062	0.624	16	-2.149	-4.282	0.128	0.196	0.269	0.101	4.01	3.725	1.331	1.595	2.509	1.625	-0.086	0.09	-0.526	1.009
A021708_01	none		0.000508579	0.0205643	cluster B	group A	2.42	1.762	-0.658	0.701	1.762	0.095	0.079	0.053	0.02	0.736	0.732	0.406	0.081	0.626	16	-1.254	-0.827	-0.077	-0.473	0.214	0.421	1.125	1.042	0.658	2.486	1.964	1.94	0.21	0.543	0.273	-0.645
A010323_01	At3g52480	expressed protein	0.0267484	0.129907	cluster B	group A	2.216	1.756	-0.46	0.674	1.756	-0.059	0.14	0.299	0.02	0.929	0.754	0.578	0.081	0.678	16	-0.704	-0.964	-0.235	0.063	-0.124	-0.348	1.85	1.32	2.111	2.492	1.736	0.684	1.489	0.325	-0.882	-1.167
A002158_01	At1g54200	expressed protein	0.0152922	0.101567	cluster B	group A	2.183	1.754	-0.429	0.846	1.754	0.036	0.486	0.193	0.015	0.854	0.84	0.526	0.075	0.659	16	-1.488	-1.228	0.622	0.379	0.201	-0.14	2.08	1.243	1.928	2.535	1.692	0.861	0.32	-0.071	0.327	-0.431
A013084_01	At4g13090	xyloglucan:xyloglucosyl transferase, putative / xyloglucan endotransglycosylase, putative / endo-xyloglucan transferase, putative, similar to endoxyloglucan transferase EXGT-A1 GI:5533309 from (Arabidopsis thaliana)	0.000874947	0.0266717	cluster B	group A	2.077	1.752	-0.325	0.737	1.752	0.005	0.324	0.12	0.013	0.941	0.801	0.475	0.072	0.681	16	-0.436	-1.018	-0.136	0.293	0.051	0.443	1.655	0.797	2.535	1.014	1.981	1.48	-0.146	0.128	-0.061	0.1
A006265_01	At2g48030	endonuclease/exonuclease/phosphatase family protein, contains Pfam profile PF03372: Endonuclease/Exonuclease/phosphatase family	0.0037822	0.0534751	cluster B	group A	2.306	1.748	-0.557	0.773	1.748	-0.214	0.158	0.245	0.014	0.462	0.757	0.555	0.074	0.52	16	-1.203	-0.922	-0.036	-0.068	0.363	-0.508	1.297	1.939	1.42	0.963	2.459	2.152	-0.057	-0.862	0.356	-0.292
A022488_01	At4g11160	translation initiation factor IF-2, mitochondrial, putative, similar to SP|P46198|IF2M_BOVIN Translation initiation factor IF-2, mitochondrial precursor (IF-2Mt) (IF-2(Mt)) {Bos taurus}	0.00479192	0.0599047	cluster B	group A	2.29	1.746	-0.34	0.915	1.746	-0.544	0.091	0.215	0.034	0.113	0.736	0.538	0.094	0.308	16	-0.209	-0.577	-0.56	-0.013	-0.08	-0.104	2.036	1.807	1.808	3.052	1.089	1.035	-0.711	0.065	-1.101	-0.428
A000374_01	At1g20720	helicase-related, similar to BRCA1-binding helicase-like protein BACH1 (GI:13661819) Homo sapiens).;	0.000688333	0.0242831	cluster B	group A	2.674	1.684	-0.989	1.474	1.684	-0.946	0.08	na	0.045	0.021	0.733	na	0.105	0.198	13	-0.552	-1.557	na	-0.859	na	na	1.63	1.318	1.409	0.529	2.968	1.832	-0.672	-0.502	-1.366	-1.247
A000973_01	At1g28430	member of CYP705A	0.00986415	0.0832719	cluster B	group A	2.195	1.682	-0.513	1.682	1.535	-0.288	0.406	0.01	0.024	na	0.821	0.307	0.085	na	12	-0.154	0.098	na	-1.484	1.344	1.075	1.996	2.313	2.48	1.631	1.275	0.754	na	-0.288	na	na
A011486_01	At3g06310	NADH-ubiquinone oxidoreductase 19 kDa subunit (NDUFA8) family protein, contains Pfam profile PF05850: NADH-ubiquinone oxidoreductase 19 kDa subunit (NDUFA8); similar to NADH-ubiquinone oxidoreductase 19 kDa subunit (EC 1.6.5.3) (EC 1.6.99.3) (Complex I-19	0.00643115	0.0681306	cluster B	group A	2.473	1.652	-0.822	1.018	1.652	-0.111	0.229	0.178	0.002	0.704	0.778	0.518	0.051	0.615	16	-1.867	-1.658	0.149	0.089	0.052	0.107	2.47	1.443	1.38	1.892	1.963	1.372	0.249	-0.634	0.435	-0.493
A011219_01	At4g04030	ovate family protein, 65% similar to ovate protein (GI:23429649) (Lycopersicon esculentum); contains TIGRFAM TIGR01568 : uncharacterized plant-specific domain TIGR01568	0.026173	0.128745	cluster B	group A	3.433	1.643	-1.789	na	1.643	-0.646	na	na	0.047	0.298	na	na	0.107	0.438	8	na	-1.789	na	na	na	na	na	na	1.017	0.674	2.906	1.977	0.097	-1.497	-0.54	na
A020701_01	At1g69080	universal stress protein (USP) family protein, contains Pfam profile PF00582: universal stress protein family	0.0124517	0.0922074	cluster B	group A	3.729	1.608	-1.86	1.868	1.608	-0.073	0.21	0.116	0.001	0.709	0.773	0.472	0.041	0.617	16	-3.024	-4.589	0.008	0.163	0.666	0.15	3.53	3.127	1.617	1.928	1.461	1.427	0.077	-0.16	0.312	-0.518
A004849_01	At1g18750	MADS-box protein (AGL65), similar to homeodomain transcription factor (AGL30) GI:3461830 from (Arabidopsis thaliana); contains Pfam domain PF00319: SRF-type transcription factor (DNA-binding and dimerisation domain); PMID: 12837945	0.00294966	0.0479622	cluster B	group A	1.836	1.595	-0.152	1.473	1.595	-0.241	0.339	0.075	0.02	0.323	0.805	0.434	0.08	0.452	16	0.112	-0.311	-0.444	0.035	0.358	1.064	2.959	1.511	0.68	1.887	2.32	1.493	-0.348	0.01	-0.769	0.143
A026011_01	none		0.00463691	0.0589037	cluster B	group A	2.273	1.575	-0.698	1.431	1.575	0.695	0.089	0.007	0.006	0.486	0.735	0.293	0.061	0.531	15	-0.422	-1.017	-0.058	-1.296	1.191	1.085	1.411	2.037	1.946	1.106	1.97	1.276	2.211	-0.605	na	0.479
A023252_01	none		0.00528458	0.0617499	cluster B	group A	2.159	1.566	-0.336	1.566	1.824	-0.206	0.263	0.041	0.072	0.235	0.79	0.383	0.126	0.399	16	-0.461	-0.435	-0.799	0.354	0.903	0.673	2.392	2.297	2.707	3.154	0.284	1.149	0.101	-0.091	-0.551	-0.285
A024067_01	At3g02310	MADS-box protein, binds K domain of AG in vivo	0.00473543	0.059547	cluster B	group A	2.159	1.563	-0.399	1.563	1.761	-0.269	0.139	0.047	0.077	0.156	0.754	0.396	0.129	0.342	16	-0.957	-0.097	-0.13	-0.413	0.848	0.687	2.687	2.029	3.532	1.839	1.291	0.38	0.025	-0.254	-0.189	-0.657
A020450_01	At5g64080	protease inhibitor/seed storage/lipid transfer protein (LTP) family protein, contains Pfam protease inhibitor/seed storage/LTP family domain PF00234	0.0458835	0.162972	cluster B	group A	2.163	1.542	-0.621	1.325	1.542	0.375	0.288	0.185	0.038	0.253	0.793	0.523	0.098	0.41	16	-1.123	-1.723	0.298	0.065	0.569	-0.06	3.488	1.301	2.608	0.774	1.881	0.904	0.94	-0.073	0.72	-0.085
A023651_01	At2g21680	kelch repeat-containing F-box family protein, low similarity to SKP1 interacting partner 6 (Arabidopsis thaliana) GI:10716957; contains Pfam profiles PF01344: Kelch motif, PF00646: F-box domain	0.011537	0.0892064	cluster B	group A	2.894	1.522	-1.372	1.485	1.522	0.314	0.183	0.164	0	0.025	0.764	0.507	0.032	0.206	16	-1.974	-3.348	-0.065	-0.1	-0.256	0.474	2.734	2.987	1.608	1.621	1.479	1.381	0.486	0.168	0.393	0.208
A023430_01	At2g32550	rcd1-like cell differentiation family protein, weak similarity to protein involved in sexual development (Schizosaccharomyces pombe) GI:1620896; contains Pfam profile PF04078: Cell differentiation family, Rcd1-like	0.0104423	0.0851794	cluster B	group A	3.771	1.488	-1.496	1.488	2.275	-0.094	0.135	0.022	0.13	0.902	0.754	0.347	0.161	0.672	14	-2.773	-2.738	0.054	-0.529	2.383	0.798	1.617	1.155	na	4.051	1.726	1.047	0.34	0.802	na	-1.426
A011722_01	At3g46040	40S ribosomal protein S15A (RPS15aD), cytoplasmic ribosomal protein S15a, Arabidopsis thaliana, EMBL:ATAF1412	0.0267143	0.129907	cluster B	group A	2.414	1.484	-0.931	0.906	1.484	0.191	0.222	0.216	0.041	0.59	0.775	0.538	0.102	0.574	16	-1.908	-2.045	0.222	0.008	0.771	-0.259	2.507	0.605	2.331	0.678	2.115	0.81	0.83	-0.687	0.267	0.353
A005308_01	At1g67325	zinc finger (Ran-binding) family protein, similar to ZIS2 (Homo sapiens) GI:4191329; contains Pfam profile PF00641: Zn-finger in Ran binding protein and others	0.0349678	0.144984	cluster B	group A	1.743	1.483	-0.142	1.028	1.483	-0.259	0.323	0.152	0.047	0.628	0.801	0.499	0.107	0.588	15	0.187	-0.212	-0.156	-0.389	0.043	0.472	2.507	1.092	1.397	0.84	2.795	0.902	na	-0.724	0.654	-0.707
A023637_01	At2g20470	protein kinase, putative, contains protein kinase domain, Pfam:PF00069	0.000385534	0.018283	cluster B	group A	2.35	1.449	-0.901	1.034	1.449	0.311	0.148	0.035	0.001	0.055	0.756	0.366	0.041	0.244	16	-1.567	-1.811	0.087	-0.313	0.495	0.601	1.544	1.494	1.712	1.313	1.51	1.262	0.536	0.045	0.361	0.3
A004218_01	At1g10990	expressed protein, and genscan	3.98174e-05	0.00552268	cluster B	group A	1.801	1.449	-0.352	1.19	1.449	-0.283	0.028	0.038	0.004	0.086	0.658	0.377	0.057	0.281	16	-0.572	-0.322	-0.372	-0.143	0.952	0.363	1.864	1.582	1.887	1.479	1.456	0.973	-0.271	-0.099	-0.159	-0.603
A023007_01	At5g44150	expressed protein,	0.0412304	0.155928	cluster B	group A	1.47	1.44	0.005	1.186	1.44	-0.03	0.974	0.159	0.024	0.928	0.901	0.505	0.085	0.678	16	0.168	-0.433	0.102	0.184	-0.516	1.336	1.352	2.573	1.968	1.328	0.52	1.945	-0.338	0.817	-0.572	-0.026
A018333_01	At5g42910	basic leucine zipper transcription factor (BZIP15), identical to cDNA basic leucine zipper transcription factor (atbzip15 gene) GI:18656050, basic leucine zipper transcription factor (Arabidopsis thaliana) GI:18656051; contains Pfam profile PF00170: bZIP	0.0053171	0.0618693	cluster B	group A	2.49	1.387	-1.103	0.807	1.387	-0.1	0.132	0.24	0.011	0.47	0.752	0.551	0.07	0.524	16	-2.025	-1.786	-0.956	0.356	-0.28	0.272	2.276	0.959	1.795	1.752	0.761	1.24	-0.207	-0.35	0.218	-0.061
A016015_01	At5g46340	O-acetyltransferase-related, similar to O-acetyltransferase (Homo sapiens) GI:17016934	0.00618035	0.06703	cluster B	group A	1.472	1.377	-0.091	1.13	1.377	-0.095	0.533	0.087	0.032	0.395	0.848	0.451	0.092	0.489	16	-0.321	-0.298	0.203	0.051	0.186	0.753	2.307	1.274	2.435	1.03	1.226	0.818	-0.032	0.066	-0.041	-0.372
A023096_01	At5g62510	F-box family protein, contains Pfam profile: PF00646 F-box domain	0.00137882	0.0335457	cluster B	group A	1.495	1.372	-0.123	1.301	1.372	-0.089	0.383	0.02	0.028	0.748	0.818	0.344	0.088	0.629	16	0.201	-0.094	-0.243	-0.354	1.042	0.63	1.626	1.908	1.976	1.889	0.547	1.076	-0.749	0.479	-0.008	-0.078
A025706_01	At1g48740	expressed protein	0.0348984	0.144984	cluster B	group A	2.188	1.333	-0.855	0.857	1.333	-0.154	0.295	0.298	0.006	0.323	0.796	0.578	0.061	0.452	16	-1.159	-2.644	0.182	0.2	-0.688	0.232	2.412	1.473	1.705	1.617	0.936	1.074	-0.107	-0.199	0.161	-0.473
A005481_01	At2g33840	tRNA synthetase class I (W and Y) family protein, similar to SP|P54577 Tyrosyl-tRNA synthetase (EC 6.1.1.1) (Tyrosyl--tRNA ligase) (TyrRS) {Homo sapiens}; contains Pfam profile PF00579: tRNA synthetases class I (W and Y)	0.0101682	0.0843842	cluster B	group A	2.039	1.327	-0.12	1.919	1.327	0.313	0.624	0.054	0.034	0.113	0.861	0.409	0.095	0.307	16	-0.78	0.096	0.091	0.114	1.112	0.6	3.015	2.948	2.199	1.601	0.922	0.587	0.521	0.218	0.555	-0.044
A005111_01	none		0.033246	0.142242	cluster B	group A	2.488	1.323	-0.021	1.085	1.323	-1.166	0.842	0.164	0.014	na	0.888	0.507	0.073	na	13	-0.02	0.142	-0.186	na	-0.484	1.202	2.386	1.235	1.323	0.8	1.16	2.007	-0.208	-2.124	na	na
A014196_01	At4g38660	thaumatin, putative, similar to thaumatin-like protein (Arabidopsis thaliana) GI:2435406, thaumatin-like protein precursor (Pyrus pyrifolia) GI:3241854; contains Pfam profile PF00314: Thaumatin family	0.00145493	0.0344367	cluster B	group A	4.551	1.296	-0.904	1.296	3.093	-1.458	0.097	0.015	0.141	0.064	0.741	0.33	0.167	0.256	15	-1.34	-1.582	-0.818	0.125	1.963	0.758	1.369	1.095	na	4.547	0.487	4.244	-2.953	-1.241	-0.911	-0.728
A011005_01	At3g12040	DNA-3-methyladenine glycosylase (MAG), identical to DNA-3-methlyadenine glycosylase (MAG) SP:Q39147 from (Arabidopsis thaliana); contains Pfam profile: PF02245 methylpurine-DNA glycosylase (MPG)	0.0133134	0.094793	cluster B	group A	1.609	1.287	-0.087	1.522	1.287	0.469	0.755	0.077	0	0.009	0.877	0.438	0.037	0.172	16	-0.479	-0.561	0.466	0.225	0.692	0.751	3.156	1.488	1.187	1.275	1.251	1.435	0.45	0.548	0.26	0.617
A014943_01	At4g03580	hypothetical protein,	0.0122295	0.0913918	cluster B	group A	2.294	1.27	-0.404	1.27	1.89	0.199	0.16	0.036	0.068	0.63	0.757	0.368	0.123	0.589	16	-0.568	-0.888	0.14	-0.3	0.712	0.627	1.945	1.795	0.798	0.795	3.564	2.403	1.314	-0.174	-0.18	-0.166
A009603_01	At3g14560	expressed protein	0.0304789	0.137136	cluster B	group A	2.081	1.197	-0.884	0.974	1.197	0.389	0.121	0.26	0.031	0.241	0.745	0.56	0.091	0.403	16	-1.672	-1.465	-0.458	0.061	-0.586	0.209	2.465	1.805	1.665	1.779	0.497	0.848	0.577	1.033	-0.195	0.14
A006788_01	At2g04860	pentatricopeptide (PPR) repeat-containing protein, contains INTERPRO:IPR002885 PPR repeats	0.0096399	0.0825435	cluster B	group A	2.814	1.146	0.175	1.146	2.337	-0.477	0.228	0.043	0.066	0.299	0.777	0.387	0.122	0.438	15	-0.02	0.069	0.506	0.143	1.566	na	1.153	0.718	1.101	0.728	3.834	3.686	-0.297	-0.764	-1.321	0.475
A005263_01	none		0.000211299	0.0132398	cluster B	group B	2.306	-1.168	-1.168	0.828	1.138	-0.247	0.015	0.067	na	0.34	0.624	0.424	na	0.462	11	na	-1.337	-1.293	-0.876	0.685	na	0.528	1.273	1.164	na	1.112	na	0.126	-0.552	na	-0.315
A020681_01	At5g44260	zinc finger (CCCH-type) family protein, contains Pfam domain, PF00642: Zinc finger C-x8-C-x5-C-x3-H type (and similar)	0.000390772	0.0183235	cluster B	group C	3.648	2.386	-1.262	0.574	2.386	-1.192	0.019	0.491	0.005	0.067	0.634	0.652	0.058	0.26	16	-1.369	-1.866	-0.54	-1.275	-0.16	-1.096	2.127	1.423	3.324	2.222	2.048	1.95	-0.511	-2.188	-0.462	-1.608
A006094_01	At2g40320	expressed protein, and genefinder	0.000331333	0.0165461	cluster B	group C	3.039	2.036	-0.544	0.836	2.036	-1.003	0.201	0.099	0.022	0.049	0.77	0.461	0.083	0.236	16	0.043	-1.278	-0.003	-0.94	0.594	1.638	1.123	-0.01	3.338	1.584	2.011	1.21	-0.594	-1.661	-0.36	-1.396
A010326_01	At3g52440	Dof-type zinc finger domain-containing protein, DNA binding protein - Hordeum vulgare,PID:e1334094	0.0126415	0.0926653	cluster B	group C	2.938	1.767	-1.172	1.627	1.767	0.222	0	0.182	0.049	0.033	0.298	0.52	0.109	0.216	15	-1.231	-1.058	-1.286	-1.112	0.672	-0.505	3.622	2.719	3.258	1.926	1.103	0.78	0.148	0.226	0.291	na
A012389_01	At3g46820	Encodes the catalytic subunit of a Type 1 phosphoprotein Ser/Thr phosphatase, expressed in roots, shoots and flowers.	0.0150152	0.100387	cluster B	group C	2.401	1.371	-1.029	1.112	1.371	-0.309	0.01	0.245	0.035	0.568	0.589	0.555	0.095	0.566	16	-1.46	-1.029	-1.036	-0.593	-0.763	0.516	2.669	2.027	1.377	1.79	0.322	1.997	-1.089	-0.859	-0.356	1.066
A014987_01	At4g10290	hypothetical protein,	7.10089e-06	0.00205804	cluster C	group A	8.236	6.957	-1.279	1.858	6.957	1.716	na	na	0	na	na	na	0.037	na	8	-1.107	-1.452	na	na	1.858	na	na	na	6.879	6.825	na	7.167	na	1.866	na	1.566
A014839_01	At4g23770	expressed protein	5.48499e-08	0.000253589	cluster C	group A	7.47	6.759	-0.711	5.79	6.759	0.045	0.109	0.002	0	0.939	0.745	0.263	0.037	0.68	16	-1.378	0.066	-0.508	-1.024	4.984	4.74	7.092	6.342	6.738	6.041	7.622	6.636	1.326	-1.165	0.434	-0.416
A005357_01	At1g60490	phosphatidylinositol 3-kinase (AtVps34) mRNA, complete cds	1.71495e-09	2.37863e-05	cluster C	group A	5.747	5.351	-0.396	0.768	5.351	0.125	0.235	0.107	0	0.396	0.779	0.467	0.026	0.489	15	-0.511	-0.921	-0.501	0.35	na	0.269	0.825	1.211	5.225	5.201	5.817	5.16	-0.196	0.042	0.338	0.315
A003105_01	At1g18460	lipase family protein, similar to triacylglycerol lipase, gastric precursor (EC 3.1.1.3) {Canis familiaris} (SP|P80035)	7.74844e-05	0.00778774	cluster C	group A	5.869	5.31	-0.357	-0.048	5.31	-0.559	0.573	0.818	0.009	0.373	0.853	0.738	0.067	0.478	15	-1.978	-0.232	0.192	0.59	-0.4	0.031	na	0.224	6.32	5.834	2.716	6.371	-1.475	-0.326	-1.293	0.859
A018317_01	At5g63920	DNA topoisomerase III alpha, putative, similar to Swiss-Prot:Q9NG98 DNA topoisomerase III alpha (Drosophila melanogaster)	0.00433211	0.0576442	cluster C	group A	5.687	5.287	-0.4	0.25	5.287	na	na	na	0.006	na	na	na	0.06	na	8	na	-1.041	0.241	na	0.432	0.069	na	na	6.006	6.713	3.301	5.127	na	na	na	na
A010356_01	At3g11150	expressed protein	6.10748e-05	0.00677205	cluster C	group A	5.428	4.843	-0.585	3.217	4.843	-0.125	0.166	0.073	0.001	na	0.757	0.431	0.041	na	13	-0.899	-0.057	-1.34	-0.044	na	1.398	4.36	3.892	5.623	4.166	4.488	5.097	-0.172	-0.078	na	na
A017252_01	At5g46380	hypothetical protein	8.95713e-06	0.00233714	cluster C	group A	5.287	4.796	-0.289	4.796	4.998	-0.081	na	0	na	na	na	0.098	na	na	8	-0.382	-0.196	na	na	4.662	4.918	4.636	4.967	na	4.998	na	na	na	na	-0.081	na
A008485_01	At2g28350	auxin-responsive factor (ARF10), similar to auxin response factor 10 GI:6165644 from (Arabidopsis thaliana); identical to cDNA auxin response factor 10 (ARF10) mRNA, partial cds GI:6165643	4.71991e-05	0.00600598	cluster C	group A	5.419	4.661	-0.758	0.887	4.661	-0.088	0.126	0.375	0.003	0.568	0.749	0.61	0.053	0.567	16	-1.67	-0.981	-0.073	-0.307	-0.337	-0.823	2.432	2.275	5.342	5.681	3.809	3.811	0.16	-0.272	-0.375	0.135
A003823_01	At3g49480	hypothetical protein, several hypothetical proteins - Arabidopsis thaliana	0.0493592	0.168375	cluster C	group A	5.382	4.652	-0.73	4.652	3.285	-0.214	na	0.012	0.143	na	na	0.317	0.168	na	9	-0.466	-0.995	na	na	3.89	na	5.659	4.407	4.668	4.689	0.497	na	na	na	-0.214	na
A014252_01	At4g10560	DC1 domain-containing protein, contains Pfam profile PF03107: DC1 domain	9.7529e-07	0.000901818	cluster C	group A	4.952	4.547	-0.405	0.242	4.547	-0.325	0.419	0.395	0.001	0.392	0.823	0.617	0.049	0.488	16	-1.675	-0.109	-0.117	0.28	0.676	-0.35	0.034	0.61	5.139	5.004	3.381	4.663	-0.234	-0.191	0.344	-1.218
A009389_01	none		0.00165007	0.0368862	cluster C	group A	4.736	4.505	-0.231	4.505	3.03	0.408	0.426	0	0.055	0.599	0.826	0.212	0.114	0.577	14	-0.211	-0.644	na	0.162	4.443	4.575	5.141	3.861	5.777	3.18	1.691	1.471	1.72	na	-0.126	-0.368
A011869_01	At3g48425	endonuclease/exonuclease/phosphatase family protein, similar to SP|P51173|APEA_DICDI DNA-(apurinic or apyrimidinic site) lyase (EC 4.2.99.18)(Class II apurinic/apyrimidinic(AP)-endonuclease) {Dictyostelium discoideum}; contains Pfam profile PF03372: Endon	0.0016515	0.0368862	cluster C	group A	5.157	4.432	-0.725	1.66	4.432	0.947	0.246	0.26	0.004	0.179	0.787	0.56	0.056	0.36	14	-1	-1.324	na	0.149	1.036	0.203	na	3.741	3.186	5.162	5.492	3.889	0.684	2.527	0.069	0.508
A025084_01	At3g28820	expressed protein, ; expression supported by MPSS	0.00212429	0.0412091	cluster C	group A	5.149	4.43	-0.72	1.308	4.43	1.749	0.115	0.316	0.005	0.054	0.745	0.587	0.059	0.243	16	-0.916	-1.556	-0.123	-0.285	-0.035	-1.054	3.274	3.047	6.012	4.764	3.355	3.587	2.878	2.443	1.313	0.363
A005381_01	none		6.76779e-06	0.00204063	cluster C	group A	4.615	4.426	-0.189	3.391	4.426	0.592	0.315	0.011	0.001	0.215	0.801	0.307	0.042	0.385	16	-0.329	-0.123	0.215	-0.519	2.274	2.505	4.721	4.066	3.488	4.355	4.958	4.903	1.245	1.235	0.053	-0.167
A015489_01	At4g29920	heat shock protein-related, contains similarity to heat shock protein 101 (Triticum aestivum) gi|6013196|gb|AAF01280	0.000993277	0.0281733	cluster C	group A	5.07	4.35	-0.72	1.18	4.35	0.141	0.17	0.33	0.004	na	0.757	0.592	0.055	na	12	-1.788	-0.878	-0.138	-0.074	na	-0.331	1.011	2.859	4.786	3.87	na	4.394	na	na	-0.297	0.58
A002815_01	At1g05640	ankyrin repeat family protein, contains ankyrin repeat domains, Pfam:PF00023	6.29844e-05	0.00677205	cluster C	group A	5.387	4.298	-1.088	1.089	4.298	-0.37	0.165	0.332	0.001	0.356	0.757	0.592	0.043	0.47	14	-0.212	-1.972	na	-1.081	na	-0.353	1.006	2.613	5.233	3.719	4.313	3.929	0.465	-1.186	-0.274	-0.483
A014776_01	none		1.32096e-07	0.000280277	cluster C	group A	4.461	4.27	-0.192	1.987	4.27	-0.022	0.337	0.004	0.005	0.928	0.805	0.274	0.058	0.677	15	-0.582	0.059	-0.361	0.117	1.315	2.071	2.101	2.459	4.38	4.72	na	3.71	0.122	0.325	-0.68	0.145
A023564_01	At2g36550	expressed protein	0.00049203	0.0203109	cluster C	group A	4.397	4.248	-0.149	3.391	4.248	1.557	0.119	0.037	0.004	0.004	0.745	0.373	0.056	0.151	16	-0.098	-0.354	-0.056	-0.088	1.765	2.171	5.919	3.71	5.239	5.103	3.386	3.267	1.9	1.048	1.529	1.751
A010020_01	At3g05460	sporozoite surface protein-related, contains weak similarity to Sporozoite surface protein 2 precursor (Swiss-Prot:Q01443) (Plasmodium berghei yoelii)	0.000713826	0.0246213	cluster C	group A	5.071	4.194	-0.877	1.443	4.194	0	0.264	0.223	0.005	1	0.79	0.543	0.058	0.694	16	-1.519	-2.355	0.006	0.361	-0.222	-0.147	3.227	2.912	5.171	5.075	3.622	2.907	0.639	-0.03	0.128	-0.738
A008688_01	At2g44800	oxidoreductase, 2OG-Fe(II) oxygenase family protein, similar to flavonol synthase SP|Q96330 {Arabidopsis thaliana}, SP|Q07512 {Petunia hybrida}; contains Pfam profile PF03171: oxidoreductase, 2OG-Fe(II) oxygenase family	2.45915e-06	0.00126687	cluster C	group A	4.843	4.189	-0.621	1.508	4.189	-0.654	0.043	0.033	0.005	0.06	0.714	0.365	0.059	0.251	16	-1.049	-0.739	-0.524	-0.174	0.697	0.951	2.289	2.097	5.37	4.671	2.687	4.027	-1.22	-0.195	-0.763	-0.438
A023343_01	At2g33020	leucine-rich repeat family protein, contains leucine rich-repeat (LRR) domains Pfam:PF00560, INTERPRO:IPR001611	0.00485354	0.0599454	cluster C	group A	5.61	4.177	-0.182	1.095	4.177	-1.432	0.882	0	0.001	na	0.894	0.212	0.049	na	13	-1.534	-2.604	2.096	1.315	1.107	1.251	1.087	0.936	3.162	4.816	4.146	4.585	na	-1.432	na	na
A022661_01	At5g02140	thaumatin-like protein, putative, similar to SP|P50699 Thaumatin-like protein precursor {Arabidopsis thaliana}; contains Pfam profile PF00314: Thaumatin family	0.00256713	0.0449571	cluster C	group A	3.687	4.172	0.849	1.806	4.172	0.485	na	0.035	0.017	0.255	na	0.366	0.076	0.412	12	1.067	0.632	na	na	0.694	1.299	2.408	2.822	4.792	3.087	4.636	na	0.08	1.088	na	0.287
A002311_01	At1g05510	expressed protein	2.6393e-06	0.00130331	cluster C	group A	4.305	4.156	-0.149	0.265	4.156	0.085	0.293	0.396	0.003	0.833	0.795	0.618	0.055	0.653	16	-0.105	-0.207	0.141	-0.426	0.898	-0.404	0.371	0.196	5.555	3.932	3.251	3.887	0.097	-0.119	1.063	-0.703
A016038_01	At5g66150	glycosyl hydrolase family 38 protein, similar to lysosomal alpha-mannosidase SP:O09159 from (Mus musculus)	2.1986e-05	0.00406595	cluster C	group A	4.409	4.153	-0.131	0.926	4.153	-0.256	0.795	0.06	0.003	0.591	0.882	0.417	0.053	0.574	16	-0.473	-1.213	0.934	0.227	1.747	0.289	1.036	0.63	4.787	4.429	4.58	2.816	0.433	-0.32	0.3	-1.436
A001773_01	At1g70530	protein kinase family protein, contains Pfam domain, PF00069: Protein kinase domain	1.26782e-05	0.00288274	cluster C	group A	4.292	4.151	-0.142	1.276	4.151	0.22	0.82	0.065	0	0.224	0.885	0.423	0.026	0.391	16	-1.602	-0.461	0.949	0.547	0.156	0.976	1.852	2.12	3.858	4.31	4.042	4.393	-0.12	0.582	0.18	0.237
A008298_01	At2g27130	protease inhibitor/seed storage/lipid transfer protein (LTP) family protein, contains Pfam protease inhibitor/seed storage/LTP family domain PF00234	0.000196519	0.0128029	cluster C	group A	5.323	4.14	-1.184	1.611	4.14	-0.029	0.157	0.125	0.004	0.936	0.757	0.48	0.057	0.679	16	-2.059	-2.431	0.198	-0.442	0.055	0.677	3.387	2.326	3.743	5.627	4.066	3.123	0.093	-0.581	0.861	-0.488
A022860_01	At5g18210	short-chain dehydrogenase/reductase (SDR) family protein, similar to short-chain type dehydrogenase/reductase SP:Q08632 (Picea abies)	4.92434e-05	0.00620914	cluster C	group A	4.042	4.094	0.052	0.44	4.094	0.137	0.886	0.303	0.001	0.845	0.894	0.58	0.041	0.657	16	0.516	-0.765	0.678	-0.22	0.841	-0.567	1.014	0.472	4.88	4.154	3.784	3.559	-0.255	-1.008	1.981	-0.172
A008029_01	At2g27390	proline-rich family protein, contains proline-rich extensin domains, INTERPRO:IPR002965	0.000605669	0.0225824	cluster C	group A	4.176	4.047	-0.129	1.591	4.047	0.109	0.772	0.106	0.004	0.863	0.878	0.467	0.055	0.661	16	-0.865	0.329	0.785	-0.766	0.819	0.078	2.353	3.113	4.406	5.25	3.306	3.225	0.619	0.048	1.232	-1.464
A006900_01	At2g33000	ubiquitin-associated (UBA)/TS-N domain-containing protein-related, contains weak hit to Pfam F00627: UBA/TS-N domain; supported by tandem duplication of ubiquitin-associated (UBA)/TS-N domain protein (GI:2924790) (TIGR_Ath1:At2g33010) (Arabidopsis thalian	0.00097366	0.027979	cluster C	group A	5.59	4.036	-1.554	2.393	4.036	-0.229	0.203	0.147	0.001	0.608	0.77	0.495	0.041	0.581	14	-2.773	-3.584	0.312	-0.171	na	0.325	3.519	3.335	3.805	4.193	4.722	3.424	0.192	0.108	na	-0.986
A020675_01	At3g02720	DJ-1 family protein / protease-related, similar to Intracellular Protease (Pyrococcus horikoshii) GI:11513902; contains Pfam profile: PF01965 ThiJ/PfpI family	4.2306e-05	0.00575279	cluster C	group A	4.256	3.991	-0.265	1.094	3.991	0.555	0.064	0.002	0.023	0.393	0.72	0.263	0.084	0.488	14	-0.189	-0.444	-0.042	-0.383	1.371	0.871	0.959	1.176	3.997	5.058	2.917	na	0.2	na	1.566	-0.102
A015533_01	At5g13540	expressed protein, HERC2 - Homo sapiens, EMBL:AF071172; isoform contains non-consensus GG acceptor splice site at intron 6	8.37917e-05	0.0080708	cluster C	group A	4.026	3.982	-0.043	0.656	3.982	0.266	0.912	0.188	0.007	0.489	0.897	0.524	0.063	0.531	16	-0.314	-0.784	0.915	0.01	0.293	-0.097	0.729	1.697	5.091	2.344	4.608	3.887	0.548	-0.34	1.086	-0.231
A013921_01	none		0.000769267	0.0257723	cluster C	group A	4.189	3.916	-0.246	1.864	3.916	-0.273	0.17	0.06	0.021	0.596	0.757	0.417	0.081	0.576	16	-0.084	-0.656	-0.13	-0.115	1.669	0.213	3.202	2.37	6.258	4.246	2.63	2.532	-0.335	-1.449	-0.105	0.797
A022908_01	none		0.000253895	0.0145499	cluster C	group A	4.308	3.902	-0.406	1.914	3.902	0.131	0.158	0.14	0.001	0.202	0.757	0.491	0.04	0.377	16	-0.677	-0.818	0.145	-0.274	0.691	-0.113	3.251	3.827	3.656	3.364	4.127	4.462	0.233	-0.106	0.169	0.228
A012201_01	At3g27490	DC1 domain-containing protein, contains Pfam profile PF03107: DC1 domain	0.000583254	0.0221031	cluster C	group A	3.655	3.897	0.242	0.793	3.897	0.423	0.545	0.024	0.004	0.62	0.849	0.351	0.055	0.585	16	0.608	0.988	-0.636	0.008	0.856	0.792	0.303	1.219	4.148	2.944	5.082	3.415	-1.621	1.533	0.109	1.673
A004658_01	At1g01880	DNA repair protein, putative, similar to Swiss-Prot:P28706 DNA repair protein rad13 (Schizosaccharomyces pombe); similar to UV hypersensitive protein (Arabidopsis thaliana) gi|13649704|gb|AAK37472	2.99035e-05	0.00476535	cluster C	group A	3.996	3.863	-0.133	0.16	3.863	0.067	0.776	0.732	0	0.898	0.878	0.72	0.038	0.671	16	-1.196	-0.271	0.058	0.876	-0.756	0.208	-0.096	1.284	4.239	4.246	3.498	3.469	-0.61	0.338	-0.772	1.314
A018845_01	At5g39420	protein kinase family protein, contains Pfam domain, PF00069: Protein kinase domain	0.01972	0.113211	cluster C	group A	4.081	3.858	0.016	1.531	3.858	-0.224	0.971	0.282	0.029	na	0.901	0.57	0.089	na	13	0.452	-0.616	-0.692	0.917	-0.553	na	2.344	2.801	5.706	1.123	3.97	4.631	-0.144	-0.303	na	na
A001338_01	At1g12940	member of High affinity nitrate transporter family	2.12361e-05	0.00404893	cluster C	group A	4.52	3.851	-0.67	0.744	3.851	0.023	0.025	0.18	0.003	0.966	0.646	0.519	0.055	0.687	16	-0.495	-0.967	-0.308	-0.909	0.449	-0.299	1.17	1.658	4.995	4.166	3.099	3.143	0.295	-0.336	1.212	-1.08
A008616_01	At2g33630	3-beta hydroxysteroid dehydrogenase/isomerase family protein, contains Pfam profile PF01073 3-beta hydroxysteroid dehydrogenase/isomerase domain; similar to NAD(P)-dependent cholesterol dehydrogenase (Nocardia sp.) (GI:216809)	1.55647e-06	0.00107941	cluster C	group A	3.939	3.819	-0.089	0.219	3.819	-0.12	0.697	0.546	0.003	0.552	0.872	0.666	0.054	0.559	16	-0.653	0.304	0.123	-0.13	-0.708	0.483	0.324	0.778	4.935	3.931	2.883	3.526	-0.655	0.031	0.116	0.029
A025717_01	At4g15340	pentacyclic triterpene synthase (04C11), identical to pentacyclic triterpene synthase (gi:6650208) (PMID:11247608)	3.67656e-06	0.00149982	cluster C	group A	4.089	3.808	0.289	1.646	3.808	-0.281	0.376	0.025	0.002	0.244	0.816	0.352	0.052	0.404	15	0.445	0.841	-0.483	0.352	na	1.929	1.121	1.888	4.877	3.937	3.079	3.337	-0.69	-0.318	0.246	-0.362
A016292_01	At5g05310	expressed protein,	4.33648e-06	0.00167075	cluster C	group A	3.852	3.773	-0.079	-0.021	3.773	0.263	0.822	0.953	0.001	0.473	0.886	0.766	0.047	0.524	16	-1.017	0.442	0.197	0.061	-0.477	-0.676	0.32	0.748	4.612	3.905	3.354	3.22	-0.589	0.616	0.151	0.876
A013820_01	At4g32380	glycoside hydrolase family 28 protein / polygalacturonase (pectinase) family protein, similar to polygalacturonase (Lycopersicon esculentum) GI:4325090; contains PF00295: Glycosyl hydrolases family 28 (polygalacturonases)	0.0270924	0.130567	cluster C	group A	4.045	3.714	-0.331	1.643	3.714	-0.182	na	na	0.015	na	na	na	0.074	na	7	0.125	-0.788	na	na	na	na	na	1.643	4.614	3.349	na	3.179	na	-0.182	na	na
A020935_01	none		0.00495813	0.0604714	cluster C	group A	4.454	3.711	-0.353	0.377	3.711	-0.743	0.624	0.649	0.005	na	0.861	0.697	0.058	na	11	-1.353	0.766	-0.472	na	-0.926	0.532	1.526	na	2.816	5.094	3.561	3.372	na	na	-0.743	na
A014896_01	At4g18650	transcription factor-related, contains weak similarity to TGACG-sequence specific DNA-binding protein TGA-2.1 (TGA2.1) (Swiss-Prot:O24160) (Nicotiana tabacum)	0.000177685	0.0121403	cluster C	group A	4.489	3.702	-0.787	1.427	3.702	-0.01	0.268	0.141	0.001	0.962	0.79	0.491	0.045	0.686	16	-1.561	-1.95	0.507	-0.144	0.254	0.164	3	2.29	4.329	3.003	4.052	3.425	0.239	0.13	-0.593	0.184
A007100_01	At2g18340	late embryogenesis abundant domain-containing protein / LEA domain-containing protein, low similarity to SP|P20075 Embryonic protein DC-8 {Daucus carota}; contains Pfam profile PF02987: Late embryogenesis abundant protein	8.30472e-05	0.0080708	cluster C	group A	4.199	3.701	-0.498	0.462	3.701	0.124	0.51	0.008	0.003	0.766	0.845	0.304	0.053	0.634	16	-0.081	-2.4	0.719	-0.23	0.397	0.319	0.464	0.667	4.467	3.035	4.33	2.973	0.798	0.425	-0.963	0.234
A000506_01	none		1.88219e-07	0.000290067	cluster C	group A	4.119	3.7	-0.419	1.803	3.7	-0.003	0.122	0.009	0.001	0.992	0.745	0.304	0.041	0.692	16	-0.321	-0.988	-0.267	-0.098	1.031	1.662	2.215	2.303	4.093	3.917	3.856	2.935	-0.097	-0.51	0.563	0.034
A008890_01	At3g20800	rcd1-like cell differentiation protein, putative, similar to protein involved in sexual development (Schizosaccharomyces pombe) GI:1620896; contains Pfam profile PF04078: Cell differentiation family, Rcd1-like	1.10674e-08	7.67527e-05	cluster C	group A	3.786	3.608	0.093	-0.178	3.608	-0.011	0.464	0.269	0.001	0.953	0.834	0.564	0.042	0.684	16	-0.008	-0.153	0.175	0.358	-0.436	-0.167	0.182	-0.292	4.093	3.326	4.04	2.971	0.469	-0.365	-0.165	0.015
A021349_01	At3g43880 At3g29790	hypothetical protein, p97 homologous protein, Canis familiaris, EMBL:CFA388531	0.00395424	0.0550103	cluster C	group A	4.7	3.557	-1.143	0.086	3.557	na	na	na	0.006	na	na	na	0.06	na	8	-1.29	-0.996	na	na	na	-0.712	0.884	na	4.947	2.941	3.593	2.748	na	na	na	na
A015059_01	At4g38180	far-red impaired responsive protein, putative, similar to far-red impaired response protein FAR1 (Arabidopsis thaliana) gi|5764395|gb|AAD51282; contains Pfam:PF03101 domain: FAR1 family and PF04434: SWIM zinc finger	0.000401464	0.0186072	cluster C	group A	3.013	3.55	0.537	1.527	3.55	0.55	0.131	0.062	0.002	0.219	0.752	0.419	0.052	0.388	16	0.774	0.898	0.709	-0.235	0.344	1.044	1.98	2.739	4.556	3.618	3.137	2.888	1.318	0.759	0.504	-0.383
A017008_01	At5g17530	phosphoglucosamine mutase family protein, low similarity to phosphoglucomutase/phosphomannomutase (Sphingomonas paucimobilis) GI:6103619; contains InterPro accession IPR006352: Phosphoglucosamine mutase	0.000511513	0.0205643	cluster C	group A	3.313	3.548	0.727	1.399	3.548	0.235	0.077	0.024	0.013	0.305	0.73	0.351	0.073	0.441	16	1.209	0.657	1.06	-0.018	1.095	0.635	2.122	1.744	2.44	2.429	5.169	4.153	0.267	0.675	-0.253	0.249
A002516_01	At1g07473	hypothetical protein	1.4846e-06	0.00107941	cluster C	group A	4.665	3.544	-1.121	2.457	3.544	-0.033	0.131	0.004	0.001	0.542	0.752	0.278	0.041	0.556	16	-2	-2.121	-0.163	-0.198	1.965	2.141	3.347	2.374	3.661	4.177	2.928	3.413	-0.115	-0.005	0.092	-0.104
A017458_01	At5g06250	DNA-binding protein, putative, similar to DNA-binding proteins from (Arabidopsis thaliana) RAV1 GI:3868857 and RAV2 GI:3868859, AP2 domain containing protein RAP2.8 (Arabidopsis thaliana) GI:2281641; contains Pfam profile PF02362: B3 DNA binding domain	6.5241e-05	0.00695682	cluster C	group A	3.487	3.526	0.039	0.756	3.526	0.718	0.894	0.026	0.002	0.245	0.895	0.359	0.052	0.405	16	0.071	-0.732	0.326	0.492	0.513	1.285	0.731	0.496	4.057	3.541	4.021	2.487	1.982	0.905	0.374	-0.388
A014212_01	At4g27060	Encodes a novel, plant-specific microtubule-associated protein that regulates the orientation of cortical microtubules and the direction of organ growth. The protein plays a role in control of microtubule dependent anisotropic cell elongation. spr2 mutan	9.90916e-08	0.000280277	cluster C	group A	3.378	3.522	0.395	0.946	3.522	0.145	0.012	0.045	0	0.488	0.612	0.393	0.037	0.531	16	0.523	0.302	0.239	0.517	0.668	0.406	0.985	1.726	3.71	3.735	3.06	3.585	0.515	0.176	-0.361	0.248
A002770_01	At1g04330	expressed protein, EST gb|H76414 comes from this gene	1.6807e-06	0.00108725	cluster C	group A	3.935	3.518	-0.417	0.275	3.518	0.133	0.317	0.386	0.001	0.62	0.801	0.615	0.041	0.585	16	-0.596	-1.276	0.374	-0.17	0.236	-0.345	0.982	0.228	2.804	3.865	3.95	3.453	0.529	0.036	0.478	-0.511
A018379_01	none		0.00141642	0.0340536	cluster C	group A	3.386	3.515	0.568	0.129	3.515	0.754	0.077	0.638	0.023	0.17	0.73	0.694	0.084	0.353	16	0.287	0.14	1.064	0.781	-0.542	0.241	0.654	0.164	5.146	4.648	2.487	1.778	1.408	0.581	1.388	-0.363
A009332_01	At3g18660	glycogenin glucosyltransferase (glycogenin)-related, low similarity to glycogenin-1 from Homo sapiens (SP|P46976), Oryctolagus cuniculus (SP|P13280)	0.00196291	0.0395129	cluster C	group A	3.565	3.51	0.183	1.481	3.51	-0.055	0.083	0.002	0.042	0.851	0.733	0.263	0.103	0.658	16	0.319	0.266	0.149	-0.003	1.788	1.597	1.376	1.163	5.297	5.274	1.442	2.027	0.04	-0.194	0.614	-0.679
A019483_01	At3g51310	vacuolar protein sorting-associated protein 35 family protein / VPS35 family protein, similar to vacuolar protein sorting 35 (Mus musculus) GI:11875394; contains Pfam profile PF03635: Vacuolar protein sorting-associated protein 35	9.26768e-06	0.00233714	cluster C	group A	3.843	3.452	-0.392	0.684	3.452	0.022	0.127	0.252	0.002	0.928	0.75	0.557	0.05	0.678	16	-0.826	-0.572	-0.024	-0.144	-0.229	-0.055	1.681	1.338	3.838	4.009	2.601	3.359	0.044	-0.081	0.603	-0.479
A011708_01	At3g19360	zinc finger (CCCH-type) family protein, contains Pfam domain, PF00642: Zinc finger C-x8-C-x5-C-x3-H type (and similar)	0.00079349	0.0259102	cluster C	group A	3.766	3.448	-0.318	0.516	3.448	-0.117	0.432	0.476	0.017	0.553	0.828	0.647	0.077	0.559	16	-0.815	-1.013	0.131	0.425	-0.538	-0.407	0.83	2.179	5.037	4.203	1.869	2.684	-0.276	-0.198	0.395	-0.388
A002598_01	At1g61095	expressed protein	9.05025e-06	0.00233714	cluster C	group A	3.597	3.44	-0.007	0.655	3.44	-0.157	0.98	0.128	0.005	0.459	0.903	0.484	0.058	0.519	16	-0.26	-0.503	0.57	0.167	0.137	0.155	0.892	1.435	4.58	3.727	2.76	2.692	-0.624	0.127	0.155	-0.286
A014697_01	none		2.28218e-06	0.00126687	cluster C	group A	4.309	3.435	-0.874	0.939	3.435	-0.217	0.049	0.085	0.003	0.274	0.714	0.448	0.054	0.423	16	-1.402	-1.282	-0.461	-0.351	0.497	0.134	1.435	1.688	3.903	3.911	2.303	3.623	0.041	-0.042	-0.181	-0.683
A005470_01	At5g19420	zinc finger protein, putative / regulator of chromosome condensation (RCC1) family protein, similar to zinc finger protein (Arabidopsis thaliana) gi|15811367|gb|AAL08940	0.0120855	0.0910168	cluster C	group A	3.914	3.43	-0.484	0.68	3.43	na	na	na	0.006	na	na	na	0.06	na	7	-0.424	na	na	-0.543	na	0.68	na	na	4.244	4.122	2.197	3.158	na	na	na	na
A023278_01	At3g05530	a proteasome non-ATPase regulatory subunit	0.00229807	0.0423634	cluster C	group A	3.533	3.424	-0.109	2.006	3.424	0.242	0.663	0.177	0.006	0.672	0.868	0.517	0.061	0.604	15	-0.008	-0.701	0.395	-0.122	na	0.443	3.807	1.767	4.776	3.393	3.087	2.441	1.345	-0.887	0.859	-0.347
A006753_01	At2g05230 At2g05250	DNAJ heat shock N-terminal domain-containing protein, contains Pfam profile PF00226 DnaJ domain	9.40351e-07	0.000901818	cluster C	group A	3.414	3.407	0.129	0.093	3.407	-0.007	0.558	0.513	0.004	0.968	0.85	0.658	0.055	0.687	16	0.29	0.439	-0.443	0.228	-0.066	0.469	-0.046	0.017	4.026	2.243	3.972	3.387	-0.364	-0.185	0.156	0.366
A018679_01	At5g24800 At5g24810	bZIP protein BZO2H2 mRNA, complete cds	0.00683771	0.0701991	cluster C	group A	4.141	3.403	-0.738	1.144	3.403	-0.215	0.108	0.458	0.001	na	0.745	0.64	0.041	na	12	-1.255	-0.386	na	-0.572	-1.339	na	2.673	2.097	3.956	2.95	3.677	3.029	-0.481	0.05	na	na
A005252_01	none		0.00310787	0.0487076	cluster C	group A	3.985	3.398	-0.587	0.803	3.398	-0.249	0.411	0.158	0.032	0.464	0.821	0.505	0.092	0.522	14	na	0.518	-1.375	-0.903	na	0.267	1.498	0.643	4.224	1.24	5.341	2.789	0.288	-0.816	-0.706	0.24
A006176_01	At2g33200	F-box family protein, contains F-box domain Pfam:PF00646	6.08832e-05	0.00677205	cluster C	group A	4.363	3.368	-0.171	0.59	3.368	-0.995	0.596	0.101	0.003	na	0.857	0.462	0.053	na	13	-1.01	0.196	0.23	-0.101	-0.019	1.139	0.411	0.83	4.082	3.446	2.343	3.6	na	-0.995	na	na
A008549_01	At2g05990	Encodes enoyl-ACP reductase a component of the fatty acid synthase complex. A reduced function mutation in this gene, mod1, was found in a screen for premature cell death mutants. Mutant plants have reduced lipid level and pleoitropic morphological defec	1.05894e-06	0.000917965	cluster C	group A	4.215	3.361	-0.504	-0.124	3.361	-0.854	0.319	0.539	0.003	0.003	0.801	0.664	0.053	0.151	16	-1.049	-1.145	0.694	-0.514	-0.364	-0.234	0.409	-0.308	2.847	4.276	2.7	3.62	-0.718	-0.832	-1.118	-0.747
A012206_01	At3g03410	calmodulin-related protein, putative, similar to calmodulin-related protein 2, touch-induced SP:P25070 from (Arabidopsis thaliana)	8.7257e-05	0.00812252	cluster C	group A	3.987	3.35	-0.253	0.941	3.35	-0.637	0.259	0.266	0.002	0.136	0.789	0.562	0.05	0.327	16	-0.487	0.255	-0.236	-0.546	0.125	-0.577	2.185	2.032	3.935	3.531	2.488	3.447	-1.301	-0.803	-0.654	0.211
A015935_01	At5g45480	expressed protein, contains Pfam domain, PF04578: Protein of unknown function, DUF594	0.000677613	0.0240987	cluster C	group A	3.393	3.336	-0.057	0.4	3.336	0.204	0.691	0.598	0.001	0.738	0.871	0.681	0.042	0.626	16	-0.074	-0.382	-0.028	0.255	1.738	-1.486	0.842	0.504	3.759	3.747	2.72	3.118	0.511	-1.394	1.187	0.511
A010322_01	At3g52510	F-box family protein-related, contains weak hit to TIGRFAM TIGR01640 : F-box protein interaction domain	9.96666e-05	0.00897646	cluster C	group A	3.977	3.335	-0.642	1.219	3.335	0.134	0.41	0.03	0.001	0.537	0.821	0.365	0.047	0.553	16	-1.132	-2.212	0.934	-0.157	0.717	0.696	1.981	1.483	2.573	3.342	3.91	3.515	-0.01	-0.063	0.712	-0.101
A003758_01	At1g37000	hypothetical protein	8.85124e-05	0.00817501	cluster C	group A	3.508	3.33	-0.178	2.381	3.33	1.217	0.61	0.011	0.004	0.011	0.859	0.307	0.056	0.175	16	-0.079	-0.807	0.649	-0.474	2.041	1.438	3.422	2.621	4.187	3.913	2.526	2.695	1.249	1.496	0.602	1.522
A015326_01	none		7.41903e-06	0.00205804	cluster C	group A	3.302	3.315	0.109	0.013	3.315	0.184	0.687	0.888	0.007	0.336	0.871	0.753	0.063	0.46	16	-0.377	0.727	-0.184	0.271	-0.055	-0.18	0.062	0.226	3.832	4.475	2.471	2.485	0.078	-0.172	0.595	0.233
A002961_01	At1g72990	glycosyl hydrolase family 35 protein, similar to beta-galactosidase GI:2289790 from (Bacillus circulans); contains Pfam profile PF01301: Glycosyl hydrolases family 35	0.0018386	0.0386547	cluster C	group A	4.121	3.221	0.07	0.565	3.221	-0.9	0.908	na	0.002	0.159	0.897	na	0.05	0.345	11	-0.835	1.01	na	0.033	na	-0.282	1.411	na	3.476	3.144	na	3.043	-1.182	-0.093	-1.424	na
A003700_01	At1g30460	zinc finger (CCCH-type) family protein / YT521-B-like family protein, low similarity to cleavage and polyadenylation specificity factor 30 kDa subunit (Bos taurus) GI:2327052; contains Pfam profiles PF00642: Zinc finger C-x8-C-x5-C-x3-H type (and similar)	0.000663155	0.023953	cluster C	group A	3.515	3.211	-0.304	1.849	3.211	0.37	0.446	0.164	0.003	0.275	0.83	0.507	0.054	0.423	15	-0.604	-1.138	0.35	0.178	na	0.422	1.735	3.392	4.157	2.94	3.319	2.43	0.615	-0.247	1.011	0.099
A010601_01	At3g63120	cyclin family protein, similar to cyclin 2 (Trypanosoma brucei) GI:7339572, cyclin 6 (Trypanosoma cruzi) GI:12005317; contains Pfam profile PF00134: Cyclin, N-terminal domain	2.26734e-06	0.00126687	cluster C	group A	3.288	3.209	0.065	0.132	3.209	-0.079	0.76	0.484	0.001	0.841	0.877	0.649	0.047	0.656	16	0.315	-0.514	0.273	0.187	-0.059	-0.139	0.601	0.126	3.845	2.883	3.461	2.647	0.996	-0.395	-0.529	-0.386
A001096_01	At1g07160	protein phosphatase 2C, putative / PP2C, putative, similar to protein phosphatase 2C GI:2582800 from (Medicago sativa)	1.13576e-05	0.00271604	cluster C	group A	3.068	3.204	0.535	0.135	3.204	0.183	0.254	0.628	0.002	0.121	0.787	0.689	0.051	0.313	16	-0.035	1.53	-0.079	0.723	-0.211	-0.36	0.418	0.695	3.988	3.435	2.724	2.668	0.066	0.389	0.254	0.023
A004567_01	At1g57600	membrane bound O-acyl transferase (MBOAT) family protein, low similarity to skinny hedgehog (Drosophila melanogaster) GI:15420842; contains Pfam profile PF03062: MBOAT family	0.000482403	0.0200929	cluster C	group A	3.371	3.199	-0.154	0.803	3.199	-0.172	0.492	0.036	0.029	0.47	0.84	0.37	0.089	0.524	16	-0.561	-0.403	0.061	0.286	0.552	0.609	1.466	0.583	4.51	4.675	1.566	2.047	-0.274	-0.155	-0.631	0.374
A024085_01	At3g06000	leucine-rich repeat family protein, contains Pfam doamin PF00560: Leucine Rich Repeat; contains similarity to RAN GTPase activating protein 2 (Arabidopsis thaliana) gi|6708468|gb|AAF25948	0.000177602	0.0121403	cluster C	group A	3.907	3.198	-0.71	1.997	3.198	-0.41	0.052	0.078	0.005	0.229	0.719	0.44	0.06	0.395	13	-1.044	-0.573	-0.512	na	na	1.366	3.187	1.439	3.525	3.378	3.965	1.922	-0.889	-0.188	-0.153	na
A013238_01	At4g27160	2S seed storage protein 3 / 2S albumin storage protein / NWMU2-2S albumin 3, identical to SP|P15459	0.00859815	0.0784065	cluster C	group A	4.851	3.179	-1.671	1.941	3.179	0.625	0.228	0.038	0.006	na	0.777	0.376	0.062	na	13	-3.128	-3.891	0.835	-0.502	1.356	0.719	2.647	3.04	4.405	3.337	2.742	2.232	na	na	na	0.625
A012240_01	At3g28870	hypothetical protein	0.0376171	0.149971	cluster C	group A	4.396	3.168	-1.228	2.229	3.168	na	na	na	0.045	na	na	na	0.105	na	6	-0.974	-1.482	na	na	na	na	na	2.229	4.503	2.815	na	2.185	na	na	na	na
A006312_01	At2g34830	member of WRKY Transcription Factor; Group II-e	0.00132651	0.0332706	cluster C	group A	3.388	3.162	-0.226	1.811	3.162	1.113	0.507	0.106	0.004	0.1	0.844	0.467	0.056	0.296	15	-1.042	0.137	0.304	-0.303	na	0.558	2.678	2.197	3.991	3.67	2.603	2.385	1.145	1.058	2.28	-0.033
A009187_01	At3g28270	expressed protein, similar to At14a protein (GI:11994571 and GI:11994573) (Arabidopsis thaliana)	1.46732e-05	0.00308359	cluster C	group A	2.896	3.161	0.265	0.489	3.161	0.713	0.343	0.078	0.003	0.051	0.807	0.439	0.055	0.239	16	0.457	-0.009	0.829	-0.22	0.889	0.691	0.31	0.064	3.876	3.466	3.153	2.148	0.25	0.935	1.233	0.433
A002127_01	none		0.0281121	0.13294	cluster C	group A	2.271	3.148	1.481	0.941	3.148	0.877	0.097	0.015	0.012	0.204	0.741	0.332	0.072	0.378	16	1.504	3.212	0.403	0.805	0.422	0.991	1.027	1.324	2.189	3.479	2.292	4.632	-0.124	0.319	2.361	0.954
A025019_01	At4g16950	disease resistance protein (TIR-NBS-LRR class), putative, domain signature TIR-NBS-LRR exists, suggestive of a disease resistance protein.; closest homolog in Col-0 to RPP5 of clutivar Landsberg erecta.	3.64966e-06	0.00149982	cluster C	group A	3.487	3.133	-0.001	0.056	3.133	-0.354	0.993	0.77	0.005	0.285	0.904	0.728	0.059	0.429	16	0.186	-0.112	-0.326	0.246	0.481	-0.141	-0.31	0.196	2.487	4.353	2.57	3.122	-1.031	-0.292	-0.398	0.303
A021646_01	none		0.00118822	0.0310165	cluster C	group A	4.03	3.125	-0.905	-0.432	3.125	-0.338	0.022	0.264	0.012	0.74	0.639	0.56	0.072	0.626	16	-1.509	-0.581	-0.819	-0.712	-1.1	-0.464	-0.577	0.416	4.716	3.203	2.366	2.214	-0.924	1.338	-2.696	0.932
A002531_01	At1g68430	expressed protein	0.00043506	0.0189163	cluster C	group A	3.61	3.109	-0.501	-0.011	3.109	0.284	0.027	0.984	0.005	0.733	0.651	0.771	0.059	0.624	15	-0.721	-0.658	-0.174	-0.45	-0.006	-1.333	0.443	0.854	4.302	2.484	2.538	3.111	1.641	-0.84	na	0.052
A024822_01	At3g46520	actin 12 (ACT12), identical to SP|P53497 Actin 12 {Arabidopsis thaliana}	0.00557169	0.0634103	cluster C	group A	3.491	3.099	-0.392	2.803	3.099	0.227	0.264	0.108	0.004	na	0.79	0.468	0.057	na	12	0.26	-0.085	-0.827	-0.915	na	0.965	4.426	3.017	3.958	2.309	3.586	2.544	na	0.227	na	na
A014361_01	At4g00230		0.000421118	0.0187811	cluster C	group A	3.399	3.09	-0.309	1.42	3.09	0.551	0.297	0.099	0.006	0.037	0.797	0.461	0.061	0.221	16	-0.681	-0.748	-0.082	0.274	0.23	0.556	2.615	2.28	4.373	2.973	2.563	2.449	0.932	0.662	0.264	0.345
A025595_01	none		0.00470916	0.0593782	cluster C	group A	4.09	3.071	-1.019	0.697	3.071	-0.466	na	0.613	0.001	0.352	na	0.685	0.049	0.468	13	-0.838	-1.2	na	na	-0.386	-0.568	na	3.044	3.82	2.555	2.829	3.082	0.068	-1.125	-1.248	0.441
A013581_01	none		0.0048503	0.0599454	cluster C	group A	3.745	3.066	-0.679	1.923	3.066	-0.163	0.012	0.127	0.033	0.779	0.607	0.483	0.094	0.637	15	-0.935	-0.506	-0.84	-0.435	0.797	-0.059	3.241	3.712	na	3.753	1.925	3.521	0.556	-0.029	-1.701	0.524
A013041_01	At4g22235	expressed protein	6.11822e-05	0.00677205	cluster C	group A	4.039	3.058	-0.324	1.026	3.058	-0.981	0.57	na	0.003	0.02	0.852	na	0.054	0.196	14	-0.409	1.137	-0.93	-1.093	na	1.138	0.915	na	3.855	3.126	3.085	2.167	-1.2	-1.408	-0.903	-0.414
A009372_01	At3g46260	protein kinase-related, contains low similarity to light repressible receptor protein kinase (Arabidopsis thaliana) gi|1321686|emb|CAA66376	4.63054e-06	0.00169015	cluster C	group A	3.554	3.051	-0.503	1.958	3.051	-0.045	0.147	0.025	0.001	0.23	0.756	0.356	0.042	0.395	16	-0.973	-0.866	-0.311	0.138	1.735	0.728	2.545	2.826	3.437	3.456	2.74	2.571	-0.101	0.025	-0.015	-0.091
A022583_01	none		0.00698497	0.0708631	cluster C	group A	2.611	3.016	1.493	0.956	3.016	0.405	0.044	0.073	0.001	0.56	0.714	0.43	0.045	0.562	16	2.148	2.37	0.693	0.763	0.657	0.106	1.605	1.457	3.448	2.378	3.348	2.889	0.455	0.637	1.768	-1.24
A006474_01	At2g26700	protein kinase family protein, contains Pfam PF00069: Protein kinase domain	0.031144	0.138318	cluster C	group A	3.788	3.01	-0.777	0.234	3.01	-0.778	0.214	0.874	0.036	na	0.773	0.75	0.096	na	13	-0.145	-2.161	-0.814	0.01	-0.837	-1.295	na	2.833	5.301	3.11	1.665	1.961	-0.027	-1.529	na	na
A016975_01	At5g41750	disease resistance protein (TIR-NBS-LRR class), putative, domain signature TIR-NBS-LRR exists, suggestive of a disease resistance protein.	0.00524694	0.0615707	cluster C	group A	3.482	3.008	-0.474	-0.213	3.008	0.063	na	0.709	0.014	0.933	na	0.713	0.074	0.679	11	-0.451	na	-0.496	na	0.335	-1.201	0.227	na	3.185	3.532	2.307	na	0.803	0.644	-1.257	na
A022686_01	At5g07290	RNA recognition motif (RRM)-containing protein, Mei2-like protein - Arabidopsis thaliana, EMBL:D86122	0.000281604	0.0152572	cluster C	group A	3.068	3.008	-0.061	0.11	3.008	0.463	0.736	0.822	0.014	0.037	0.875	0.739	0.073	0.221	16	0.271	0.077	-0.092	-0.499	-1.034	-0.118	0.588	1.002	3.954	4.022	2.28	1.775	0.513	0.705	0.099	0.536
A012487_01	At3g42950	glycoside hydrolase family 28 protein / polygalacturonase (pectinase) family protein, weak similarity to polygalacturonase precursor (Cucumis melo) GI:3320460; contains PF00295: Glycosyl hydrolases family 28	5.73519e-05	0.00675455	cluster C	group A	3.209	3.003	-0.206	0.664	3.003	-0.043	0.066	0.156	0.01	0.859	0.722	0.503	0.068	0.66	16	-0.326	-0.002	-0.206	-0.29	0.54	-0.043	0.517	1.644	4.525	2.557	2.433	2.497	-0.171	-0.27	0.616	-0.347
A017364_01	At5g03790	homeobox-leucine zipper family protein, similar to homeobox-leucine zipper protein Athb-7 (SP:P46897) (Arabidopsis thaliana); contains Pfam PF00046: Homeobox domain	0.0267494	0.129907	cluster C	group A	4.372	2.999	-1.373	1.075	2.999	0.618	na	na	0.013	0.411	na	na	0.072	0.496	10	na	na	-1.373	na	1.474	na	na	0.675	4.389	1.696	3.192	2.718	-0.511	0.829	na	1.535
A014715_01	At4g15890	expressed protein	2.39091e-05	0.00425154	cluster C	group A	3.251	2.991	-0.184	0.55	2.991	-0.261	0.407	0.004	0.014	0.088	0.821	0.278	0.073	0.283	16	-0.397	-0.613	0.097	0.176	0.645	0.644	0.345	0.565	4.565	3.116	2.347	1.934	0.034	-0.403	-0.26	-0.415
A016430_01	At5g46660	CHP-rich zinc finger protein, putative, contains similarity to CHP-rich zinc finger protein	0.000763139	0.0256289	cluster C	group A	3.188	2.976	-0.212	2.794	2.976	1.372	0.425	0.002	0.006	na	0.825	0.263	0.061	na	12	0.039	-0.634	-0.039	na	2.799	3.233	3.136	2.01	4.224	2.606	2.702	2.373	na	1.372	na	na
A011381_01	At3g51560	disease resistance protein (TIR-NBS-LRR class), putative, domain signature TIR-NBS-LRR exists, suggestive of a disease resistance protein.	0.00648545	0.0684576	cluster C	group A	2.797	2.967	0.17	0.836	2.967	na	0.597	na	0.008	na	0.857	na	0.065	na	9	0.706	-0.008	-0.188	na	na	na	0.422	1.251	3.312	3.962	2.84	1.755	na	na	na	na
A005119_01	none		0.00135099	0.0334611	cluster C	group A	3.43	2.955	-0.475	2.331	2.955	0.429	0.157	0.045	0.012	0.37	0.757	0.392	0.072	0.477	16	-0.618	-0.992	0.216	-0.505	2.182	0.516	3.898	2.726	4.447	1.916	3.015	2.441	0.751	0.339	1.275	-0.651
A003527_01	none		5.98194e-05	0.00677205	cluster C	group A	3.309	2.927	0.035	-0.382	2.927	-0.056	0.89	0.444	0.007	0.804	0.895	0.636	0.063	0.645	16	0.716	-0.105	-0.225	-0.248	0.464	0.267	-1.217	-1.044	3.923	3.263	1.854	2.668	0.168	-0.328	0.406	-0.467
A022494_01	At4g11400	ARID/BRIGHT DNA-binding domain-containing protein / ELM2 domain-containing protein / Myb-like DNA-binding domain-containing protein, similar to BRG1-binding protein ELD/OSA1 (Homo sapiens) GI:18568414; contains Pfam profiles PF01388: ARID/BRIGHT DNA bindi	0.0229968	0.120493	cluster C	group A	3.42	2.924	-0.496	0.531	2.924	0.244	na	0.332	0.007	na	na	0.592	0.064	na	11	0.127	na	na	-1.119	na	-0.303	0.893	1.003	3.997	3.277	2.453	1.971	-1.122	na	1.609	na
A012376_01	At3g55720	expressed protein, contains Pfam profile PF04788: Protein of unknown function (DUF620)	0.000114632	0.00982028	cluster C	group A	4.358	2.915	-0.197	0.956	2.915	-1.443	0.666	0.129	0.001	0.099	0.868	0.484	0.04	0.296	16	-0.485	1.013	-0.85	-0.466	1.733	1.743	-0.033	0.379	3.432	2.622	2.916	2.691	-2.682	-0.727	-2.25	-0.11
A001426_01	At1g17210	expressed protein, distantly related to dentin phosphoryn (Homo sapiens) (GI:4322670)	1.72455e-06	0.00108725	cluster C	group A	3.093	2.9	-0.194	0.235	2.9	-0.088	0.348	0.412	0.004	0.365	0.809	0.625	0.055	0.474	16	-0.469	-0.391	0.305	-0.22	-0.466	0.27	0.466	0.672	2.775	3.915	2.413	2.496	-0.008	-0.233	0.106	-0.216
A019427_01	At1g03880		0.00069774	0.0243157	cluster C	group A	3.507	2.892	-0.544	0.782	2.892	-0.615	0.18	0.224	0.007	0.311	0.762	0.544	0.062	0.444	14	-0.445	-1.052	na	-0.136	0.315	-0.422	1.424	1.813	3.941	2.808	2.958	1.861	na	0.161	-0.584	-1.423
A024234_01	none		2.81525e-06	0.00130331	cluster C	group A	3.2	2.891	-0.131	0.943	2.891	-0.309	0.546	0.022	0.003	0.234	0.849	0.345	0.055	0.399	16	-0.258	-0.62	0.163	0.192	0.539	0.621	1.416	1.194	3.066	3.749	2.548	2.2	-0.586	0.284	-0.325	-0.608
A000508_01	At1g22120	hypothetical protein	0.00264358	0.0455483	cluster C	group A	3.964	2.883	-1.081	1.527	2.883	0.518	0.278	0.104	0.007	0.018	0.791	0.465	0.063	0.191	16	-1.937	-2.846	0.839	-0.38	0.52	0.258	2.821	2.51	3.832	3.297	2.578	1.826	0.752	0.218	0.542	0.559
A017596_01	At5g50070	invertase/pectin methylesterase inhibitor family protein, low similarity to pollen-specific protein Bnm1 (Brassica napus) GI:1857671; contains Pfam profile PF04043: Plant invertase/pectin methylesterase inhibitor	0.000148664	0.0111684	cluster C	group A	3.237	2.881	-0.049	0.679	2.881	-0.356	0.679	0.314	0.001	0.389	0.87	0.586	0.049	0.486	16	0.26	-0.149	-0.22	-0.086	-0.021	-0.48	1.259	1.959	3.61	2.803	2.467	2.643	0.492	-1.057	-0.051	-0.807
A016146_01	At5g41900	hydrolase, alpha/beta fold family protein, low similarity to 2-hydroxy-6-oxo-7-methylocta-2,4-dienoate hydrolase (Pseudomonas putida) GI:2822275; contains Pfam profile PF00561: hydrolase, alpha/beta fold family	0.000331368	0.0165461	cluster C	group A	3.707	2.872	0.146	0.558	2.872	-0.836	0.64	0.131	0.01	0.281	0.864	0.484	0.068	0.428	15	-0.434	-0.196	0.418	0.794	0.081	1.328	0.34	0.482	3.253	3.956	1.666	2.612	na	-0.269	-0.26	-1.978
A002710_01	At1g03270	expressed protein, contains Pfam profile PF01595: Domain of unknown function	7.24288e-05	0.00744139	cluster C	group A	3.748	2.867	-0.881	0.719	2.867	-0.322	0.126	0.184	0.004	0.363	0.749	0.522	0.056	0.473	16	-1.39	-1.761	0.039	-0.413	0.067	-0.021	1.698	1.133	3.054	1.824	3.491	3.097	0.007	-1.163	0.2	-0.334
A023516_01	none		0.00591455	0.0654186	cluster C	group A	3.095	2.856	0.2	1.029	2.856	-0.239	0.734	0.058	0.01	na	0.875	0.417	0.069	na	13	-0.828	-0.182	1.702	0.108	na	1.207	1.362	0.518	4.316	2.618	2.27	2.22	-0.502	0.023	na	na
A001747_01	At1g03260	expressed protein	0.000555607	0.0215144	cluster C	group A	3.116	2.853	-0.024	-0.195	2.853	-0.264	0.89	0.093	0.041	0.184	0.895	0.458	0.102	0.363	16	-0.476	0.122	-0.014	0.27	-0.24	-0.073	-0.403	-0.065	2.178	0.893	4.628	3.711	-0.227	-0.549	0.15	-0.429
A007036_01	none		0.00415852	0.0566032	cluster C	group A	2.632	2.812	0.18	0.879	2.812	0.425	0.736	0.109	0.008	0.382	0.875	0.468	0.064	0.483	16	-0.262	-0.98	1.104	0.858	1.174	-0.171	1.675	0.838	4.018	2.837	2.372	2.022	0.29	-0.099	1.638	-0.129
A003865_01	At1g60180	hypothetical protein, similar to hypothetical protein GI:6017113 from (Arabidopsis thaliana)	0.00498886	0.0604714	cluster C	group A	2.876	2.801	0.383	-0.075	2.801	0.413	0.147	0.78	0.011	0.596	0.756	0.73	0.069	0.576	15	na	0.66	0.086	0.405	-0.731	0.467	-0.025	-0.013	4.04	2.485	1.701	2.977	-1.165	1.666	-0.362	1.513
A018403_01	At5g55430	hypothetical protein,	0.00273294	0.046527	cluster C	group A	3.382	2.792	0.362	2.673	2.792	-0.59	0.502	0.017	0.025	0.402	0.843	0.335	0.086	0.492	16	-0.45	0.267	1.721	-0.09	1.486	2.119	4.046	3.041	4.07	3.802	1.482	1.813	1.16	-1.625	-0.852	-1.043
A020527_01	At5g24090	acidic endochitinase (CHIB1), identical to SP|P19172 Acidic endochitinase precursor (EC 3.2.1.14) {Arabidopsis thaliana}	0.000203647	0.0129502	cluster C	group A	2.351	2.78	0.429	1	2.78	0.683	0.191	0.01	0.004	0.083	0.766	0.307	0.057	0.277	16	0.472	1.134	0.029	0.081	0.583	0.886	1.148	1.381	3.708	2.932	2.441	2.041	0.948	0.919	0.978	-0.115
A016473_01	At5g01200	myb family transcription factor, contains PFAM profile: PF00249 myb-like DNA binding domain	0.00312995	0.0488165	cluster C	group A	3.558	2.78	-0.778	0.68	2.78	-0.412	0.333	0.398	0.011	0.247	0.804	0.619	0.069	0.405	16	-2.689	0.048	-0.766	0.294	-0.399	-0.414	1.052	2.48	2.166	4.226	2.402	2.324	-0.525	-1.166	0.148	-0.106
A017778_01	At5g06900	member of CYP93D	0.00143122	0.0341083	cluster C	group A	2.65	2.767	0.117	0.868	2.767	0.501	0.709	0.042	0.012	0.322	0.874	0.387	0.071	0.451	15	-0.057	-0.153	0.965	-0.285	1.587	0.391	0.787	0.706	3.869	3.274	1.624	2.302	0.496	-0.161	na	1.168
A021247_01	At3g46080	zinc finger (C2H2 type) family protein, contains zinc finger, C2H2 type, domain, PROSITE:PS00028	0.0137914	0.0962107	cluster C	group A	2.252	2.767	0.791	0.515	2.767	0.886	0.159	0.374	0.01	0.104	0.757	0.609	0.068	0.3	15	na	1.488	0.595	0.291	-0.243	-0.346	1.719	0.93	2.015	2.017	3.975	3.06	1.063	0.51	1.873	0.099
A012942_01	At4g32090	hypothetical protein,	0.000783478	0.0259102	cluster C	group A	3.78	2.766	-0.367	-1.015	2.766	-0.32	0.319	0.129	0.029	0.282	0.801	0.484	0.089	0.428	15	0.024	-0.631	0.243	-1.103	0.157	-1.06	-0.925	-2.232	4.77	1.839	1.746	2.708	-0.541	na	-0.537	0.119
A008551_01	At2g11090	expressed protein	2.46615e-06	0.00126687	cluster C	group A	3.743	2.76	-0.213	0.091	2.76	-0.983	0.083	0.706	0.004	0.058	0.733	0.712	0.057	0.248	16	-0.089	-0.383	-0.053	-0.327	0.445	0.064	0.372	-0.518	2.87	3.711	2.317	2.144	-0.887	-1.854	-0.255	-0.936
A003907_01	At1g03810	DNA-binding protein-related, contains weak similarity to G-quartet DNA binding protein 3 (Tetrahymena thermophila) gi|4583503|gb|AAD25098	0.0127629	0.0930223	cluster C	group A	3.815	2.751	0.441	-1.064	2.751	0.626	0.225	0.31	0.042	0.367	0.776	0.584	0.102	0.475	15	-0.067	0.502	1.231	0.097	na	-2.61	-0.015	-0.568	5.13	2.226	1.581	2.067	0.405	0.386	2.269	-0.554
A026050_01	At2g25290	octicosapeptide/Phox/Bem1p (PB1) domain-containing protein / tetratricopeptide repeat (TPR)-containing protein, low similarity to SP|Q99614 Tetratricopeptide repeat protein 1 {Homo sapiens}; contains Pfam profiles PF00564: PB1 domain, PF00515: TPR Domain	0.00616027	0.0669616	cluster C	group A	3.111	2.745	-0.366	0.758	2.745	0.504	0.435	0.32	0.015	0.037	0.829	0.588	0.075	0.221	15	-1.246	-0.857	0.211	0.43	-0.165	-0.5	1.679	2.021	4.152	3.06	1.747	2.021	0.589	0.305	0.616	na
A009788_01	At3g21430	expressed protein,	0.00230717	0.0423848	cluster C	group A	2.626	2.739	0.152	0.295	2.739	0.113	0.438	0.152	0.036	0.762	0.829	0.499	0.096	0.632	16	0.284	-0.249	0.544	0.028	0.326	0.702	0.179	-0.028	3.896	1.144	4.16	1.757	0.908	0.112	0.189	-0.756
A013607_01	At4g29270	acid phosphatase class B family protein, similar to acid phosphatase (Glycine max) GI:3341443; contains Pfam profile PF03767: HAD superfamily (subfamily IIIB) phosphatase	1.43451e-05	0.00308359	cluster C	group A	4.159	2.736	-0.004	-0.107	2.736	-1.422	0.987	0.429	0.003	0.076	0.904	0.63	0.055	0.27	16	0.625	0.035	-0.064	-0.614	-0.043	-0.414	-0.125	0.152	3.228	2.755	3.122	1.84	-0.941	-2.992	-0.623	-1.133
A017631_01	At5g53390	expressed protein	0.0031777	0.0492455	cluster C	group A	2.754	2.707	-0.047	0.251	2.707	0.366	0.927	0.153	0.031	0.239	0.898	0.5	0.091	0.402	16	-1.186	-0.371	0.354	1.014	0.007	0.186	0.186	0.626	1.351	1.651	3.998	3.829	0.46	1.003	-0.177	0.176
A000705_01	At1g52390	hypothetical protein	0.00169402	0.0375215	cluster C	group A	3.04	2.697	0.022	0.319	2.697	-0.342	0.929	0.084	0.031	0.414	0.898	0.446	0.091	0.497	15	-0.534	0.136	-0.082	0.57	0.513	na	0.249	0.194	4.045	3.61	2.161	0.974	-0.989	-0.694	-0.357	0.671
A014525_01	At4g30830	expressed protein, weak similarity to M protein type 1 (Streptococcus pyogenes) GI:311758; contains Pfam profile PF04576: Protein of unknown function, DUF593	0.0180906	0.109142	cluster C	group A	3.051	2.686	-0.32	0.192	2.686	-0.365	0.66	0.683	0.04	na	0.868	0.707	0.1	na	13	-1.442	na	0.723	-0.24	-0.661	-0.1	0.167	1.362	4.863	2.47	2.151	1.261	na	-0.313	na	-0.417
A026063_01	At1g35940	AT hook motif-containing protein-related, very low similarity to SP|Q9UUA2 DNA repair and recombination protein pif1, mitochondrial precursor {Schizosaccharomyces pombe}; contains weak hit to PF02178: AT hook motif	0.0292996	0.135507	cluster C	group A	3.731	2.686	-1.045	-0.892	2.686	-0.435	na	na	0.028	na	na	na	0.088	na	7	na	-1.045	na	na	-0.892	na	na	na	na	2.072	3.577	2.409	na	-0.116	na	-0.754
A000875_01	At1g72880	acid phosphatase survival protein SurE, putative, similar to Swiss-Prot:P36664 acid phosphatase surE (EC 3.1.3.2) (Stationary-phase survival protein surE) (Escherichia coli O157:H7); contains Pfam domain PF01975: Survival protein SurE	0.000392363	0.0183235	cluster C	group A	2.896	2.683	-0.059	0.03	2.683	-0.213	0.699	0.921	0.028	0.299	0.872	0.761	0.089	0.438	16	-0.097	-0.429	0.222	0.067	-0.62	-0.173	0.667	0.246	3.704	0.858	3.68	2.492	-0.024	-0.607	0.148	-0.369
A003035_01	At1g28420	homeobox transcription factor, putative, similar to homeobox transcription factor Hox7 GI:19486 (Lycopersicon peruvianum)	0.00177853	0.0383048	cluster C	group A	3.026	2.678	-0.348	0.282	2.678	0.179	0.414	0.516	0.027	0.324	0.821	0.658	0.088	0.452	15	-0.845	-1.028	0.572	-0.091	0.738	na	-0.429	0.537	4.072	1.022	2.293	3.326	0.059	0.257	-0.158	0.557
A022981_01	At5g66700	homeobox-leucine zipper family protein, similar to Homeobox-leucine zipper protein HAT5 (HD-ZIP protein 5) (SP:Q02283) (Arabidopsis thaliana); contains Pfam PF00046: Homeobox domain	0.00137908	0.0335457	cluster C	group A	2.307	2.673	0.538	0.366	2.673	0.748	0.107	0.256	0.009	na	0.745	0.558	0.068	na	14	0.707	-0.077	0.477	1.043	0.971	-0.271	0.226	0.538	2.875	3.838	2.202	1.779	0.822	0.674	na	na
A015186_01	At4g14860	ovate family protein, 58% similar to ovate protein (GI:23429649) (Lycopersicon esculentum); contains TIGRFAM TIGR01568 : uncharacterized plant-specific domain TIGR01568	1.38799e-06	0.00106952	cluster C	group A	2.896	2.669	-0.227	0.076	2.669	0.063	0.325	0.599	0.002	0.823	0.802	0.681	0.049	0.65	16	-0.325	-0.407	-0.516	0.341	0.243	-0.311	0.211	0.161	3.137	2.307	3.03	2.203	0.836	-0.237	-0.226	-0.12
A015462_01	At4g02680	tetratricopeptide repeat (TPR)-containing protein, contains Pfam profile PF00515 TPR Domain	1.45714e-05	0.00308359	cluster C	group A	2.912	2.666	-0.112	0.347	2.666	-0.246	0.609	0.41	0.001	0.429	0.859	0.624	0.041	0.505	16	0.04	0.095	-0.7	0.118	-0.393	-0.01	0.504	1.287	2.8	3.148	2.32	2.394	-0.898	-0.483	0.2	0.197
A001506_01	none		0.000342154	0.0168885	cluster C	group A	2.986	2.664	0.01	0.839	2.664	-0.322	0.89	0.156	0.003	0.55	0.895	0.502	0.054	0.558	16	-0.055	-0.108	0.194	0.009	0.156	0.127	1.996	1.077	3.252	2.201	3.093	2.111	-0.905	-0.579	1.097	-0.9
A022836_01	none		0.00045129	0.0192006	cluster C	group A	2.499	2.663	0.463	0.163	2.663	0.168	0.261	0.654	0.005	0.62	0.789	0.698	0.06	0.585	16	-0.084	-0.013	1.363	0.588	1.058	0.253	-0.265	-0.393	3.737	2.055	2.46	2.398	0.908	0.106	0.233	-0.577
A017672_01	At5g41940	RabGAP/TBC domain-containing protein, similar to GTPase activating protein (Yarrowia lipolytica) GI:2370595; contains Pfam profile PF00566: TBC domain	9.49818e-06	0.00235249	cluster C	group A	3.39	2.649	-0.74	0.419	2.649	-0.185	0.127	0.311	0.001	0.238	0.75	0.584	0.047	0.401	16	-1.173	-1.507	-0.167	-0.115	0.174	-0.416	1.166	0.752	3.196	2.494	2.77	2.138	0.182	-0.357	-0.222	-0.345
A022418_01	At4g25010	nodulin MtN3 family protein, similar to MtN3 GI:1619602 (root nodule development) from (Medicago truncatula)	0.00362798	0.0524714	cluster C	group A	3.087	2.647	-0.215	-0.441	2.647	0.487	0.575	na	0.003	na	0.853	na	0.054	na	11	-0.465	na	0.428	-0.608	na	na	-0.896	0.015	3.435	2.571	2.581	2	1.412	-0.438	na	na
A003074_01	At1g18300	MutT/nudix family protein, similar to SP|Q09790 Diadenosine 5',5'''-P1,P6-hexaphosphate hydrolase (EC 3.6.1.-) (Ap6A hydrolase) {Schizosaccharomyces pombe}; contains Pfam profile PF00293: NUDIX domain	0.00589151	0.0652319	cluster C	group A	2.771	2.647	1.005	0.73	2.647	-0.124	0.263	0.115	0.003	0.605	0.789	0.472	0.054	0.579	16	1.657	2.752	-0.024	-0.363	-0.128	0.541	1.264	1.244	3.29	1.87	2.612	2.814	-0.123	-0.008	-0.701	0.335
A017931_01	At5g42210	expressed protein	0.0103158	0.0847129	cluster C	group A	3.814	2.62	na	-1.195	2.62	-0.83	na	na	0.009	na	na	na	0.068	na	7	na	na	na	na	na	-1.195	na	na	2.231	1.575	3.504	3.168	-1.109	-0.55	na	na
A025651_01	At3g12240	serine carboxypeptidase S10 family protein, contains Pfam profile: PF00450 serine carboxypeptidase; similar to serine carboxypeptidase I precursor (SP:P37890) (Oryza sativa)	0.00698147	0.0708631	cluster C	group A	3.176	2.613	0.066	-0.562	2.613	0.393	0.894	na	0.005	na	0.895	na	0.058	na	11	na	-0.529	0.915	-0.189	-0.764	na	-0.361	na	3.079	1.723	3.237	2.413	na	1.352	na	-0.565
A008271_01	At2g40980	expressed protein,	0.00119371	0.0310165	cluster C	group A	3.06	2.612	0.333	-0.403	2.612	-0.447	0.244	0.237	0.044	0.173	0.785	0.55	0.105	0.355	16	0.022	0.874	-0.115	0.552	-1.111	-0.256	-0.451	0.206	4.613	3.029	1.101	1.706	-1.2	-0.163	-0.183	-0.243
A022832_01	At5g43410	ethylene-responsive factor, putative, contains AP2 DNA-binding domain	0.00576237	0.0643512	cluster C	group A	2.855	2.61	-0.245	0.619	2.61	0.113	0.309	0.367	0.01	0.861	0.8	0.606	0.068	0.661	16	0.081	-0.826	-0.081	-0.153	1.84	-0.599	1.369	-0.132	3.754	2.491	2.609	1.587	0.791	-0.192	1.275	-1.421
A016252_01	At5g47160	YDG/SRA domain-containing protein, low similarity to nuclear protein np95 (Mus musculus) GI:4220590; contains Pfam profile PF02182: YDG/SRA domain	0.0237154	0.122504	cluster C	group A	3.194	2.584	-0.149	-0.08	2.584	-0.609	0.811	0.931	0.049	0.144	0.884	0.763	0.109	0.332	15	-0.868	0.926	-0.506	na	-1.926	2.169	-0.487	-0.076	3.374	0.49	4.218	2.257	-0.253	-0.481	-0.185	-1.518
A009011_01	At3g22640	cupin family protein, contains similarity to vicilin-like protein precursor (Juglans regia) GI:6580762, vicilin precursor (Theobroma cacao) PIR|S22477, vicilin precursor (Macadamia integrifolia) GI:5852872	0.000405404	0.0186072	cluster C	group A	2.793	2.583	-0.21	0.586	2.583	-0.16	0.537	0.125	0.019	0.474	0.848	0.481	0.079	0.525	16	0.143	-0.701	0.46	-0.742	0.378	-0.046	1.258	0.753	3.979	2.771	2.278	1.307	0.072	0.092	-0.066	-0.736
A004385_01	none		0.000834044	0.0260997	cluster C	group A	2.916	2.577	-0.314	0.389	2.577	-0.339	0.362	0.579	0.006	0.259	0.813	0.674	0.061	0.413	16	-0.516	0.276	-1.039	0.023	0.666	0.577	-1.341	1.652	3.498	2.819	1.899	2.091	0.322	-0.291	-0.582	-0.806
A003297_01	At1g64890	integral membrane transporter family protein, contains 11 transmembrane domains; contains Pfam PF03092: BT1 family; contains TIGRFAMS TIGR00788: folate/biopterin transporter	0.000638539	0.0234184	cluster C	group A	2.531	2.572	0.041	0.508	2.572	0.219	0.929	0.233	0.003	0.481	0.898	0.548	0.055	0.528	16	0.282	-0.831	-0.402	1.116	-0.052	-0.113	1.06	1.138	3.217	2.334	2.869	1.868	0.537	0.285	-0.571	0.625
A016711_01	At5g13290	protein kinase family protein, contains protein kinase domain, Pfam:PF00069	0.00100818	0.0282494	cluster C	group A	2.828	2.567	-0.23	0.764	2.567	-0.261	0.384	0.295	0.009	0.34	0.818	0.577	0.067	0.462	16	-0.742	-0.278	-0.26	0.36	0.54	-0.853	1.6	1.77	3.807	1.865	2.182	2.413	-0.337	-0.688	-0.414	0.394
A010281_01	At3g46070	zinc finger (C2H2 type) family protein, contains zinc finger, C2H2 type, domain, PROSITE:PS00028	0.00121022	0.0311391	cluster C	group A	2.548	2.565	0.017	0.873	2.565	0.037	0.741	0.11	0.018	0.919	0.875	0.468	0.077	0.675	16	0.033	-0.061	0.14	-0.046	0.526	0.006	1.796	1.162	3.714	3.228	1.462	1.856	0.605	0.426	-0.894	0.01
A006922_01	At2g43140	basic helix-loop-helix (bHLH) family protein, contains Pfam profile PF00010: Helix-loop-helix DNA-binding domain	1.7648e-07	0.000290067	cluster C	group A	2.65	2.558	0.413	0.061	2.558	-0.093	0.036	0.732	0.001	0.655	0.706	0.72	0.04	0.599	16	0.691	0.512	0.239	0.213	-0.163	-0.14	0.531	0.015	2.476	2.765	2.866	2.124	0.463	-0.356	-0.256	-0.221
A010507_01	At3g12950	expressed protein,	0.000789841	0.0259102	cluster C	group A	3.023	2.52	0.059	-0.267	2.52	-0.502	0.864	0.69	0.011	0.041	0.891	0.708	0.069	0.226	16	0.708	-0.647	0.46	-0.285	-0.628	-1.017	1.538	-0.962	3.31	3.235	1.596	1.94	-0.89	-0.565	-0.266	-0.288
A020545_01	At3g50410	Arabidopsis Dof protein containing a single 51-amino acid zinc finger DNA-binding domain, which may play an important roles in plant growth and development.	3.54753e-06	0.00149982	cluster C	group A	3.118	2.517	-0.601	-0.09	2.517	-0.067	0.053	0.805	0.001	0.731	0.719	0.735	0.049	0.624	16	-0.356	-0.265	-1.12	-0.663	0.259	0.655	-0.46	-0.814	2.622	3.094	2.077	2.275	-0.113	-0.496	-0.024	0.366
A005181_01	At2g20145 At2g20142	Toll-Interleukin-Resistance (TIR) domain-containing protein, domain signature TIR exists, suggestive of a disease resistance protein.	0.00084202	0.0261271	cluster C	group A	2.454	2.508	0.169	0.344	2.508	0.054	0.596	0.473	0.006	0.868	0.857	0.646	0.062	0.663	16	-0.388	-0.255	0.723	0.594	-0.366	-0.384	1.222	0.904	3.109	2.21	3.104	1.609	0.589	0.537	-0.616	-0.292
A019912_01	At1g31020	thioredoxin o (TRXO2), similar to thioredoxin 2 from Saccharomyces cerevisiae GI:173050, 3'-end of protein contains similarity to thioredoxins; contains Pfam profile: PF00085 Thioredoxin; identical to cDNA thioredoxin o (TRXO2) GI:15081458	6.28335e-05	0.00677205	cluster C	group A	2.552	2.508	-0.002	0.437	2.508	-0.044	0.982	0.111	0.013	0.826	0.903	0.468	0.072	0.651	16	-0.118	0.061	0.208	-0.159	0.289	0.005	0.527	0.926	3.527	3.065	1.808	1.631	0.023	-0.187	0.431	-0.445
A023502_01	At2g24140	expressed protein, contains Pfam PF04576: Protein of unknown function, DUF593	0.000140524	0.0108479	cluster C	group A	2.429	2.5	0.386	0.071	2.5	0.466	0.121	0.735	0.006	0.232	0.745	0.721	0.061	0.397	16	0.041	0.132	0.797	0.574	-0.308	-0.173	0.523	0.24	3.552	2.043	2.028	2.378	0.544	-0.43	0.763	0.987
A004295_01	At1g15720 At1g15730	Arabidopsis thaliana myb family transcription factor (At1g15720)	0.0300787	0.136835	cluster C	group A	2.933	2.497	-0.436	-0.367	2.497	0.302	0.465	na	0.013	0.737	0.835	na	0.073	0.626	11	na	-0.402	-1.295	0.39	na	na	na	-0.367	2.247	1.662	3.858	2.222	na	-0.661	-0.286	1.854
A021900_01	none		1.63437e-05	0.00328532	cluster C	group A	2.733	2.478	-0.243	0.582	2.478	-0.256	0.27	0.077	0.005	0.393	0.79	0.438	0.058	0.488	16	0.041	-0.751	-0.021	-0.24	0.218	0.219	1.11	0.782	1.981	2.147	3.45	2.332	0.03	0.271	-0.433	-0.89
A015535_01	At5g60980	nuclear transport factor 2 (NTF2) family protein / RNA recognition motif (RRM)-containing protein, G3BP ras-GTPase-activating protein SH3-domain binding protein, Mus musculus, EMBL:MMU65313	0.000123172	0.0102915	cluster C	group A	2.842	2.467	0.268	0.458	2.467	-0.376	0.207	0.325	0.007	0.15	0.773	0.59	0.062	0.337	16	0.273	0.74	0.037	0.023	-0.086	-0.096	1.565	0.448	2.117	3.561	2.057	2.131	-0.341	-0.858	0.097	-0.401
A000681_01	At1g49110	hypothetical protein	0.00277244	0.0466444	cluster C	group A	3.041	2.464	-0.251	-0.578	2.464	0.015	0.692	0.108	0.026	0.972	0.871	0.468	0.087	0.688	16	-0.573	-1.201	1.427	-0.658	-1.272	-0.63	-0.112	-0.298	3.772	3.202	1.378	1.503	1.088	0.098	-0.687	-0.44
A024958_01	At4g20810	transcription initiation factor IIE (TFIIE) alpha subunit family protein / general transcription factor TFIIE family protein, contains Pfam profile: PF02002 TFIIE alpha subunit	0.0196253	0.11303	cluster C	group A	2.698	2.449	-0.201	0.006	2.449	-0.249	0.455	0.984	0.023	0.799	0.832	0.771	0.083	0.644	15	0.174	-0.654	0.234	-0.561	0.477	-0.221	0.363	-0.596	2.389	3.13	1.829	na	0.118	-0.316	1.776	-2.574
A013732_01	At4g21990	PAPS reductase homolog (PRH26) mRNA, complete cds	0.00464006	0.0589037	cluster C	group A	2.263	2.445	0.182	0.376	2.445	1.061	0.142	0.41	0.018	0.062	0.756	0.624	0.078	0.254	16	0.106	-0.025	0.403	0.243	-0.504	-0.026	0.788	1.245	3.552	3.015	1.209	2.002	1.836	1.521	0.554	0.334
A016529_01	At5g17500	glycosyl hydrolase family 5 protein / cellulase family protein, predicted protein F3F19.15 - Arabidopsis thaliana, EMBL:AC007357	0.0026132	0.0453063	cluster C	group A	2.855	2.442	-0.413	0.286	2.442	0.213	0.178	0.536	0.035	0.435	0.761	0.663	0.095	0.507	15	-1.039	-0.506	0.014	-0.122	na	-0.453	0.461	0.85	4.272	1.943	2.399	1.153	0.532	0.178	0.587	-0.444
A007401_01	none		3.92686e-06	0.00155616	cluster C	group A	2.33	2.435	0.2	0.556	2.435	0.105	0.004	0.001	0	0.781	0.517	0.254	0.038	0.638	16	0.169	0.211	0.157	0.264	0.618	0.562	0.602	0.443	2.632	2.234	2.712	2.162	-0.612	0.158	1.028	-0.154
A018611_01	none		0.0310452	0.138056	cluster C	group A	3.26	2.435	-0.825	0.295	2.435	0.543	na	na	0.02	na	na	na	0.081	na	7	na	-0.825	na	na	0.462	0.128	na	na	3.142	2.099	na	2.063	0.543	na	na	na
A006278_01	At2g30020	protein phosphatase 2C, putative / PP2C, putative, similar to protein phosphatase 2C (GI:4587992){Arabidopsis thaliana}	0.0208262	0.115961	cluster C	group A	1.968	2.412	1.938	1.125	2.412	0.444	0.041	0.031	0.014	0.041	0.714	0.365	0.074	0.224	16	3.242	2.403	1.436	0.669	0.776	0.535	1.843	1.347	3.342	1.434	1.79	3.082	0.704	0.425	0.545	0.099
A013936_01	At4g29750	expressed protein, contains Pfam domain, PF04581: Protein of unknown function (DUF578)	0.000909479	0.0271279	cluster C	group A	2.391	2.409	0.017	0.235	2.409	0.396	0.918	0.52	0.009	0.386	0.898	0.66	0.067	0.485	16	0.259	-0.226	0.313	-0.276	0.981	-0.234	0.571	-0.375	3.165	1.274	2.66	2.537	0.493	-0.355	1.447	-0.002
A024061_01	At3g03500	tatD-related deoxyribonuclease family protein, weak similarity to SP|P27859 Deoxyribonuclease tatD (EC 3.1.21.-) (DNAse tatD) {Escherichia coli}; contains Pfam profile PF01026: TatD related DNase	8.59795e-05	0.00812252	cluster C	group A	2.757	2.408	0.03	-0.349	2.408	0.188	0.877	0.383	0.011	0.112	0.893	0.613	0.069	0.306	15	-0.34	-0.171	0.458	0.173	na	-0.98	-0.04	-0.028	2.084	3.639	1.724	2.184	0.168	0.189	-0.008	0.402
A011174_01	At3g01530	myb family transcription factor (MYB57), contains PFAM profile: myb DNA binding domain PF00249	0.0084814	0.0779053	cluster C	group A	2.334	2.404	0.071	0.431	2.404	0.68	0.784	0.536	0.016	0.011	0.881	0.663	0.076	0.175	16	-0.04	-0.292	0.761	-0.148	-0.853	-0.4	1.576	1.403	2.591	3.391	2.567	1.069	0.388	0.649	0.709	0.974
A005867_01	none		8.61288e-05	0.00812252	cluster C	group A	2.82	2.402	-0.418	0.15	2.402	0.216	0.07	0.496	0.001	0.683	0.729	0.654	0.049	0.608	16	-0.6	-0.174	-0.148	-0.749	0.374	-0.257	-0.09	0.573	2.446	2.964	2.2	1.996	1.586	-0.119	0.045	-0.647
A008598_01	At2g18250	cytidylyltransferase domain-containing protein, similar to CoA synthase (Mus musculus) GI:21780289, bifunctional phosphopantetheine adenylyl transferase / dephospho CoA kinase (Sus scrofa) GI:20465246; contains Pfam profile PF01467: Cytidylyltransferase	0.000736144	0.0250253	cluster C	group A	2.613	2.401	-0.213	0.139	2.401	0.01	0.073	0.713	0.025	0.968	0.729	0.714	0.086	0.687	16	-0.008	-0.21	-0.388	-0.245	0.316	-0.873	0.498	0.613	4.125	1.74	1.954	1.784	0.304	-0.461	0.523	-0.325
A018855_01	At5g45180	flavin-containing monooxygenase family protein / FMO family protein, low similarity to SP|P31513 Dimethylaniline monooxygenase (N-oxide forming) 3 (EC 1.14.13.8) (Hepatic flavin-containing monooxygenase 3) (FMO 3) {Homo sapiens}; contains Pfam profile PF0	0.00196203	0.0395129	cluster C	group A	3.568	2.398	-0.349	0.456	2.398	-1.169	0.262	0.163	0.019	0.203	0.789	0.507	0.079	0.378	15	0.32	-0.476	-0.901	-0.339	na	0.286	0.876	0.206	3.159	2.134	3.259	1.039	0.631	-2.023	-0.688	-2.597
A005543_01	At1g27450	adenine phosphoribosyltransferase 1 (APT1), nearly identical to SP|P31166 Adenine phosphoribosyltransferase 1 (EC 2.4.2.7) (APRT) {Arabidopsis thaliana}	0.0014168	0.0340536	cluster C	group A	2.426	2.388	0.15	0.024	2.388	-0.038	0.725	0.907	0.007	0.942	0.874	0.758	0.064	0.681	16	0.985	0.621	-0.345	-0.659	-0.464	0.385	0.225	-0.05	2.776	1.656	3.217	1.901	-0.573	-0.177	1.365	-0.767
A021015_01	At1g61150	expressed protein, similar to Protein C20orf11 (Swiss-Prot:Q9NWU2) (Homo sapiens)	8.12563e-06	0.00220985	cluster C	group A	2.655	2.384	-0.053	-0.028	2.384	-0.271	0.838	0.892	0.006	0.077	0.888	0.754	0.06	0.27	16	-0.433	0.109	-0.432	0.546	0.277	0.038	0.151	-0.577	2.884	1.955	3.02	1.677	-0.526	-0.338	-0.065	-0.155
A021294_01	At4g29850 At4g29860	expressed protein, contains Pfam PF05915: Eukaryotic protein of unknown function (DUF872)	6.96274e-05	0.00720696	cluster C	group A	2.684	2.383	-0.217	0.572	2.383	-0.301	0.125	0.06	0.019	0.016	0.748	0.417	0.08	0.188	16	-0.366	-0.177	-0.381	0.057	0.26	0.244	1.04	0.746	2.297	1.918	3.855	1.461	-0.199	-0.478	-0.251	-0.277
A022088_01	none		6.17342e-05	0.00677205	cluster C	group A	2.645	2.374	-0.271	0.467	2.374	-0.152	0.338	0.311	0	0.636	0.805	0.584	0.037	0.591	16	-0.782	0.315	-0.5	-0.116	1.352	-0.454	0.223	0.748	2.418	2.327	2.669	2.084	0.317	-0.861	0.327	-0.391
A002556_01	At1g67120	midasin-related, similar to Midasin (MIDAS-containing protein) (Swiss-Prot:Q12019) (Saccharomyces cerevisiae); similar to Midasin (MIDAS-containing protein) (Swiss-Prot:Q9NU22) (Homo sapiens); contains Prosite PS00017: ATP/GTP-binding site motif A (P-loop	0.00990183	0.083387	cluster C	group A	2.738	2.371	-0.368	0.121	2.371	0.265	0.594	0.898	0.003	0.333	0.857	0.756	0.054	0.458	15	-1.025	-0.585	-1.295	1.434	na	-1.266	1.615	0.013	2.909	2.495	2.438	1.64	-0.144	0.117	0.928	0.161
A009151_01	At3g14860	NHL repeat-containing protein, contains Pfam profile PF01436: NHL repeat	0.000233459	0.0140176	cluster C	group A	2.625	2.356	0.097	0.437	2.356	-0.269	0.465	0.044	0.023	0.27	0.835	0.39	0.083	0.421	16	0.14	0.395	0.001	-0.15	0.288	0.802	0.217	0.441	3.394	3.134	1.116	1.782	-0.253	-0.169	0.153	-0.806
A007937_01	At2g46150	expressed protein, and genefinder	0.000686157	0.0242781	cluster C	group A	2.533	2.344	0.21	-0.189	2.344	0.72	0.413	na	0.001	0.162	0.821	na	0.049	0.347	13	0.305	0.239	0.684	-0.386	-0.785	na	na	0.407	2.029	2.054	2.92	2.374	1.032	1.07	0.058	na
A017868_01	At5g56460	protein kinase, putative, contains protein kinase domain, Pfam:PF00069	0.000390296	0.0183235	cluster C	group A	2.289	2.337	0.047	0.25	2.337	0.089	0.768	0.606	0.004	0.757	0.878	0.682	0.056	0.631	16	-0.359	0.331	0.159	0.059	-0.82	-0.025	0.651	1.193	2.66	2.924	1.59	2.174	-0.186	-0.265	-0.062	0.871
A009343_01	At3g54440	glycoside hydrolase family 2 protein, similar to beta-galactosidase (lactase) from Alteromonas haloplanktis (SP|P81650); contains Pfam glycoside hydrolase domains PF02836, PF02837, PF02929, PF02930	0.00121406	0.0311391	cluster C	group A	2.603	2.331	0.057	0.313	2.331	-0.272	0.721	0.429	0.026	0.403	0.874	0.63	0.087	0.493	16	0.053	0.403	-0.304	0.074	-0.322	1.277	0.264	0.032	3.988	1.812	2.032	1.493	-0.452	-0.186	-0.894	0.444
A003673_01	At1g16780	AVPL1 mRNA for vacuolar-pyrophosphatase like protein,	0.000460766	0.0195438	cluster C	group A	2.786	2.328	-0.141	-0.33	2.328	-0.458	0.726	0.162	0.018	0.297	0.875	0.507	0.078	0.438	16	-1.015	0.366	-0.468	0.553	-0.272	0.154	-0.616	-0.586	1.422	3.742	2.104	2.041	-0.125	-0.254	-1.53	0.077
A001375_01	At1g02790	encodes a exopolygalacturonase.	0.0123651	0.0919501	cluster C	group A	1.709	2.319	1.019	0.856	2.319	0.609	0.023	0.104	0.012	0.057	0.639	0.465	0.072	0.246	16	1.026	1.607	0.454	0.989	0.064	0.43	1.242	1.69	2.078	1.422	2.298	3.477	0.591	0.419	1.177	0.25
A007468_01	At2g46700	calcium-dependent protein kinase, putative / CDPK, putative, similar to calcium/calmodulin-dependent protein kinase homolog MCK1 (Zea mays) gi|1839597|gb|AAB47181	0.00458397	0.0586556	cluster C	group A	2.411	2.31	-0.101	0.185	2.31	0.049	0.814	0.478	0.046	0.414	0.884	0.648	0.106	0.497	16	-0.504	-0.807	0.993	-0.087	0.387	-0.426	0.643	0.135	3.44	3.404	0.507	1.89	-0.016	0.144	0.131	-0.063
A002246_01	At1g12830	expressed protein	0.000240258	0.0141803	cluster C	group A	2.709	2.295	0.377	-0.414	2.295	0.396	0.206	0.116	0.009	0.334	0.773	0.472	0.067	0.458	16	0.2	0.943	0.522	-0.157	-0.442	-0.741	0.121	-0.594	3.035	1.64	2.882	1.624	1.267	0.042	0.588	-0.313
A020927_01	At4g18975	pentatricopeptide (PPR) repeat-containing protein, contains Pfam profile PF01535: PPR repeat	0.000762939	0.0256289	cluster C	group A	2.478	2.277	-0.061	-0.139	2.277	-0.201	0.828	0.677	0.015	0.571	0.887	0.705	0.075	0.567	15	0.422	na	-0.384	-0.22	-0.622	0.577	-0.654	0.145	1.551	2.063	3.592	1.903	0.633	-0.495	-0.1	-0.842
A001640_01	At1g33430	galactosyltransferase family protein, contains Pfam profile: PF01762 galactosyltransferase	0.000211913	0.0132398	cluster C	group A	2.694	2.27	-0.424	0.116	2.27	0.238	0.166	0.708	0.015	0.29	0.757	0.713	0.074	0.433	16	-0.24	-1.044	0.054	-0.466	-0.125	0.029	0.923	-0.364	1.482	1.892	3.539	2.168	-0.226	0.121	0.618	0.438
A025576_01	none		1.20613e-05	0.00278818	cluster C	group A	2.563	2.249	-0.314	0.203	2.249	-0.278	0.304	0.348	0.002	0.368	0.798	0.599	0.051	0.475	16	-0.899	-0.553	-0.035	0.23	0.286	-0.294	0.234	0.585	2.774	2.156	2.355	1.712	0.343	-0.32	-0.937	-0.198
A018377_01	At5g61510	NADP-dependent oxidoreductase, putative, similar to zeta-crystallin homolog TED2 from Zinnia elegans (gi:531096); contains Pfam zinc-binding dehydrogenase domain PF00107	0.000120545	0.0101949	cluster C	group A	2.508	2.245	-0.262	0.067	2.245	-0.113	0.261	0.721	0.02	0.438	0.789	0.716	0.08	0.509	16	-0.152	-0.623	-0.497	0.223	0.372	0.036	-0.402	0.262	2.313	0.908	3.278	2.482	-0.341	-0.058	0.222	-0.276
A002931_01	At1g80100	phosphotransfer family protein, similar to histidine-containing phosphotransfer protein (Catharanthus roseus) GI:13774348, ATHP3 (Arabidopsis thaliana) GI:4156245	9.90787e-06	0.00241092	cluster C	group A	2.267	2.237	-0.031	0.04	2.237	0.002	0.897	0.881	0.001	0.992	0.896	0.752	0.047	0.692	16	0.241	-0.232	-0.54	0.409	0.492	-0.666	0.199	0.137	2.121	2.402	2.654	1.77	0.485	-0.333	-0.163	0.019
A015857_01	At5g14080	pentatricopeptide (PPR) repeat-containing protein, contains Pfam profile PF01535: PPR repeat	0.00447648	0.0581356	cluster C	group A	3.113	2.235	0.057	-0.878	2.235	-0.62	0.899	0.278	0.019	na	0.896	0.569	0.079	na	13	1.114	0.016	-0.894	-0.009	-0.768	-1.959	na	0.093	3.344	2.464	2.11	1.02	-0.49	-0.749	na	na
A003414_01	At1g29680	expressed protein	0.0120493	0.0908772	cluster C	group A	2.872	2.228	-0.644	0.455	2.228	0.27	0.462	0.191	0.008	0.378	0.834	0.525	0.066	0.481	15	-0.893	-2.346	1.377	-0.714	0.053	1.001	-0.068	0.834	1.861	2.549	2.274	na	0.603	0.512	-0.511	0.478
A020373_01	At2g25800	expressed protein	6.13069e-06	0.00188961	cluster C	group A	2.666	2.226	-0.439	0.004	2.226	-0.23	0.214	0.986	0.003	0.225	0.773	0.772	0.053	0.392	16	-1.166	-0.573	-0.118	0.099	-0.27	0.309	0.378	-0.402	2.55	2.51	2.317	1.529	-0.353	-0.564	0.145	-0.147
A010644_01	At3g26490	phototropic-responsive NPH3 family protein, contains NPH3 family domain, Pfam:PF03000	5.23142e-05	0.00642066	cluster C	group A	3.041	2.216	-0.378	0.06	2.216	-0.825	0.017	0.854	0.019	0.016	0.624	0.746	0.079	0.188	16	-0.512	-0.157	-0.462	-0.38	-0.751	0.068	0.255	0.668	2.825	3.244	1.287	1.507	-0.94	-0.607	-1.243	-0.51
A017888_01	At5g52910	homolog of Drosophila timeless	0.0348484	0.144984	cluster C	group A	2.867	2.207	0.877	0.055	2.207	-0.66	0.34	0.882	0.034	0.396	0.805	0.752	0.095	0.489	16	-0.592	-0.224	1.649	2.672	-0.785	0.389	-0.164	0.78	2.683	0.521	3.3	2.324	-1.127	-0.547	-2.075	1.108
A019766_01	At5g27430	signal peptidase subunit family protein, contains Pfam profile: PF04573 signal peptidase subunit	2.73646e-05	0.00452315	cluster C	group A	2.619	2.2	-0.418	-0.211	2.2	-0.184	0.085	0.195	0.013	0.462	0.733	0.528	0.072	0.521	16	-0.884	-0.118	-0.276	-0.396	0.115	-0.503	-0.204	-0.25	3.309	2.053	1.294	2.145	0.409	-0.623	-0.162	-0.362
A012280_01	At3g52600	beta-fructosidase, putative / beta-fructofuranosidase, putative, similar to beta-fructofuranosidase (Daucus carota) GI:18324	0.00242543	0.0434635	cluster C	group A	2.691	2.193	-0.497	0.149	2.193	-0.351	0.102	0.4	0.037	0.547	0.741	0.62	0.097	0.557	16	-0.547	-0.85	-0.707	0.114	0.401	0.052	0.383	-0.24	3.425	2.497	0.507	2.344	0.462	0.629	-1.267	-1.227
A010504_01	At3g50860	clathrin adaptor complex small chain family protein, contains Pfam profile: PF01217 clathrin adaptor complex small chain	1.18673e-05	0.00278818	cluster C	group A	2.784	2.192	-0.592	0.313	2.192	-0.19	0.122	0.42	0	0.249	0.745	0.627	0.037	0.407	16	-1.297	-0.703	-0.38	0.012	-0.258	-0.274	0.976	0.81	2.163	2.168	2.502	1.932	-0.111	0.153	-0.408	-0.395
A023021_01	At5g22930	hypothetical protein	0.000443553	0.0190707	cluster C	group A	2.442	2.189	0.107	0.224	2.189	-0.253	0.665	0.411	0.01	0.527	0.868	0.624	0.068	0.549	16	-0.147	0.298	-0.358	0.633	0.187	0.82	-0.328	0.216	1.857	1.387	3.15	2.362	0.324	0.253	-1.201	-0.389
A010068_01	At3g06110	dual specificity protein phosphatase family protein, contains Pfam profile: PF00782 dual specificity phosphatase, catalytic domain	1.28673e-07	0.000280277	cluster C	group A	2.833	2.179	0.214	-0.654	2.179	-0.043	0.344	0	0.002	0.686	0.807	0.163	0.052	0.609	16	0.751	-0.147	0.139	0.112	-0.69	-0.688	-0.644	-0.593	1.799	2.758	2.293	1.867	0.04	-0.237	0.188	-0.165
A016966_01	At5g63510	bacterial transferase hexapeptide repeat-containing protein, contains similarity to acetyltransferase; contains Pfam profile PF00132: Bacterial transferase hexapeptide (four repeats)	0.000445672	0.0190707	cluster C	group A	2.522	2.179	-0.235	-0.16	2.179	-0.343	0.296	0.696	0.021	0.194	0.797	0.71	0.082	0.371	16	-0.744	-0.279	0.039	0.046	-0.995	-0.555	0.625	0.284	3.482	2.361	1.552	1.321	0.269	-0.58	-0.598	-0.465
A021531_01	none		0.0440226	0.160446	cluster C	group A	2.422	2.177	-0.245	0.193	2.177	0.464	na	na	0.036	0.246	na	na	0.097	0.405	11	na	-0.568	na	0.078	-0.245	0.631	na	na	1.087	1.243	3.53	2.847	0.267	1.027	na	0.099
A018302_01	At5g47280	disease resistance protein (NBS-LRR class), putative, domain signature NBS-LRR exists, suggestive of a disease resistance protein.	0.0120892	0.0910168	cluster C	group A	1.984	2.158	0.667	0.679	2.158	0.174	0.245	0.022	0.003	0.736	0.786	0.346	0.055	0.625	16	0.874	1.775	0.476	-0.457	0.572	0.411	0.605	1.126	2.711	2.283	1.49	2.148	0.352	-0.731	1.417	-0.34
A000516_01	At1g29770	NLI interacting factor (NIF) family protein, contains Pfam profile PF03031: NLI interacting factor	0.00336692	0.0503888	cluster C	group A	2.555	2.151	0.062	-0.075	2.151	-0.404	0.868	na	0.032	0.116	0.892	na	0.092	0.309	14	0.484	-0.953	0.46	0.256	na	na	0.151	-0.301	3.426	0.844	2.668	1.667	-0.087	-0.408	-0.202	-0.918
A024930_01	At4g10520	subtilase family protein, contains similarity to subtilase; SP1 GI:9957714 from (Oryza sativa)	0.00588389	0.0652319	cluster C	group A	2.792	2.143	-0.649	0.411	2.143	-0.577	0.053	0.331	0.039	na	0.719	0.592	0.1	na	13	-0.404	-0.604	na	-0.94	0.506	1.237	0.398	-0.497	2.18	0.948	3.809	1.634	-0.741	na	-0.413	na
A018498_01	At5g54880	DTW domain-containing protein, contains Pfam domain, PF03942: DTW domain	0.00362161	0.0524714	cluster C	group A	2.537	2.142	0.246	0.807	2.142	-0.395	0.251	0.154	0.029	0.128	0.787	0.501	0.089	0.32	14	-0.096	0.059	0.324	0.696	0.141	na	1.375	0.904	2.804	3.308	1.344	1.112	-0.108	-0.647	na	-0.429
A025292_01	none		0.0215068	0.117765	cluster C	group A	2.247	2.141	0.023	-0.106	2.141	0.497	0.95	0.801	0.037	0.38	0.899	0.733	0.097	0.482	15	-0.002	-0.829	0.78	0.141	na	-0.822	0.099	0.405	3.785	2.243	1.423	1.114	1.923	0.009	-0.186	0.24
A009844_01	At3g57310	protease inhibitor/seed storage/lipid transfer protein (LTP) family protein, contains Pfam profile: PF00234 protease inhibitor/seed storage/LTP family	0.00128677	0.0323911	cluster C	group A	2.134	2.139	0.212	0.301	2.139	0.005	0.302	0.343	0.023	0.98	0.798	0.596	0.084	0.69	16	0.714	-0.008	0.006	0.135	0.983	0.477	-0.091	-0.164	0.907	1.922	3.304	2.425	-0.467	0.371	-0.103	0.22
A005359_01	At1g23880	NHL repeat-containing protein, contains Pfam profile PF01436: NHL repeat	0.00704571	0.0712274	cluster C	group A	2.054	2.139	0.107	0.396	2.139	0.085	0.4	0.548	0.015	0.74	0.821	0.666	0.074	0.626	16	0.266	0.295	0.035	-0.17	-1.044	1.825	0.445	0.356	2.018	1.748	3.351	1.44	0.507	-0.263	-0.368	0.463
A018303_01	At5g47360	pentatricopeptide (PPR) repeat-containing protein, contains Pfam profile PF01535: PPR repeat	0.00121886	0.0311515	cluster C	group A	3.136	2.139	-0.26	0.649	2.139	-0.997	0.525	0.304	0.005	0.103	0.848	0.582	0.058	0.299	15	-1.132	-0.502	0.038	0.557	-0.38	0.215	0.677	2.085	2.818	1.866	1.494	2.378	-1.658	-0.848	na	-0.485
A021515_01	At5g09490	40S ribosomal protein S15 (RPS15B), ribosomal protein S15 - Arabidopsis thaliana, EMBL:Z23161	0.00013504	0.0107933	cluster C	group A	2.072	2.139	0.207	0.067	2.139	0.263	0.378	0.789	0.01	0.036	0.816	0.732	0.068	0.22	16	-0.058	-0.056	0.151	0.79	0.277	0.611	-0.258	-0.362	3.097	2.251	1.804	1.402	0.208	0.478	0.157	0.209
A003184_01	At1g72050	zinc finger (C2H2 type) family protein, contains multiple zinc finger domains: PF00096: Zinc finger, C2H2 type	0.000593247	0.0223596	cluster C	group A	2.241	2.139	-0.009	-0.103	2.139	0.119	0.97	0.357	0.031	0.379	0.901	0.602	0.091	0.482	16	-0.334	0.344	-0.434	0.389	-0.257	0.17	-0.129	-0.193	2.249	0.731	3.44	2.134	0.287	-0.096	-0.063	0.349
A001028_01	At1g18810	phytochrome kinase substrate-related, contains weak similarity to Swiss-Prot:Q9SWI1 phytochrome kinase substrate 1 (Arabidopsis thaliana)	0.00530584	0.0618083	cluster C	group A	2.299	2.138	-0.162	0.403	2.138	0.132	0.705	0.255	0.03	0.644	0.873	0.558	0.09	0.594	16	-0.231	-1.235	0.43	0.39	0.933	0.538	-0.414	0.554	3.565	2.221	1.839	0.925	0.024	-0.128	0.885	-0.254
A015155_01	At4g14280	hypothetical protein	0.0147754	0.0992901	cluster C	group A	2.244	2.136	-0.108	0.311	2.136	0.244	0.724	0.242	0.023	na	0.874	0.553	0.083	na	13	0.434	0.242	-0.793	-0.315	0.689	na	0.129	0.115	3.135	2.826	1.165	1.417	1.154	-0.666	na	na
A007722_01	At2g21200	auxin-responsive protein, putative, similar to small auxin-up regulated protein SAUR (GI:3043536) ( Raphanus sativus)	0.00973541	0.0829574	cluster C	group A	2.522	2.136	0.027	-0.302	2.136	-0.386	0.972	0.474	0.046	0.141	0.901	0.646	0.106	0.33	15	na	1.219	-0.017	-1.121	0.639	-0.611	-1.099	-0.137	2.469	0.43	3.561	2.083	-0.005	-0.348	-0.265	-0.926
A011277_01	At3g48790	serine C-palmitoyltransferase, putative, similar to serine palmitoyltransferase from Solanum tuberosum (GI:4995890), Homo sapiens (SP|O15270), Mus musculus (SP|P97363)	0.000291411	0.0156057	cluster C	group A	2.124	2.125	0.001	0.306	2.125	0.208	0.993	0.171	0.01	0.553	0.904	0.511	0.068	0.559	16	0.3	-0.111	-0.173	-0.012	0.519	0.655	-0.08	0.128	1.541	3.199	1.876	1.882	0.94	-0.103	0.47	-0.476
A015392_01	At4g13620	AP2 domain-containing transcription factor, putative, similar to AP2 domain containing protein RAP2.4 (Arabidopsis thaliana) GI:2281633; contains Pfam profile PF00847: AP2 domain	9.28538e-05	0.00841753	cluster C	group A	2.401	2.124	0.378	-0.277	2.124	-0.141	0.108	0.388	0.003	0.703	0.745	0.615	0.053	0.615	16	-0.009	0.767	0.249	0.505	-1.02	0.248	-0.333	-0.001	2.708	1.716	2.266	1.805	-0.615	0.528	-0.814	0.338
A004896_01	At1g09570	Light-labile cytoplasmic red/far-red light photoreceptor involved in the regulation of photomorphogenesis. It exists in two inter-convertible forms: Pr and Pfr (active) and functions as a dimer.The N terminus carries a single tetrapyrrole chromophore, and	4.12526e-07	0.000520157	cluster C	group A	2.748	2.123	-0.274	-0.497	2.123	-0.624	0.299	0.041	0.003	0.008	0.797	0.384	0.053	0.172	16	0.022	0.14	-0.806	-0.453	-0.402	-0.131	-0.749	-0.708	2.405	2.431	2.218	1.44	-0.677	-0.445	-0.879	-0.497
A019149_01	At5g15780	pollen Ole e 1 allergen and extensin family protein, contains Pfam profile PF01190: Pollen proteins Ole e I family	0.0039888	0.0553181	cluster C	group A	2.301	2.121	-0.18	0.499	2.121	0.27	0.276	0.006	0.011	0.668	0.791	0.293	0.07	0.603	15	-0.027	-0.256	0.088	-0.525	0.663	0.405	0.357	0.569	2.081	2.525	na	1.757	1.842	-0.68	0.357	-0.441
A020904_01	At5g05020	expressed protein	2.94049e-05	0.00474239	cluster C	group A	2.351	2.121	-0.23	0.56	2.121	-0.211	0.408	0.165	0.001	0.365	0.821	0.507	0.041	0.473	16	-0.441	-0.72	0.403	-0.162	-0.333	0.651	0.949	0.97	2.358	1.904	1.827	2.394	0.23	-0.731	-0.209	-0.134
A008244_01	At2g03210	member of Glycosyltransferase Family- 37	0.00747091	0.0733519	cluster C	group A	3.27	2.118	-0.441	-0.53	2.118	-1.152	0.373	0.388	0.034	0.203	0.816	0.615	0.094	0.377	15	0.636	-1.053	-0.175	-1.173	na	-0.211	0.101	-1.481	2.915	0.709	3.151	1.697	0.115	-2.635	0.006	-2.095
A022458_01	At4g11690	pentatricopeptide (PPR) repeat-containing protein, contains Pfam profile PF01535: PPR repeat	0.00401276	0.0553801	cluster C	group A	2.899	2.113	0.012	0.283	2.113	-0.786	0.966	0.615	0.024	0.191	0.9	0.686	0.084	0.369	16	-0.605	0.362	-0.203	0.492	-1.161	1.192	0.648	0.452	1.705	1.026	3.35	2.37	0.186	-0.665	-2.058	-0.606
A012911_01	At4g38410	dehydrin, putative, similar to dehydrin ERD10 (Low-temperature-induced protein LTI45) (Arabidopsis thaliana) SWISS-PROT:P42759	0.000157888	0.0116485	cluster C	group A	1.986	2.112	0.476	0.126	2.112	0.725	0.175	0.591	0	0.068	0.76	0.678	0.026	0.261	16	0.792	1.009	-0.199	0.304	-0.419	0.528	0.367	0.027	2.122	2.199	2.167	1.959	0.378	1.006	0.209	1.306
A021069_01	At5g40760	glucose-6-phosphate 1-dehydrogenase / G6PD (ACG12), idential to glucose-6-phosphate 1-dehydrogenase (acg12) (Arabidopsis thaliana) GI:5732197	0.0246027	0.124813	cluster C	group A	1.934	2.11	0.176	0.501	2.11	0.367	0.697	0.221	0.013	0.535	0.872	0.542	0.072	0.552	16	-0.839	0.138	0.23	1.177	-0.195	1.015	0.091	1.093	1.308	3.171	2.169	1.793	1.116	0.901	-1.178	0.627
A018143_01	At5g51670	expressed protein, contains Pfam domain PF05003: protein of unknown function (DUF668)	0.000696124	0.0243157	cluster C	group A	2.128	2.108	0.189	0.474	2.108	-0.02	0.324	0.083	0.009	0.96	0.801	0.444	0.067	0.686	16	0.096	0.101	0.649	-0.092	0.444	-0.037	0.714	0.773	2.68	2.705	1.66	1.385	0.335	0.408	0.326	-1.151
A002502_01	At1g18510	hypothetical protein	0.00124337	0.0317014	cluster C	group A	2.324	2.094	0.417	0.373	2.094	-0.229	0.304	0.207	0.007	0.562	0.798	0.534	0.062	0.563	16	0.874	1.099	-0.017	-0.29	0.838	0.029	0.704	-0.08	2.968	2.103	1.714	1.593	-0.728	-0.496	0.817	-0.511
A022090_01	At2g10500	hypothetical protein, similar to At2g10840, At5g35280, At2g05860, At4g07310, At4g07430, At1g39270	0.00513402	0.0609434	cluster C	group A	2.615	2.094	-0.521	2.094	na	na	na	0.007	na	na	na	0.293	na	na	6	-0.462	-0.581	na	na	2.035	1.254	2.718	2.368	na	na	na	na	na	na	na	na
A018882_01	none		0.000309099	0.015921	cluster C	group A	2.097	2.084	0.125	-0.012	2.084	0.271	0.416	0.933	0.011	0.456	0.822	0.763	0.071	0.517	16	-0.004	-0.137	0.162	0.48	0.183	-0.355	-0.092	0.215	2.433	2.662	0.992	2.251	0.297	-0.605	0.889	0.501
A013835_01	At4g26370	antitermination NusB domain-containing protein, contains Pfam profile: PF01029 NusB family	3.7581e-05	0.00526513	cluster C	group A	2.376	2.082	-0.16	0.432	2.082	-0.294	0.143	0.132	0.01	0.222	0.756	0.485	0.069	0.39	16	-0.251	0.038	-0.1	-0.327	0.882	0.697	0.066	0.083	1.384	1.893	3.098	1.955	-0.248	-0.195	0.09	-0.823
A004539_01	At1g77630	peptidoglycan-binding LysM domain-containing protein, contains Pfam profile PF01476: LysM domain	0.000345672	0.0170017	cluster C	group A	2.542	2.077	0.382	-0.079	2.077	-0.465	0.358	0.603	0.011	0.215	0.813	0.682	0.07	0.385	16	1.101	0.874	-0.193	-0.254	0.189	-0.147	0.072	-0.431	3.115	1.762	2.006	1.424	-0.056	-0.956	0.144	-0.992
A010497_01	At3g04530	Encodes a second Arabidopsis phosphoenolpyruvate carboxylase kinase gene product with a different expression pattern from PPCK1. Expression of the gene is upregulated by exposure of the plant to light.	0.0147726	0.0992901	cluster C	group A	2	2.076	0.076	0.167	2.076	0.21	0.745	0.744	0.034	0.597	0.875	0.723	0.094	0.576	16	0.431	0.254	0.153	-0.536	-0.749	-0.122	0.08	1.459	3.25	1.761	0.668	2.624	0.248	1.1	-0.641	0.134
A017455_01	At5g66310	kinesin motor family protein, contains Pfam domain, PF00225: Kinesin motor domain	0.000313369	0.015921	cluster C	group A	3.309	2.067	-0.059	-1.242	2.067	-0.6	0.887	na	0.004	0.053	0.894	na	0.055	0.242	14	0.571	0.506	-0.269	-1.042	na	na	-0.456	-2.027	2.786	1.657	1.841	1.985	-0.496	-0.262	-1.159	-0.485
A015246_01	At4g34215	expressed protein	0.000263305	0.0145499	cluster C	group A	2.464	2.064	-0.399	0.49	2.064	-0.139	0.179	0.16	0.018	0.418	0.762	0.506	0.078	0.5	16	0.008	-1.05	-0.218	-0.337	0.111	0.011	1.136	0.701	3.276	2.089	1.62	1.273	0.179	-0.094	-0.541	-0.101
A020590_01	At5g48380	leucine-rich repeat family protein / protein kinase family protein, contains protein kinase domain, Pfam:PF00069; contains leucine-rich repeats, Pfam:PF00560	0.0296748	0.136153	cluster C	group A	1.748	2.064	0.316	0.493	2.064	0.546	0.463	0.255	0.025	0.211	0.834	0.558	0.085	0.383	16	-0.673	0.145	0.787	1.003	-0.486	0.549	0.734	1.176	3.071	2.423	0.744	2.018	0.253	0.618	-0.152	1.467
A019634_01	At3g27230	expressed protein	5.06799e-05	0.00633271	cluster C	group A	2.194	2.059	0.229	0.262	2.059	-0.135	0.154	0.25	0.011	0.14	0.757	0.557	0.071	0.33	16	-0.017	0.534	0.101	0.301	0.782	0.051	0.255	-0.042	3.105	1.957	1.381	1.792	-0.129	-0.031	-0.328	-0.053
A008689_01	At2g31770	zinc finger (C3HC4-type RING finger) family protein, contains a Prosite:PS00518 Zinc finger, C3HC4 type (RING finger), signature and Pfam domain, PF01485: IBR domain	0.000159595	0.011654	cluster C	group A	2.993	2.057	-0.327	-0.38	2.057	-0.936	0.185	0.006	0.034	0.052	0.765	0.293	0.094	0.24	16	0.063	-0.359	-0.175	-0.839	-0.268	-0.352	-0.529	-0.371	3.217	2.471	1.955	0.585	-0.629	-1.797	-0.86	-0.459
A009687_01	At3g54950	patatin-related, low similarity to patatin (GI:169500)(Solanum tuberosum); contains Patatin domain PF01734	0.0341184	0.143948	cluster C	group A	2.17	2.054	0.513	-0.116	2.054	1.048	0.372	0.798	0.048	0.008	0.815	0.733	0.108	0.172	16	1.69	-0.638	0.795	0.205	-1.143	-0.12	0.886	-0.086	3.641	2.234	0.584	1.757	1.067	1.28	1.276	0.568
A006382_01	At2g02790	calmodulin-binding family protein, very low similarity to SP|P12036 Neurofilament triplet H protein {Homo sapiens}; contains Pfam profile PF00612: IQ calmodulin-binding motif	0.000231684	0.0140176	cluster C	group A	2.766	2.053	0.59	-0.02	2.053	-0.713	0.336	0.927	0.003	0.01	0.804	0.762	0.053	0.173	16	1.007	-0.423	1.841	-0.065	0.354	0.273	-0.483	-0.224	2.608	2.096	1.537	1.971	-0.438	-0.652	-0.727	-1.033
A017046_01	At5g24530	oxidoreductase, 2OG-Fe(II) oxygenase family protein, similar to flavanone 3-hydroxylase (Persea americana)(GI:727410); contains PF03171 2OG-Fe(II) oxygenase superfamily domain	3.38356e-05	0.00501824	cluster C	group A	2.016	2.052	0.036	0.211	2.052	0.723	0.467	0.027	0.005	0.074	0.835	0.361	0.058	0.267	16	0.031	0.14	-0.071	0.044	0.197	0.07	0.273	0.303	2.474	2.563	1.637	1.535	0.696	1.467	0.52	0.21
A011669_01	At3g13220	ABC transporter family protein, contains Pfam profile: PF00005 ABC transporter; similar to white protein GB:Q27256 (Anopheles gambiae)	1.41452e-07	0.000280277	cluster C	group A	2.433	2.048	-0.138	0.171	2.048	-0.385	0.155	0.464	0.001	0.009	0.757	0.642	0.046	0.172	16	-0.164	0.075	-0.231	-0.233	0.354	0.425	0.341	-0.439	2.348	2.261	1.98	1.604	-0.305	-0.442	-0.259	-0.533
A005436_01	At1g70880	Bet v I allergen family protein, similar to Csf-2 (Cucumis sativus)(GI:5762258)(J Am Soc Hortic Sci 124, 136-139 (1999)) ; contains Pfam profile PF00407: Pathogenesis-related protein Bet v I family	0.00150273	0.0352075	cluster C	group A	2.563	2.047	-0.101	-0.006	2.047	-0.517	0.778	0.983	0.046	0.202	0.879	0.771	0.106	0.377	15	-0.479	-0.825	0.467	0.435	-0.127	-0.67	0.422	0.351	na	2.945	1.49	1.705	-1.022	-1.027	0.292	-0.31
A025231_01	At5g51280	DEAD-box protein abstrakt, putative,	0.000665678	0.0239718	cluster C	group A	2.42	2.046	-0.203	0.577	2.046	-0.374	0.102	0.31	0.005	0.327	0.741	0.584	0.058	0.454	16	0.007	-0.305	-0.134	-0.38	-0.621	0.533	1.687	0.709	2.577	2.463	1.649	1.495	-0.097	-0.718	-1.059	0.378
A023087_01	At5g07760	formin homology 2 domain-containing protein / FH2 domain-containing protein, contains formin homology 2 domain, Pfam:PF02181	0.00866534	0.0787088	cluster C	group A	1.856	2.038	0.281	0.571	2.038	0.182	0.103	0.08	0.04	0.561	0.742	0.441	0.1	0.562	16	0.636	0.102	0.231	0.157	0.605	-0.005	1.057	0.626	3.527	2.322	1.467	0.835	0.668	0.133	0.512	-0.584
A015451_01	At4g33660	Expressed protein	0.000257373	0.0145499	cluster C	group A	2.43	2.035	-0.356	0.427	2.035	-0.395	0.257	0.16	0.02	0.13	0.789	0.505	0.08	0.322	16	-0.996	-0.048	-0.523	0.143	0.461	-0.232	0.709	0.771	3.319	1.782	1.261	1.777	-0.029	-0.93	-0.32	-0.299
A020517_01	At3g59530	strictosidine synthase family protein, similar to strictosidine synthase (Rauvolfia serpentina)(SP|P15324)	0.000718684	0.0246213	cluster C	group A	2.779	2.035	-0.125	0.444	2.035	-0.745	0.385	0.293	0.001	0.288	0.818	0.576	0.04	0.431	16	0.239	-0.264	-0.188	-0.285	0.469	1.139	-0.517	0.684	2.352	2.03	2.027	1.729	-1.154	-1.917	0.824	-0.732
A022738_01	At3g17460	PHD finger family protein, contains Pfam domain, PF00628: PHD-finger	0.000500872	0.0203727	cluster C	group A	2.668	2.033	-0.543	-0.23	2.033	-0.635	0.126	0.398	0.027	0.176	0.749	0.619	0.088	0.357	16	0.162	-0.767	-0.524	-1.041	-0.758	-0.479	0.074	0.243	3.495	1.815	1.212	1.61	-1.123	-1.303	0.264	-0.378
A016990_01	At5g54970	expressed protein	1.52709e-05	0.00311482	cluster C	group A	2.242	2.024	0.035	0.302	2.024	-0.217	0.729	0.362	0.003	0.196	0.875	0.604	0.054	0.372	16	0.216	0.088	-0.219	0.054	1.076	0.165	0.236	-0.27	2.381	1.57	2.459	1.686	-0.231	0.158	-0.392	-0.406
A017047_01	At5g49400	zinc knuckle (CCHC-type) family protein, contains Pfam domain, PF00098: Zinc knuckle	0.000162181	0.011732	cluster C	group A	2.163	2.022	-0.141	0.03	2.022	-0.091	0.447	0.88	0.019	0.594	0.83	0.752	0.078	0.575	16	-0.158	-0.328	0.32	-0.399	0.227	-0.49	0.044	0.339	3.097	0.989	1.877	2.124	0.062	-0.256	0.254	-0.424
A000429_01	At1g03840	zinc finger (C2H2 type) family protein, contains Zinc finger,C2H2 type,domain contains Pfam domain, PF00096: Zinc finger, C2H2 type	0.0192282	0.112065	cluster C	group A	2.13	2.014	-0.116	0.18	2.014	0.478	0.505	0.668	0.041	0.469	0.843	0.702	0.101	0.523	15	-0.503	-0.216	0.089	0.168	-0.751	-0.125	0.781	0.814	3.155	2.541	1.917	0.443	1.502	-0.321	0.252	na
A003278_01	At1g24260	Member of the MADs box transcription factor family. SEP3 is redundant with SEP1 and 2. Flowers of SEP1/2/3 triple mutants show a conversion of petals and stamens to sepals.	0.00724925	0.0723654	cluster C	group A	2.671	2.009	0.144	-0.262	2.009	-0.662	0.742	0.123	0.012	na	0.875	0.478	0.072	na	13	-0.126	-0.46	1.325	-0.161	na	-0.06	-0.371	-0.356	2.768	1.176	2.459	1.631	0.295	-1.618	na	na
A011555_01	At3g15620	Required for photorepair of 6-4 photoproducts in Arabidopsis thaliana.	0.0410017	0.155928	cluster C	group A	2.756	2.008	0.017	-0.748	2.008	-0.567	0.875	0.587	0.016	0.005	0.893	0.677	0.076	0.155	16	-0.028	-0.24	0.144	0.191	1.911	-4.051	-0.303	-0.547	3.089	1.28	2.153	1.512	-0.464	-0.782	-0.465	-0.558
A012183_01	At3g49110	peroxidase 33 (PER33) (P33) (PRXCA) / neutral peroxidase C (PERC), identical to SP|P24101 Peroxidase 33 precursor (EC 1.11.1.7) (Atperox P33) (ATPCa) (Neutral peroxidase C) (PERC) {Arabidopsis thaliana}	0.00428747	0.0574563	cluster C	group A	2.723	2.008	-0.715	-0.244	2.008	0.586	0.157	0.727	0.002	0.255	0.757	0.719	0.05	0.411	16	-1.84	-0.538	-0.264	-0.221	-2.025	-0.285	0.743	0.593	2.436	2.104	1.544	1.946	-0.5	0.856	0.493	1.496
A008126_01	At2g26810	expressed protein, and genefinder	0.00226601	0.0420744	cluster C	group A	2.204	1.999	0.409	0.037	1.999	-0.205	0.131	0.937	0.016	0.434	0.752	0.764	0.076	0.507	16	0.509	-0.121	0.414	0.835	-0.049	-1.128	0.873	0.451	1.619	1.185	3.085	2.106	-0.821	-0.221	0.255	-0.032
A012879_01	At4g00640	hypothetical protein,	0.000406339	0.0186072	cluster C	group A	2.433	1.997	-0.075	0.492	1.997	-0.436	0.389	0.291	0.013	0.156	0.819	0.575	0.072	0.342	16	0.137	-0.114	-0.11	-0.213	0.817	1.303	-0.501	0.347	1.017	2.274	2.794	1.902	-0.007	-0.511	-1.053	-0.171
A015094_01	At4g08670	protease inhibitor/seed storage/lipid transfer protein (LTP) family protein, contains Pfam protease inhibitor/seed storage/LTP family domain PF00234	0.000414537	0.0186072	cluster C	group A	2.536	1.987	-0.414	-0.241	1.987	-0.549	0.128	0.617	0.009	0.178	0.751	0.686	0.067	0.359	16	-0.562	0.177	-0.664	-0.606	0.979	-0.411	-0.455	-1.078	2.932	1.943	1.428	1.643	-0.841	-1.103	0.338	-0.589
A014903_01	At4g13690	hypothetical protein,	0.00691401	0.0704207	cluster C	group A	2.033	1.986	-0.048	0.041	1.986	0.026	0.885	0.895	0.011	na	0.894	0.755	0.069	na	12	-0.08	0.475	na	-0.539	0.581	-0.137	na	-0.321	2.861	1.484	2.217	1.381	0.673	na	-0.622	na
A016484_01	At5g16060	expressed protein,	8.18309e-05	0.0080708	cluster C	group A	2.817	1.985	-0.832	0.372	1.985	-0.323	0.062	0.251	0.005	0.382	0.72	0.557	0.058	0.483	16	-1.199	-1.244	-0.007	-0.877	-0.104	0.099	1.092	0.4	2.572	2.3	1.615	1.453	-0.283	-1.143	0.4	-0.267
A010973_01	At3g55850		0.00273727	0.046527	cluster C	group A	2.195	1.981	-0.214	0.033	1.981	0.221	0.383	0.907	0.016	0.659	0.818	0.758	0.076	0.6	16	-0.509	-0.105	0.334	-0.576	0.029	0.206	-0.66	0.556	0.857	1.982	2.489	2.595	0.837	-0.838	1.099	-0.213
A023313_01	none		0.00194088	0.0392421	cluster C	group A	2.804	1.976	-0.343	-0.185	1.976	-0.829	0.371	0.802	0.002	0.05	0.815	0.734	0.052	0.238	16	0.058	0.318	-1.118	-0.629	1.36	0.525	-1.204	-1.419	2.023	1.378	2.204	2.297	-0.719	-1.302	-0.139	-1.154
A024907_01	At4g33930	glycine-rich protein, hyphally regulated protein, Candida albicans, PIR2:S58135	0.00041272	0.0186072	cluster C	group A	2.401	1.958	-0.086	-0.442	1.958	-0.031	0.631	0.166	0.012	0.941	0.862	0.508	0.072	0.681	16	-0.269	0.269	0.088	-0.431	-0.761	-0.105	-0.946	0.043	2.461	1.873	0.979	2.521	-0.356	0.858	-0.9	0.275
A018926_01	At5g52020	encodes a member of the DREB subfamily A-4 of ERF/AP2 transcription factor family. The protein contains one AP2 domain. There are 17 members in this subfamily including TINY.	0.000266374	0.0146032	cluster C	group A	2.495	1.948	-0.547	0.197	1.948	-0.01	0.033	0.525	0.011	0.981	0.689	0.661	0.07	0.69	13	-0.153	-0.851	-0.645	-0.539	0.504	-0.315	0.403	na	2.004	1.568	2.273	na	0.61	na	0.022	-0.661
A019215_01	At5g11400	protein kinase-related, contains eukaryotic protein kinase domain, INTERPRO:IPR000719	0.00092347	0.0274273	cluster C	group A	1.884	1.941	0.057	0.481	1.941	0.256	0.796	0.045	0.018	0.264	0.883	0.392	0.078	0.417	16	-0.018	-0.449	0.526	0.171	0.143	0.387	0.83	0.565	3.119	1.893	1.352	1.401	0.057	0.299	0.762	-0.093
A000262_01	At1g75260	isoflavone reductase family protein, similar to SP|P52577 Isoflavone reductase homolog P3 (EC 1.3.1.-) {Arabidopsis thaliana}; contains Pfam profile PF02716: Isoflavone reductase	0.0056353	0.0637014	cluster C	group A	2.096	1.937	0.138	0.458	1.937	-0.159	0.722	0.325	0.016	0.58	0.874	0.59	0.076	0.569	16	0.994	-0.708	0.008	0.256	-0.19	-0.243	1.078	1.186	2.372	2.821	1.257	1.298	0.321	-0.074	0.003	-0.886
A003351_01	At1g77770	expressed protein	0.000233267	0.0140176	cluster C	group A	2.885	1.936	-0.504	-0.537	1.936	-0.948	0.063	0.06	0.032	0.083	0.72	0.417	0.093	0.277	16	-0.078	-0.366	-0.728	-0.845	-0.556	-0.854	-0.021	-0.715	3.11	2.474	1.149	1.013	-1.875	-0.863	-0.067	-0.988
A012292_01	At3g23320	hypothetical protein,	0.000622406	0.0229595	cluster C	group A	2.221	1.932	-0.288	0.371	1.932	-0.184	0.032	0.14	0.038	0.233	0.684	0.49	0.098	0.398	16	-0.453	-0.364	-0.105	-0.232	0.167	0.002	0.846	0.469	3.187	2.484	1.067	0.99	0.148	-0.353	-0.141	-0.391
A009171_01	At3g14780	expressed protein	0.0239782	0.12292	cluster C	group A	1.783	1.921	0.183	0.307	1.921	0.138	0.65	0.15	0.033	0.819	0.866	0.498	0.093	0.65	15	0.12	-0.367	-0.25	1.23	0.566	0.221	-0.108	0.548	2.957	2.578	1.374	0.776	1.109	0.026	na	-0.721
A012750_01	At3g54070	ankyrin repeat family protein, contains ankyrin repeats, Pfam domain PF00023	0.000866605	0.0265925	cluster C	group A	2.62	1.917	0.135	-0.282	1.917	-0.703	0.733	0.299	0.005	na	0.875	0.578	0.059	na	12	na	0.807	-0.066	-0.335	na	-0.349	-0.595	0.098	1.137	2.279	2.053	2.199	-1.107	-0.299	na	na
A012937_01	At4g32180	eukaryotic pantothenate kinase family protein, similar to pantothenate kinase (Emericella nidulans) GI:4191500; contains Pfam profiles PF03630: Fumble, PF01937: Protein of unknown function	0.00457271	0.0586556	cluster C	group A	1.926	1.911	-0.015	0.008	1.911	0.159	0.954	0.983	0.013	0.726	0.899	0.771	0.072	0.622	16	-0.294	0.686	-0.134	-0.317	0.545	0.569	-0.859	-0.222	0.899	1.936	2.368	2.442	-0.162	0.313	-0.735	1.22
A012092_01	At3g17090	protein phosphatase 2C family protein / PP2C family protein, similar to Ser/Thr protein phosphatase 2C (PP2C6) (GI:15020818) (Arabidopsis thaliana); similar to protein phosphatase 2C (GI:3608412) (Mesembryanthemum crystallinum); contains Pfam PF00481 : Pr	0.000522594	0.0208287	cluster C	group A	2.174	1.911	-0.262	0.311	1.911	-0.03	0.249	0.53	0.002	0.892	0.787	0.662	0.052	0.669	16	-0.163	-0.741	-0.29	0.145	-0.596	-0.132	1.426	0.547	2.069	1.833	2.335	1.407	0.553	-0.244	-0.362	-0.067
A001765_01	At1g74450	expressed protein	0.000303593	0.015921	cluster C	group A	1.841	1.91	0.551	0.069	1.91	0.201	0.005	0.673	0.018	0.141	0.533	0.703	0.078	0.33	16	0.459	0.399	0.669	0.677	-0.206	-0.166	0.354	0.292	2.464	0.826	2.591	1.76	0.2	-0.076	0.28	0.401
A021692_01	none		0.00926607	0.0809322	cluster C	group A	2.112	1.91	-0.202	0.498	1.91	0.627	0.19	0.166	0.02	0.293	0.765	0.509	0.08	0.435	16	-0.307	-0.256	-0.392	0.147	0.512	1.044	0.69	-0.253	1.782	2.934	0.891	2.033	1.748	1.156	-0.087	-0.308
A009430_01	At3g49990	expressed protein	0.00312105	0.0488037	cluster C	group A	1.876	1.909	0.107	0.033	1.909	0.214	0.603	0.831	0.045	0.107	0.858	0.741	0.106	0.302	16	-0.342	-0.05	0.448	0.373	-0.243	-0.147	0.132	0.392	3.301	0.498	2.066	1.772	0.053	0.302	0.436	0.063
A006422_01	At2g18950	Encodes homogentisate phytyltransferase involved in tocopherol biosynthesis.	0.00140386	0.0339817	cluster C	group A	1.865	1.908	0.043	0.326	1.908	0.802	0.891	0.146	0.009	0.048	0.895	0.494	0.067	0.236	16	-0.271	-0.605	0.606	0.442	0.088	-0.011	0.617	0.611	2.032	1.021	2.492	2.086	0.258	1.257	1.187	0.505
A020081_01	At1g23120	major latex protein-related / MLP-related, low similarity to major latex protein {Papaver somniferum}(GI:294060); Location of EST gb|T88564 ; contains Pfam profile PF00407: Pathogenesis-related protein Bet v I family	0.026845	0.130009	cluster C	group A	2.316	1.905	-0.411	0.033	1.905	1.043	0.221	0.97	0.022	0.025	0.775	0.769	0.082	0.205	16	-0.561	0.047	-0.029	-1.099	-0.674	-1.738	0.463	2.081	2.901	2.337	1.054	1.328	0.996	1.76	0.721	0.693
A012579_01	At3g52400	syntaxin protein	0.0024877	0.0442364	cluster C	group A	1.8	1.901	0.964	0.665	1.901	0.101	0.001	0.113	0.013	0.647	0.488	0.47	0.072	0.595	16	0.814	1.187	0.934	0.923	0.155	0.141	1.13	1.235	0.955	2.676	1.977	1.997	-0.211	0.122	-0.163	0.657
A024000_01	At1g29540	hypothetical protein	0.0228351	0.120427	cluster C	group A	2.331	1.901	-0.295	0.116	1.901	-0.43	0.338	0.891	0.022	0.346	0.805	0.754	0.082	0.465	16	0.446	-0.33	-0.578	-0.717	1.631	1.112	-0.501	-1.78	3.143	1.773	1.194	1.494	-0.215	-1.365	0.481	-0.621
A002361_01	At1g48130	encodes a protein similar to the 1-cysteine (1-Cys) peroxiredoxin family of antioxidants. Expression is limited to seed (aleurone and embryo) and is not induced by ABA or drought.	0.00328587	0.0499095	cluster C	group A	1.844	1.893	0.469	0.049	1.893	0.477	0.012	0.879	0.022	0.215	0.607	0.751	0.082	0.385	15	0.232	0.636	0.486	0.524	-0.241	-0.505	0.088	0.854	2.334	1.984	na	1.362	-0.145	0.056	1.021	0.977
A022786_01	none		0.00036239	0.0175561	cluster C	group A	2.099	1.89	-0.138	0.469	1.89	-0.209	0.614	0.222	0.008	0.337	0.859	0.543	0.066	0.46	16	0.011	-0.867	0.177	0.128	-0.154	0.058	0.869	1.104	2.503	2.057	1.941	1.059	-0.168	0.102	-0.733	-0.037
A007190_01	none		0.0255919	0.127371	cluster C	group A	1.952	1.881	0.35	-0.071	1.881	0.01	0.608	0.791	0.021	0.983	0.859	0.732	0.081	0.691	14	-0.801	na	0.787	1.065	na	0.015	-0.517	0.287	0.726	1.98	2.733	2.085	-0.159	1.218	-0.746	-0.274
A017196_01	At5g02720 At5g02710	expressed protein, predicted protein, Arabidopsis thaliana	0.000149955	0.0111821	cluster C	group A	2.53	1.869	-0.37	-0.407	1.869	-0.661	0.255	0.045	0.017	0.132	0.787	0.391	0.077	0.324	16	-0.684	0.408	-0.497	-0.707	-0.518	-0.042	-0.513	-0.557	2.82	1.618	2.069	0.969	0.072	-0.836	-1.449	-0.431
A001661_01	At1g12030	expressed protein, contains Pfam profile PF04720: Protein of unknown function (DUF506)	0.0350585	0.145143	cluster C	group A	2.724	1.868	-0.856	-0.118	1.868	-0.058	0.149	0.888	0.036	na	0.756	0.753	0.096	na	14	0.187	-1.137	-0.569	-1.908	-1.406	-1.01	2.019	-0.073	2.77	2.542	1.658	0.501	na	-0.178	0.061	na
A003532_01	At1g64620	Dof-type zinc finger domain-containing protein, similar to Dof zinc finger protein GB:CAA08755 GI:3341468 from (Nicotiana tabacum)	0.0174867	0.107406	cluster C	group A	2.07	1.867	-0.203	0.184	1.867	0.102	0.651	0.581	0.022	0.855	0.866	0.675	0.083	0.659	16	0.18	0.082	0.336	-1.411	-0.488	0.167	0.092	0.966	2.832	2.29	1.407	0.939	0.028	-1.274	0.535	1.116
A025568_01	At1g16680	DNAJ heat shock N-terminal domain-containing protein / S-locus protein, putative, similar to S-locus protein 5 GI:6069485 from (Brassica rapa); contains Pfam profile PF00226 DnaJ domain	0.00847936	0.0779053	cluster C	group A	2.068	1.867	-0.202	0.124	1.867	0.479	0.543	0.829	0.006	0.215	0.849	0.74	0.062	0.385	16	-1.034	0.308	-0.18	0.099	-1.017	0.229	1.494	-0.211	1.89	2.629	1.545	1.402	0.953	0.02	1.057	-0.114
A002165_01	At1g54340	AF316501 Arabidopsis thaliana NADP-specific isocitrate dehydrogenase (ICDH) mRNA, complete cds	0.000403822	0.0186072	cluster C	group A	2.201	1.865	0.24	-0.336	1.865	0.032	0.18	0.267	0.009	0.93	0.762	0.563	0.067	0.678	16	-0.124	0.484	0.18	0.42	0.177	-0.42	-0.982	-0.121	2.674	1.209	1.805	1.771	-0.751	0.433	-0.284	0.731
A017463_01	At5g49520	member of WRKY Transcription Factor; Group II-c	0.0473325	0.165059	cluster C	group A	1.442	1.863	1.863	0.421	0.945	0.66	0.02	0.312	na	0.019	0.639	0.585	na	0.191	12	1.718	1.136	3.035	1.564	0.807	-0.201	0.657	na	na	0.945	na	na	0.474	0.973	0.823	0.371
A021479_01	At5g23230	isochorismatase hydrolase family protein, low similarity to SP|P45743 Isochorismatase (EC 3.3.2.1) (2,3 dihydro-2,3 dihydroxybenzoate synthase) (Superoxide-inducible protein 1) (SOI1) {Bacillus subtilis}; contains Pfam profile PF00857: isochorismatase fam	0.00175765	0.0382461	cluster C	group A	2	1.863	0.179	-0.117	1.863	-0.137	0.668	0.768	0.002	0.663	0.869	0.728	0.05	0.601	16	0.38	0.384	0.86	-0.907	-0.375	-0.863	-0.097	0.865	1.716	1.64	1.726	2.37	-0.982	0.108	0.266	0.06
A012147_01	At3g51390	zinc finger (DHHC type) family protein, contains Pfam profile PF01529: DHHC zinc finger domain	0.000135403	0.0107933	cluster C	group A	2.465	1.856	-0.245	-0.163	1.856	-0.609	0.496	0.466	0.017	0.004	0.841	0.643	0.077	0.154	16	0.666	-0.427	-0.411	-0.808	0.311	-0.003	-0.417	-0.544	1.603	1.01	2.867	1.945	-0.703	-0.452	-0.773	-0.506
A001327_01	At1g53550	F-box family protein, similar to F-box family protein TIGR_Ath1:At3g23960	6.06153e-05	0.00677205	cluster C	group A	2.774	1.855	-0.403	-0.919	1.855	-0.366	0.031	0.124	0.001	0.303	0.674	0.479	0.045	0.44	16	-0.208	-0.413	-0.691	-0.302	-1.926	-1.357	-0.159	-0.235	2.294	1.708	1.784	1.633	-0.985	-0.662	0.366	-0.182
A015289_01	At4g00210	LOB domain protein 31 / lateral organ boundaries domain protein 31 (LBD31), identical to SP|O81322 LOB domain protein 31 {Arabidopsis thaliana}	0.0079812	0.0762152	cluster C	group A	2.032	1.854	0.221	0.059	1.854	-0.178	0.558	0.915	0.016	0.362	0.851	0.759	0.076	0.473	16	0.798	0.804	-0.254	-0.462	1.527	-0.802	-0.297	-0.192	2.203	2.067	2.394	0.75	0.156	-0.001	-0.265	-0.603
A023126_01	At5g49060	DNAJ heat shock N-terminal domain-containing protein, low similarity to SP|Q9QYI4 DnaJ homolog subfamily B member 12 {Mus musculus}; contains Pfam profile PF00226: DnaJ domain	0.00110132	0.0298313	cluster C	group A	2.292	1.854	-0.245	-0.438	1.854	-0.196	0.557	0.203	0.027	0.241	0.85	0.532	0.088	0.403	16	-0.147	-0.991	0.743	-0.586	-0.728	-0.95	-0.36	0.285	0.954	1.205	2.857	2.398	-0.353	0.181	-0.192	-0.419
A024555_01	At1g72910	disease resistance protein (TIR-NBS class), putative, domain signature TIR-NBS exists, suggestive of a disease resistance protein.	0.00661283	0.0691183	cluster C	group A	2.164	1.848	1.986	0.37	1.848	-0.177	0.081	0.209	0	0.459	0.733	0.535	0.037	0.518	16	3.572	2.968	1.071	0.334	-0.222	0.27	0.561	0.872	1.615	1.858	2.017	1.904	-0.037	-0.242	0.284	-0.713
A022970_01	At5g49050	hypothetical protein,	0.000446009	0.0190707	cluster C	group A	2.215	1.844	-0.37	0.134	1.844	-0.162	0.068	0.539	0.034	0.26	0.726	0.664	0.094	0.414	16	-0.374	-0.044	-0.371	-0.692	0.355	-0.367	0.506	0.04	2.378	2.877	0.632	1.49	-0.136	0.118	-0.176	-0.454
A005517_01	At1g22882	expressed protein	0.00232415	0.0424716	cluster C	group A	2.359	1.844	0.03	-0.515	1.844	0.018	0.894	0.257	0.03	0.954	0.895	0.559	0.09	0.684	16	0.235	-0.529	0.425	-0.011	-0.195	-0.531	0.196	-1.53	2.772	2.232	1.811	0.561	0.688	0.29	-0.555	-0.352
A004657_01	At1g63640	kinesin motor protein-related, C-terminal region is similar to C-term region of kinesin motor protein GB:AAB51397 (Mus musculus); contains Pfam profile: PF00225 Kinesin motor domain	0.000429136	0.0189163	cluster C	group A	2.216	1.843	-0.031	-0.165	1.843	-0.373	0.886	0.538	0.023	0.171	0.894	0.664	0.083	0.354	16	-0.128	-0.528	0.438	0.092	0.034	-0.846	0.254	-0.102	2.675	1.849	2.17	0.677	0.145	-0.5	-0.286	-0.853
A005652_01	none		0.0159518	0.103331	cluster C	group A	1.727	1.833	0.337	0.78	1.833	0.106	0.102	0.058	0.032	0.786	0.741	0.417	0.093	0.64	16	0.671	0.015	0.2	0.463	0.8	0.141	0.76	1.421	1.412	0.777	3.041	2.103	-0.534	-0.41	1.001	0.368
A003095_01	At1g17750	leucine-rich repeat transmembrane protein kinase, putative, similar to receptor-like protein kinase INRPK1 GI:1684913 from (Ipomoea nil)	0.0130641	0.0940805	cluster C	group A	2.054	1.832	-0.222	0.535	1.832	0.327	0.63	0.353	0.011	0.187	0.862	0.6	0.069	0.366	16	-0.963	-0.867	0.749	0.192	-0.896	1.283	0.955	0.8	2.712	1.893	1.429	1.293	0.744	0.559	0.054	-0.049
A017268_01	At5g66210	member of Calcium Dependent Protein Kinase	0.0011594	0.03075	cluster C	group A	1.523	1.83	0.672	0.307	1.83	0.333	0.006	0.16	0.018	0.035	0.533	0.505	0.078	0.218	16	0.395	0.822	0.667	0.802	-0.115	0.538	0.206	0.599	1.397	1.221	2.949	1.753	0.52	0.182	0.457	0.172
A018887_01	At5g40090	disease resistance protein-related, contains Pfam domain, PF00931: NB-ARC domain, a novel signalling motif found in plant resistance gene products	0.0298772	0.136584	cluster C	group A	2.298	1.827	0.145	-0.471	1.827	0.827	0.806	0.367	0.048	0.092	0.883	0.606	0.108	0.286	16	1.071	-0.223	0.954	-1.221	-0.471	-1.51	-0.565	0.661	2.589	0.154	2.194	2.371	0.27	1.722	0.343	0.974
A022972_01	At5g53010	calcium-transporting ATPase, putative,	0.000789952	0.0259102	cluster C	group A	1.99	1.817	-0.174	0.339	1.817	0.29	0.593	0.387	0.003	0.128	0.857	0.615	0.055	0.321	16	-0.764	-0.336	-0.223	0.628	-0.229	-0.198	0.638	1.143	2.413	1.821	1.468	1.565	0.003	0.454	0.592	0.111
A011612_01	At3g24870 At3g24880	expressed protein	0.000568385	0.0217776	cluster C	group A	2.179	1.812	-0.063	-0.367	1.812	-0.32	0.66	0.132	0.032	0.326	0.868	0.485	0.093	0.453	16	0.276	-0.352	-0.074	-0.101	-0.085	-0.827	-0.083	-0.472	2.966	2.204	1.215	0.864	-0.244	0.316	-0.335	-1.015
A014268_01	At4g13450	universal stress protein (USP) family protein	0.00334229	0.0502794	cluster C	group A	2.664	1.807	-0.472	-0.857	1.807	-0.044	0.309	0.246	0.039	0.741	0.8	0.555	0.099	0.627	15	0.445	-1.445	-0.44	-0.448	na	-1.428	0.196	-1.339	1.408	0.589	2.94	2.291	0.227	-0.283	0.087	-0.204
A008063_01	At2g21690	RNA-binding protein, putative, similar to Glycine-rich RNA-binding protein from {Sinapis alba} SP|P49311, {Brassica napus} SP|Q05966, {Arabidopsis thaliana} SP|Q03251; contains InterPro entry IPR000504: RNA-binding region RNP-1 (RNA recognition motif) (RR	0.00812404	0.076494	cluster C	group A	2.112	1.805	0.511	0.206	1.805	-0.306	0.315	0.622	0.027	0.212	0.801	0.687	0.087	0.384	15	0.841	na	0.948	-0.255	0.875	0.836	-0.464	-0.424	2.677	2.264	0.638	1.643	-0.646	-0.515	-0.298	0.234
A004467_01	At1g05430	expressed protein	0.00223388	0.0419836	cluster C	group A	2.201	1.802	-0.105	-0.064	1.802	-0.398	0.754	0.819	0.031	0.253	0.877	0.738	0.091	0.41	16	-0.927	-0.121	0.1	0.528	-0.799	0.372	0.037	0.135	0.751	3.013	1.604	1.842	-1.201	-0.036	0.027	-0.383
A023152_01	At3g53600	zinc finger (C2H2 type) family protein, contains Pfam domain, PF00096: Zinc finger, C2H2 type	0.0304708	0.137136	cluster C	group A	1.412	1.799	0.388	0.701	1.799	0.623	0.362	0.083	0.009	0.117	0.813	0.444	0.067	0.311	16	0.667	-0.412	0.049	1.246	-0.052	0.671	0.975	1.208	1.801	2.555	1.76	1.082	0.401	0.119	0.531	1.442
A005671_01	none		0.00488778	0.0601476	cluster C	group A	2.153	1.795	-0.134	0.573	1.795	-0.358	0.566	0.271	0.002	0.534	0.852	0.566	0.051	0.552	16	-0.736	-0.056	0.223	0.032	0.515	-0.578	0.942	1.411	2.126	1.482	2.073	1.498	-0.068	-1.255	0.961	-1.071
A020896_01	At3g54040	photoassimilate-responsive protein-related, contains weak similarity to mRNA inducible by sucrose and salicylic acid expressed in sugar-accumulating tobacco plants (GI:871487) (Nicotiana tabacum)	0.00056478	0.0216994	cluster C	group A	2.125	1.793	-0.332	0.263	1.793	-0.175	0.387	0.175	0.022	0.132	0.818	0.515	0.083	0.324	16	-1.185	0.405	-0.384	-0.166	0.157	0.344	-0.076	0.626	2.512	2.372	0.742	1.545	-0.407	-0.175	-0.006	-0.111
A017826_01	At5g35380	protein kinase family protein, contains protein kinase domain, Pfam:PF00069	0.000338693	0.0167774	cluster C	group A	2.046	1.785	0.053	-0.261	1.785	-0.01	0.783	0.396	0.018	0.93	0.88	0.618	0.078	0.678	16	0.484	0.151	-0.077	-0.346	0.347	0.015	-0.684	-0.72	1.504	0.989	2.79	1.859	0.103	0.056	0.118	-0.317
A023636_01	none		0.0252735	0.126459	cluster C	group A	1.941	1.78	-0.161	-0.002	1.78	-0.136	0.743	na	0.013	na	0.875	na	0.072	na	9	-0.258	-0.851	na	0.625	na	na	-0.309	0.306	na	2.182	1.543	1.613	na	na	-0.136	na
A022134_01	At3g50130	expressed protein, ; expression supported by MPSS	0.00490487	0.060204	cluster C	group A	1.674	1.776	0.19	0.164	1.776	0.102	0.59	0.511	0.022	0.689	0.857	0.658	0.082	0.61	16	1.051	0.249	-0.135	-0.405	-0.067	0.477	-0.34	0.588	2.77	2.01	0.897	1.427	0.374	-0.383	-0.183	0.599
A015577_01	At5g42750	expressed protein	1.28921e-06	0.00105185	cluster C	group A	1.933	1.775	-0.073	0.15	1.775	-0.158	0.66	0.499	0	0.162	0.868	0.655	0.039	0.347	16	0.102	-0.499	0.171	-0.067	0.033	-0.31	0.621	0.255	1.868	1.75	1.994	1.488	0.015	-0.269	-0.041	-0.337
A018677_01	At5g53580	aldo/keto reductase family protein, contains Pfam profile PF00248: oxidoreductase, aldo/keto reductase family	0.000722868	0.024695	cluster C	group A	2.066	1.775	-0.151	-0.292	1.775	0.147	0.521	0.506	0.007	0.549	0.847	0.657	0.063	0.558	16	-0.272	-0.395	-0.404	0.467	-0.335	-0.103	-1.3	0.571	1.867	1.452	1.287	2.492	0.33	0.441	-0.501	0.316
A001573_01	At1g01290	COFACTOR OF NITRATE REDUCTASE AND XANTHINE DEHYDROGENASE 3. Encodes a protein involved in molybdenum cofactor biosynthesis. Homologous to E.coli MoaC. Expression is low in all tissues examined, except in roots. Appears to have targeting signals for chloro	3.49926e-05	0.0050557	cluster C	group A	2.126	1.774	0.359	-0.352	1.774	-0.239	0.244	0.26	0.002	0.177	0.785	0.56	0.051	0.357	16	0.816	0.662	0.249	-0.292	-1.005	0.151	-0.485	-0.071	2.272	1.582	1.59	1.65	0.144	-0.471	-0.246	-0.381
A018370_01	At5g66800	expressed protein	0.00706415	0.0713266	cluster C	group A	1.922	1.77	-0.153	0.239	1.77	0.222	0.186	0.643	0.004	0.622	0.765	0.696	0.057	0.586	16	-0.044	-0.275	0.039	-0.331	-0.765	-0.292	0.742	1.272	1.263	2.296	1.97	1.55	0.293	1.147	-0.836	0.286
A008297_01	At2g24580	sarcosine oxidase family protein, similar to peroxisomal sarcosine oxidase from Homo sapiens (SP|Q9P0Z9), Oryctolagus cuniculus (SP|P79371), Mus musculus (SP|Q9D826)	0.00225737	0.0420391	cluster C	group A	2.236	1.769	-0.207	0.14	1.769	-0.467	0.48	0.779	0.025	0	0.837	0.73	0.086	0.123	16	0.453	-0.051	-0.572	-0.66	0.958	0.872	-0.856	-0.413	2.964	1.111	1.769	1.232	-0.453	-0.542	-0.425	-0.446
A014657_01	At4g11660 At4g11670	heat shock factor protein 7 (HSF7) / heat shock transcription factor 7 (HSTF7), identical to heat shock factor protein 7 (HSF7) SP:Q9T0D3 from (Arabidopsis thaliana)	0.0110296	0.0873677	cluster C	group A	1.795	1.766	-0.029	0.594	1.766	0.01	0.931	0.234	0.014	0.979	0.898	0.549	0.074	0.69	16	-0.809	0.092	-0.064	0.666	1.771	-0.018	0.287	0.336	1.99	0.822	2.467	1.785	0.406	0.587	-0.921	-0.033
A002743_01	none		0.00204098	0.040417	cluster C	group A	2.265	1.765	-0.5	-0.219	1.765	0.224	0.089	na	0.008	0.393	0.735	na	0.065	0.488	13	-0.621	-0.184	na	-0.695	-0.978	0.54	na	na	1.281	2.513	1.837	1.427	0.196	0.729	-0.361	0.331
A024366_01	At1g76500	DNA-binding family protein, contains Pfam domain, PF02178: AT hook motif	0.00297328	0.0480646	cluster C	group A	1.901	1.764	-0.137	-0.061	1.764	0.416	0.626	0.872	0.022	0.089	0.861	0.75	0.082	0.284	16	-0.358	-0.744	0.329	0.227	-0.957	-0.253	0.337	0.627	1.792	0.837	2.785	1.64	0.235	0.167	0.357	0.904
A002381_01	At1g17980	nucleotidyltransferase family protein, contains Pfam profiles: PF01909 nucleotidyltransferase domain, PF04926 poly(A) polymerase predicted RNA binding domain	0.00043164	0.0189163	cluster C	group A	2.091	1.757	-0.115	0.433	1.757	-0.334	0.477	0.197	0.016	0.246	0.837	0.528	0.076	0.405	16	-0.509	-0.114	0.01	0.152	1.061	0.582	-0.187	0.278	1.889	0.814	2.534	1.791	-0.549	-0.861	-0.128	0.199
A012710_01	none		0.000947965	0.0278228	cluster C	group A	2.699	1.746	0.01	-0.953	1.746	-0.692	0.975	0.134	0.031	0.014	0.902	0.486	0.091	0.185	16	-0.535	0.652	0.438	-0.513	-2.151	-0.089	-1.225	-0.347	1.752	0.568	2.781	1.881	-1.045	-0.499	-0.472	-0.751
A014459_01	At4g31480 At4g31490	coatomer beta subunit, putative / beta-coat protein, putative / beta-COP, putative, similar to Coatomer beta subunit (Beta-coat protein) (Beta-COP) from {Rattus norvegicus} SP|P23514, {Mus musculus} SP|Q9JIF7, {Homo sapiens} SP|P53618; contains Pfam profi	8.06585e-05	0.00804844	cluster C	group A	1.873	1.744	-0.078	-0.097	1.744	-0.129	0.682	0.597	0.01	0.538	0.87	0.68	0.068	0.554	16	-0.079	-0.423	0.394	-0.204	0.242	0.105	-0.261	-0.472	2.102	2.4	1.327	1.147	-0.216	0.346	-0.091	-0.555
A013867_01	At4g20350	expressed protein, hypothetical protein - Caenorhabditis elegans,SPTREMBL:Q17527	0.00260278	0.0451822	cluster C	group A	1.85	1.743	-0.107	0.255	1.743	-0.022	0.651	0.313	0.022	0.95	0.866	0.585	0.082	0.683	16	0.185	0.325	-0.56	-0.379	-0.152	-0.02	0.768	0.424	2.588	2.22	0.917	1.247	0.61	-0.749	0.414	-0.364
A019097_01	At5g16410	transferase family protein, low similarity to anthranilate N-hydroxycinnamoyl/benzoyltransferase Dianthus caryophyllus GI:3288180, GI:2239091; contains Pfam profile PF02458 transferase family	0.00196568	0.0395129	cluster C	group A	2.432	1.741	-0.691	0.643	1.741	0.693	0.214	0.221	0.006	0	0.773	0.542	0.062	0.123	16	-0.936	-1.822	0.122	-0.127	0.22	0.805	-0.187	1.734	1.029	1.877	2.234	1.823	0.776	0.66	0.644	0.693
A018189_01	At5g04080	expressed protein,	2.29286e-06	0.00126687	cluster C	group A	1.791	1.733	0.057	-0.048	1.733	-0.058	0.831	0.247	0	0.674	0.888	0.556	0.037	0.605	16	0	-0.605	0.494	0.338	-0.113	-0.046	0.044	-0.078	1.94	1.728	1.697	1.567	0.041	-0.172	0.237	-0.339
A002573_01	At1g70170	mutant has Late flowering; Early senescence; Matrix Metalloproteinase	0.0487127	0.16725	cluster C	group A	1.284	1.727	1.398	1.137	1.727	0.443	0.066	0.009	0.003	0.061	0.722	0.304	0.054	0.252	16	1.74	2.617	0.412	0.824	1.405	0.665	1.459	1.017	2.236	1.622	1.754	1.297	0.571	0.185	0.811	0.206
A025235_01	At5g58440	phox (PX) domain-containing protein, similar to SP|O60749 Sorting nexin 2 {Homo sapiens}; contains Pfam profile PF00787: PX domain	0.000863167	0.0265457	cluster C	group A	1.873	1.726	-0.001	-0.147	1.726	0.283	0.992	0.619	0.02	0.213	0.904	0.687	0.08	0.384	16	0.199	-0.384	0.147	0.032	0.532	-0.724	-0.033	-0.365	0.671	1.992	2.457	1.784	-0.01	0.191	0.804	0.146
A001124_01	At1g43780	serine carboxypeptidase S10 family protein, similar to serine carboxylase II-3 GB:CAA55478 GI:474392 from (Hordeum vulgare)	0.000195515	0.0128029	cluster C	group A	1.65	1.723	0.301	0.528	1.723	0.073	0.135	na	0	0.725	0.754	na	0.037	0.622	14	0.217	0.597	0.463	-0.074	na	na	0.097	0.96	1.524	1.678	1.906	1.786	-0.095	-0.207	0.631	-0.038
A017328_01	At5g41770	crooked neck protein, putative / cell cycle protein, putative, similar to Swiss-Prot:P17886 crooked neck protein (Drosophila melanogaster)	0.00276454	0.0466444	cluster C	group A	2.055	1.706	-0.349	0.643	1.706	-0.133	0.351	0.08	0.02	0.713	0.81	0.442	0.08	0.618	16	-0.678	-1.029	-0.088	0.4	1.366	0.391	0.532	0.281	1.1	1.922	2.674	1.129	0.795	-0.163	-0.721	-0.443
A014805_01	At4g29220	phosphofructokinase family protein, similar to phosphofructokinase (Amycolatopsis methanolica) GI:17432243; contains Pfam profile PF00365: Phosphofructokinase	0.026574	0.129805	cluster C	group A	1.987	1.705	0.107	-0.282	1.705	0.127	0.703	0.644	0.049	0.632	0.872	0.696	0.109	0.59	16	0.815	-0.409	-0.009	0.033	-1.402	1.207	-0.683	-0.25	3.146	0.58	1.498	1.596	-0.38	-0.171	0.605	0.452
A023744_01	At1g17390	hypothetical protein	1.51623e-05	0.00311482	cluster C	group A	2.112	1.698	-0.414	0.281	1.698	0.156	0.107	0.125	0.006	0.283	0.745	0.481	0.061	0.428	16	-0.826	-0.61	-0.074	-0.148	0.569	0.142	0.429	-0.015	2.072	1.963	0.999	1.757	0.264	0.437	-0.084	0.006
A018406_01	At5g54540	expressed protein	0.00172862	0.0378754	cluster C	group A	2.192	1.697	-0.495	0.395	1.697	0.256	0.026	0.413	0.01	0.423	0.648	0.625	0.068	0.502	16	-0.832	-0.452	-0.44	-0.256	-0.571	0.098	0.663	1.389	2.307	2.084	1.127	1.272	0.645	0.724	-0.473	0.129
A016434_01	At5g01210	transferase family protein, contains Pfam profile PF02458 transferase family	0.00308456	0.0485616	cluster C	group A	1.698	1.695	-0.003	0.632	1.695	0.536	0.992	0.164	0.001	0.05	0.904	0.507	0.041	0.238	16	0.741	0.132	-0.585	-0.3	0.001	0.167	1.502	0.86	1.966	1.469	1.493	1.852	0.924	0.292	0.217	0.712
A020583_01	At3g54770	RNA recognition motif (RRM)-containing protein, low similarity to RRM-containing protein SEB-4 (Xenopus laevis) GI:8895698; contains InterPro entry IPR000504: RNA-binding region RNP-1 (RNA recognition motif) (RRM)	0.00928726	0.0810663	cluster C	group A	2.579	1.693	-0.303	0.609	1.693	-0.886	0.537	0.455	0.011	0.028	0.848	0.638	0.07	0.21	16	-0.109	-1.525	0.54	-0.118	1.393	-1.476	1.621	0.897	1.382	2.458	1.843	1.089	-0.854	-0.672	-0.502	-1.518
A011559_01	At3g57900	hypothetical protein, hypothetical protein T24P15.12 - Arabidopsis thaliana, PIR:T00930	3.12028e-05	0.00486272	cluster C	group A	2.082	1.691	-0.387	-0.39	1.691	-0.203	0.15	0.051	0.014	0.246	0.757	0.404	0.073	0.405	16	-0.74	-0.628	0.159	-0.339	-0.305	-0.76	-0.231	-0.266	2.201	2.201	1.518	0.845	-0.226	-0.367	0.202	-0.419
A022601_01	At4g14660	RNA polymerase Rpb7 N-terminal domain-containing protein, similar to SP|P52433 DNA-directed RNA polymerase II 19 kDa polypeptide (EC 2.7.7.6) (RPB7) {Rattus norvegicus}; contains Pfam profile PF03876: RNA polymerase Rpb7, N-terminal domain	0.000667306	0.0239718	cluster C	group A	1.69	1.688	0.127	0.081	1.688	-0.003	0.333	0.843	0.001	0.991	0.804	0.744	0.044	0.692	16	0.224	-0.186	0.321	0.148	-0.724	-0.392	0.734	0.706	1.758	2.015	1.596	1.382	-0.265	0.003	0.633	-0.382
A011383_01	At3g52810	purple acid phosphatase (PAP21), identical to purple acid phosphatase GI:20257492 from (Arabidopsis thaliana); contains Pfam profile PF00149: Ser/Thr protein phosphatase	0.0139629	0.0964468	cluster C	group A	1.945	1.679	-0.202	-0.265	1.679	0.505	0.521	0.533	0.022	0.376	0.847	0.663	0.083	0.48	16	0.54	-0.42	-0.149	-0.779	0.119	-1.279	-0.36	0.46	2.516	1.24	2.12	0.842	1.258	1.182	0.418	-0.839
A023218_01	At1g62030	DC1 domain-containing protein, contains Pfam protein PF03107 DC1 domain	0.00914512	0.080423	cluster C	group A	2.021	1.678	-0.342	0.035	1.678	0.022	0.044	0.959	0.001	0.953	0.714	0.766	0.04	0.684	16	-0.57	-0.426	-0.28	-0.093	-1.112	-0.822	1.606	0.468	1.629	1.999	1.563	1.522	-0.276	-0.638	0.981	0.022
A017151_01	At5g63910	expressed protein	0.0068289	0.0701606	cluster C	group A	2.007	1.677	-0.33	0.319	1.677	0.049	0.152	0.577	0.019	0.812	0.757	0.674	0.079	0.647	16	-0.697	-0.554	-0.036	-0.035	-0.428	-0.694	1.114	1.284	1.752	2.681	1.168	1.106	0.472	0.153	-0.427	-0.004
A025255_01	At1g31360	DNA helicase, putative (RECQl2), nearly identical to DNA Helicase (Arabidopsis thaliana) GI:11121445	0.0143897	0.0980766	cluster C	group A	1.668	1.676	0.27	0.087	1.676	0.008	0.332	0.8	0.013	0.987	0.804	0.733	0.072	0.691	16	0.28	0.817	-0.327	0.311	-0.595	0.707	-0.288	0.523	1.09	1.396	2.561	1.656	-0.866	0.708	-0.688	0.878
A018128_01	At5g47430	expressed protein,	0.00187608	0.0387798	cluster C	group A	1.754	1.675	-0.079	0.309	1.675	0.154	0.712	0.454	0.009	0.394	0.874	0.638	0.067	0.488	16	-0.065	-0.399	0.464	-0.316	1.16	-0.585	0.447	0.214	2.299	1.494	1.004	1.902	-0.174	0.253	0.54	-0.001
A005935_01	At3g15210	AP2 domain containing protein RAP2.5 mRNA, complete cds	0.00204468	0.040417	cluster C	group A	1.744	1.673	0.655	0.543	1.673	-0.071	0.05	0.089	0.014	0.726	0.719	0.454	0.073	0.622	16	0.943	0.932	0.683	0.063	0.342	0.146	0.528	1.156	1.914	0.76	2.275	1.742	0.136	-0.388	0.346	-0.38
A023511_01	At2g18590	transporter-related, low similarity to spinster membrane proteins from (Drosophila melanogaster) GI:12003976, GI:12003972, GI:12003974, GI:12003970; contains Pfam profile PF00083: major facilitator superfamily protein	0.000170556	0.0119475	cluster C	group A	2.367	1.669	-0.697	-0.029	1.669	-0.444	0.102	0.801	0.016	0.186	0.741	0.733	0.076	0.365	16	0.162	-0.907	-0.827	-1.217	-0.172	-0.021	0.265	-0.187	2.377	0.795	1.513	1.992	-1.106	-0.598	-0.129	0.056
A016042_01	At5g66200	armadillo/beta-catenin repeat family protein, contains Pfam profile: PF00514 armadillo/beta-catenin-like repeat	0.00328257	0.0499095	cluster C	group A	1.776	1.669	0.409	0.049	1.669	-0.107	0.33	0.838	0.022	0.256	0.804	0.742	0.082	0.412	16	1.417	-0.027	0.368	-0.121	0.248	0.484	-0.545	0.008	2.456	2.144	0.845	1.231	-0.022	-0.005	-0.333	-0.068
A017660_01	At5g44760	C2 domain-containing protein, contains INTERPRO:IPR000008 C2 domain	0.00798418	0.0762152	cluster C	group A	1.881	1.667	-0.213	-0.011	1.667	0.152	0.419	0.978	0.046	0.381	0.823	0.77	0.106	0.483	16	-0.191	-0.815	-0.143	0.295	-0.128	-0.995	0.412	0.668	2.826	2.201	0.855	0.787	0.158	-0.039	0.57	-0.08
A004876_01	At1g25570	leucine-rich repeat protein-related, contains leucine rich-repeat (LRR) domains Pfam:PF00560, INTERPRO:IPR001611; contains some similarity to light repressible receptor protein kinase (Arabidopsis thaliana) gi|1321686|emb|CAA66376	0.00440643	0.0579233	cluster C	group A	1.74	1.665	0.07	0.258	1.665	-0.075	0.806	0.498	0.026	0.571	0.883	0.655	0.087	0.567	15	-0.652	0.363	0.038	0.532	na	0.62	-0.369	0.522	1.233	2.719	0.855	1.854	-0.012	-0.342	0.214	-0.158
A012242_01	At3g28917	zinc finger homeobox family protein / ZF-HD homeobox family protein, contains Pfam profile PF04770:ZF-HD protein dimerisation region	0.0299165	0.136719	cluster C	group A	1.637	1.665	0.028	0.359	1.665	0.047	0.917	0.53	0.039	0.79	0.898	0.662	0.099	0.641	16	0.182	-0.298	-0.439	0.668	1.48	0.842	-0.835	-0.052	2.593	2.37	0.854	0.842	-0.115	0.163	-0.299	0.44
A007807_01	At2g36540	NLI interacting factor (NIF) family protein, contains Pfam profile PF03031: NLI interacting factor	0.013657	0.095721	cluster C	group A	1.684	1.659	-0.025	0.101	1.659	0.212	0.856	0.849	0.023	0.426	0.889	0.745	0.084	0.504	16	0.172	0.196	-0.149	-0.317	-0.258	-0.955	0.257	1.361	2.332	2.293	0.792	1.219	0.318	0.82	-0.093	-0.197
A010032_01	At3g09530	exocyst subunit EXO70 family protein, contains Pfam domain PF03081: Exo70 exocyst complex subunit;	0.000216119	0.013382	cluster C	group A	2.112	1.652	0.22	-0.46	1.652	0.733	0.315	0.202	0.006	0.018	0.801	0.532	0.061	0.191	15	0.454	na	0.305	-0.099	-1.117	-0.604	0.241	-0.358	2.236	1.703	1.581	1.089	0.944	0.904	0.814	0.27
A015274_01	At4g19080	hypothetical protein, contains Pfam domain, PF04578: Protein of unknown function, DUF594	0.008037	0.0762294	cluster C	group A	1.901	1.652	0.333	-0.119	1.652	-0.249	0.078	0.778	0.04	0.452	0.73	0.73	0.101	0.516	16	0.6	0.47	0.031	0.232	-0.544	-0.676	1.013	-0.269	2.125	0.241	2.303	1.939	0.234	-0.184	0.033	-1.077
A019170_01	At5g24750	expressed protein	0.000901312	0.0270405	cluster C	group A	2.009	1.651	-0.267	-0.251	1.651	-0.358	0.19	na	0.01	0.213	0.766	na	0.068	0.385	12	na	-0.516	-0.242	-0.044	na	na	-0.251	na	0.88	1.635	1.902	2.189	-0.476	-0.666	-0.604	0.313
A010288_01	At3g06490	putative transcription factor MYB108 (MYB108) mRNA,	0.00254972	0.0449359	cluster C	group A	1.713	1.651	-0.062	0.052	1.651	0.255	0.779	0.779	0.024	0.409	0.879	0.73	0.085	0.495	16	-0.229	-0.533	0.389	0.125	-0.329	0.228	0.426	-0.117	2.6	0.702	1.802	1.5	0.836	-0.438	0.423	0.198
A020772_01	At3g15210	AP2 domain containing protein RAP2.5 mRNA, complete cds	0.000546083	0.0212757	cluster C	group A	1.69	1.64	0.621	0.542	1.64	-0.049	0.026	0.099	0.001	0.862	0.648	0.462	0.041	0.661	16	0.324	0.658	0.478	1.024	0.596	-0.063	0.582	1.055	1.664	1.4	1.964	1.533	0.699	-0.248	-0.135	-0.514
A004301_01	At1g64670	hydrolase, alpha/beta fold family protein, low similarity to 2-hydroxy-6-oxo-7-methylocta-2,4-dienoate hydrolase (Pseudomonas putida) GI:2822275; contains Pfam profile PF00561: hydrolase, alpha/beta fold family	2.14774e-05	0.00404893	cluster C	group A	1.994	1.639	-0.258	0.048	1.639	-0.356	0.174	0.662	0.014	0.03	0.759	0.7	0.074	0.211	16	-0.274	-0.645	-0.162	0.049	0.098	-0.104	0.312	-0.112	2.353	1.937	0.893	1.372	-0.371	-0.457	-0.095	-0.5
A003142_01	At1g49170	expressed protein	0.000280294	0.0152572	cluster C	group A	1.6	1.637	0.037	0.299	1.637	0.074	0.133	0.205	0.007	0.794	0.753	0.533	0.062	0.643	16	0.009	0.045	0.009	0.085	0.145	-0.152	0.628	0.574	2.181	1.775	1.583	1.011	0.459	-0.304	0.574	-0.434
A003971_01	At1g15430	expressed protein	0.000111433	0.00972744	cluster C	group A	1.522	1.635	0.292	0.113	1.635	0.937	0.141	0.549	0.002	0.017	0.755	0.666	0.049	0.19	16	0.481	0.416	0.418	-0.146	-0.194	0.156	0.569	-0.077	1.572	1.765	1.944	1.261	1.146	1.381	0.59	0.631
A023443_01	none		0.00119414	0.0310165	cluster C	group A	1.592	1.634	0.042	0.134	1.634	0.048	0.824	0.377	0.025	0.814	0.886	0.61	0.086	0.648	16	0.526	-0.167	0.044	-0.235	-0.002	0.214	0.459	-0.134	1.476	0.606	2.413	2.042	0.267	-0.147	0.439	-0.37
A016836_01	At5g49630	amino acid permease 6 (AAP6), identical to amino acid permease 6 (AAP6) (Arabidopsis thaliana) GI:1769887	0.0099511	0.0835989	cluster C	group A	1.4	1.634	0.234	0.339	1.634	0.627	0.501	0.074	0.025	0.009	0.842	0.433	0.086	0.173	16	0.026	0.8	-0.535	0.644	0.127	0.705	0.268	0.256	0.772	1.444	2.665	1.653	0.352	0.858	0.637	0.66
A019345_01	At5g07280	extra sporogenous cells (exs) mutant has Pollen and embryo defect; LRR Receptor Kinase	0.00607987	0.0662954	cluster C	group A	1.994	1.632	-0.362	0.043	1.632	-0.312	0.193	0.926	0.025	0.458	0.768	0.762	0.086	0.518	16	-0.138	-0.919	0.075	-0.465	1.048	0.301	-0.222	-0.957	2.332	2.284	1.06	0.853	0.47	-1.087	0.134	-0.765
A011562_01	At3g57940	expressed protein, contains Pfam profile PF05127: Putative ATPase (DUF699)	0.00580889	0.0647664	cluster C	group A	1.752	1.63	-0.122	0.423	1.63	0.469	0.72	0.142	0.014	0.201	0.874	0.491	0.073	0.376	15	-0.843	-0.434	0.449	0.339	0.976	0.54	0.049	0.127	2.476	1.717	1.026	1.301	na	0.429	0.92	0.059
A000839_01	At1g28960	MutT/nudix family protein, similar to coenzyme A diphosphatase (Mus musculus) GI:12746410; contains Pfam profile PF00293: NUDIX domain	0.000260345	0.0145499	cluster C	group A	1.827	1.629	-0.198	-0.148	1.629	0.106	0.208	0.561	0.019	0.456	0.773	0.669	0.078	0.517	16	-0.45	-0.289	0.138	-0.191	0.217	-0.764	0.176	-0.223	2.515	1.833	1.223	0.943	0.229	-0.205	0.032	0.368
A005000_01	At5g19260	expressed protein, various predicted proteins	0.00822173	0.076822	cluster C	group A	1.423	1.626	0.203	0.53	1.626	0.431	0.062	0.101	0.026	0.134	0.72	0.462	0.087	0.326	16	0.056	0.389	0.16	0.205	0.62	-0.136	0.818	0.818	2.523	2.016	1.17	0.795	0.977	-0.022	0.501	0.266
A005098_01	At1g75530	forkhead-associated domain-containing protein / FHA domain-containing protein	0.010777	0.0863678	cluster C	group A	1.518	1.625	0.532	0.108	1.625	0.273	0.029	0.816	0.002	0.446	0.671	0.738	0.051	0.513	16	0.582	0.321	0.329	0.894	1.313	-0.665	-0.225	0.008	1.762	1.778	1.162	1.799	0.789	0.429	-0.635	0.51
A021470_01	At5g46960	invertase/pectin methylesterase inhibitor family protein, low similarity to SP|P83326 Pectinesterase inhibitor (Pectin methylesterase inhibitor) (PMEI) {Actinidia chinensis}; contains Pfam profile PF04043: Plant invertase/pectin methylesterase inhibitor	0.00186248	0.0386855	cluster C	group A	1.907	1.623	-0.284	0.154	1.623	-0.066	0.257	0.694	0.013	0.802	0.789	0.709	0.073	0.644	16	-0.093	-0.609	0.199	-0.631	0.718	-0.826	0.628	0.095	2.396	1.685	1.521	0.89	0.069	-0.482	0.553	-0.403
A012770_01	At3g55980	zinc finger (CCCH-type) family protein, contains Pfam domain, PF00642: Zinc finger C-x8-C-x5-C-x3-H type (and similar) and Pfam domain, PF00023: Ankyrin repeat	0.00431612	0.0576442	cluster C	group A	2.135	1.623	0.622	0.742	1.623	-0.512	0.349	0.056	0.001	0.033	0.81	0.414	0.041	0.217	16	0.561	2.162	-0.516	0.283	0.688	0.069	1.124	1.088	1.306	1.585	1.842	1.758	-0.783	-0.131	-0.56	-0.574
A022789_01	At5g16500	protein kinase family protein, contains protein kinase domain, Pfam:PF00069	0.00180173	0.0384274	cluster C	group A	1.474	1.62	0.146	0.816	1.62	0.473	0.382	0.07	0.003	0.065	0.818	0.427	0.055	0.257	16	-0.215	0.172	0.143	0.484	0.691	0.039	1.178	1.355	1.511	1.128	1.921	1.92	0.345	0.578	0.874	0.095
A012987_01	At4g12730	AF333971 Arabidopsis thaliana fasciclin-like arabinogalactan-protein 2 (Fla2) mRNA, complete cds	0.0053074	0.0618083	cluster C	group A	1.985	1.619	-0.366	0.14	1.619	0.245	0.071	0.657	0.007	0.655	0.729	0.698	0.063	0.599	16	-0.049	-0.703	-0.354	-0.358	0.405	-0.653	0.668	0.141	1.819	2.225	1.206	1.227	0.501	-1.122	0.358	1.244
A006920_01	At2g46980	expressed protein	0.000261347	0.0145499	cluster C	group A	1.627	1.612	-0.015	0.574	1.612	0.082	0.939	0.123	0.004	0.405	0.899	0.478	0.056	0.494	16	-0.12	-0.468	0.255	0.274	0.196	0.082	0.777	1.241	1.132	2.096	1.727	1.492	-0.087	0.31	0.104	0.002
A019095_01	At5g63950	SNF2 domain-containing protein / helicase domain-containing protein, low similarity to SP|Q03468 Excision repair protein ERCC-6 (Cockayne syndrome protein CSB) {Homo sapiens}; contains PFam profiles PF00271: Helicase conserved C-terminal domain, PF00176:	0.032121	0.140144	cluster C	group A	1.672	1.612	0.071	0.513	1.612	-0.061	na	na	0.017	0.804	na	na	0.076	0.645	11	0.071	na	na	na	-0.108	1.134	na	na	2.519	1.633	0.975	1.32	-0.128	0.1	-0.637	0.423
A002846_01	At1g05055	basic transcription factor 2, 44kD subunit-related, contains weak similarity to Swiss-Prot:Q13888 TFIIH basal transcription factor complex p44 subunit (Basic transcription factor 2 44 kDa subunit, BTF2-p44, General transcription factor IIH polypeptide 2)	0.000966603	0.027979	cluster C	group A	1.838	1.611	-0.227	0.199	1.611	-0.052	0.45	0.55	0.002	0.859	0.831	0.666	0.052	0.66	16	0.363	-0.877	-0.354	-0.039	0.53	-0.668	0.623	0.312	2.02	1.729	1.406	1.289	0.15	-0.531	0.623	-0.453
A007602_01	none		0.0220631	0.119211	cluster C	group A	1.781	1.611	0.038	-0.17	1.611	0.117	0.898	0.837	0.005	0.739	0.896	0.742	0.058	0.626	15	-0.709	0.017	0.535	0.309	na	0.93	-1.544	0.105	1.633	1.104	2.139	1.567	-0.032	0.976	-0.563	0.086
A012886_01	none		0.0486262	0.16725	cluster C	group A	1.966	1.609	1.609	0.058	2.024	0.48	0.008	0.839	0.11	0.405	0.58	0.742	0.149	0.494	12	na	1.49	1.433	1.905	na	-0.161	-0.227	0.563	3.164	0.659	na	2.251	0.086	1.396	na	-0.04
A009194_01	At3g22010	receptor-like protein kinase-related, contains Pfam profile: PF01657 Domain of unknown function that is usually associated with protein kinase domain Pfam:PF00069; similar to receptor-like protein kinase 5 (GI:13506747){Arabidopsis thaliana}	3.40097e-05	0.00501824	cluster C	group A	1.53	1.605	0.074	0.439	1.605	0.262	0.766	0.02	0.001	0.098	0.878	0.344	0.041	0.294	16	-0.195	-0.427	0.505	0.414	0.284	0.288	0.686	0.499	1.648	1.89	1.401	1.479	0.374	0.031	0.13	0.514
A000069_01	At1g70070 At1g70060	DEAD/DEAH box helicase, putative, similar to SP|P35207 Antiviral protein SKI2 {Saccharomyces cerevisiae}; contains Pfam profiles PF00270: DEAD/DEAH box helicase, PF00271: Helicase conserved C-terminal domain	0.000414341	0.0186072	cluster C	group A	2.197	1.603	-0.127	0.05	1.603	-0.595	0.533	0.823	0.002	0.248	0.848	0.739	0.052	0.406	16	-0.087	-0.377	-0.415	0.37	-0.469	0.382	0.376	-0.089	1.634	1.271	1.459	2.048	-1.202	-1.204	-0.53	0.558
A015809_01	At5g13920	zinc knuckle (CCHC-type) family protein, contains Pfam domain, PF00098: Zinc knuckle	0.0233217	0.121105	cluster C	group A	1.845	1.601	-0.245	-0.063	1.601	-0.239	0.477	0.95	0.002	0.161	0.837	0.765	0.051	0.346	14	-0.742	-0.63	-0.196	0.59	-1.84	0.931	na	0.72	1.223	1.964	1.672	1.542	-0.453	-0.093	na	-0.171
A003842_01	At1g28210	DnaJ homolog AtJ1 (atj) mRNA, complete cds	0.000878753	0.0266717	cluster C	group A	1.618	1.6	-0.018	0.671	1.6	0.744	0.885	0.073	0.004	0.04	0.894	0.431	0.055	0.224	16	-0.244	-0.074	0.301	-0.055	0.503	0.222	0.582	1.379	1.483	2.126	1.586	1.205	0.535	0.409	1.368	0.664
A025436_01	none		0.00356772	0.0519322	cluster C	group A	1.98	1.6	-0.38	0.139	1.6	0.292	0.099	0.552	0.01	0.573	0.741	0.667	0.068	0.568	16	0.018	-0.478	-0.31	-0.751	0.671	0.013	0.2	-0.328	2.381	1.45	1.48	1.089	0.157	-0.526	1.613	-0.078
A000033_01	none		0.0139491	0.0963997	cluster C	group A	1.47	1.599	0.448	0.284	1.599	0.129	0.012	0.333	0.043	0.563	0.607	0.592	0.104	0.563	16	0.664	0.348	0.485	0.297	0.421	-0.363	0.825	0.255	1.863	0.425	2.7	1.41	0.493	0.158	0.297	-0.431
A013598_01	At4g17720	RNA recognition motif (RRM)-containing protein	0.00165957	0.0370069	cluster C	group A	1.594	1.599	0.004	0.711	1.599	0.324	0.98	0.044	0.012	0.216	0.902	0.39	0.071	0.386	16	0.264	-0.374	0.276	-0.149	0.613	0.17	1.166	0.896	2.355	0.94	1.6	1.501	0.03	0.28	0.925	0.062
A012383_01	At3g25910 At3g25920	expressed protein	0.00220713	0.0417755	cluster C	group A	1.915	1.597	-0.318	0.721	1.597	-0.019	0.363	0.212	0	0.911	0.813	0.537	0.037	0.673	16	-0.411	-1.123	0.114	0.148	-0.342	0.713	1.886	0.628	1.437	1.731	1.729	1.489	0.383	-0.18	-0.339	0.059
A008724_01	At2g41550	expressed protein	0.0217939	0.118728	cluster C	group A	1.995	1.594	-0.112	-0.402	1.594	-0.327	0.691	0.131	0.024	0.68	0.871	0.484	0.085	0.606	16	-0.528	-0.403	0.616	-0.135	-0.92	-0.128	-0.077	-0.48	2.51	0.851	1.122	1.891	0.76	-2.322	0.691	-0.438
A022967_01	At5g49020	protein arginine N-methyltransferase family protein, similar to protein arginine methyltransferase (Mus musculus) GI:5257221	0.0190774	0.111782	cluster C	group A	1.497	1.593	0.096	0.201	1.593	0.243	0.444	0.501	0.026	0.606	0.83	0.656	0.087	0.58	16	0.048	-0.17	0.352	0.153	0.13	0.893	-0.389	0.17	1.853	2.514	0.68	1.325	1.216	-0.77	0.552	-0.027
A006207_01	At2g45050	zinc finger (GATA type) family protein, identical to cDNA GATA transcription factor 2 GI:2959731	0.0046418	0.0589037	cluster C	group A	1.936	1.592	-0.141	0.031	1.592	-0.345	0.674	0.944	0.027	0.087	0.87	0.765	0.088	0.282	16	0.184	-0.682	0.549	-0.614	0.323	-0.331	0.984	-0.854	2.338	1.189	2.158	0.681	-0.271	-0.648	-0.004	-0.456
A003821_01	At1g65540	calcium-binding EF hand family protein, similar to leucine zipper-EF-hand containing transmembrane protein 1 (Homo sapiens) GI:4235226; contains Pfam profile PF00036: EF hand	0.00812433	0.076494	cluster C	group A	1.3	1.591	0.291	0.355	1.591	0.552	0.125	0.368	0.003	0.131	0.748	0.607	0.053	0.323	16	0.458	-0.018	0.145	0.578	0.975	-0.561	0.292	0.715	1.872	1.211	1.883	1.399	1.309	0.534	0.267	0.098
A003793_01	At1g67810	Fe-S metabolism associated domain-containing protein, contains Pfam PF02657: Fe-S metabolism associated domain	0.000446862	0.0190707	cluster C	group A	1.792	1.591	-0.202	-0.057	1.591	-0.047	0.554	0.825	0.002	0.848	0.85	0.74	0.051	0.657	16	0.453	-0.581	0.159	-0.838	0.161	-0.76	0.299	0.071	1.947	1.527	1.668	1.221	0.225	0.288	-0.011	-0.689
A010495_01	At3g04700	expressed protein	0.004329	0.0576442	cluster C	group A	1.806	1.589	-0.217	0.48	1.589	0.083	0.575	0.192	0.018	0.597	0.853	0.525	0.077	0.576	16	-0.815	-0.619	-0.169	0.736	-0.186	0.291	0.647	1.167	2.135	0.659	2.014	1.55	-0.089	0.203	-0.201	0.42
A014099_01	none		0.0025075	0.044361	cluster C	group A	1.744	1.589	-0.08	-0.155	1.589	-0.127	0.853	0.553	0.007	0.667	0.888	0.667	0.062	0.603	16	0.079	0.637	-1.212	0.175	0.452	-0.039	-0.579	-0.455	2.219	1.675	1.302	1.16	-0.865	0.124	0.37	-0.137
A024914_01	At4g34250	fatty acid elongase, putative, similar to fatty acid elongase 1 (Fae1), Arabidopsis thaliana, U29142 (GI:881615)	0.00480634	0.0599047	cluster C	group A	2.146	1.587	0.156	0.518	1.587	-0.56	0.229	0.048	0.02	0.367	0.778	0.397	0.081	0.475	16	0.237	0.375	0.126	-0.115	0.2	0.316	0.657	0.901	2.19	2.199	0.953	1.004	0.762	-0.543	-0.638	-1.82
A018908_01	At5g12350	zinc finger protein, putative / regulator of chromosome condensation (RCC1) family protein, similar to zinc finger protein (Arabidopsis thaliana) gi|15811367|gb|AAL08940	0.0170289	0.105963	cluster C	group A	1.21	1.583	0.436	0.409	1.583	0.373	0.025	0.034	0.044	0.112	0.646	0.365	0.105	0.306	16	0.193	0.334	0.57	0.645	0.692	0.47	0.261	0.212	2.429	0.505	2.323	1.077	0.535	0.743	0.231	-0.016
A024411_01	At2g24230	leucine-rich repeat transmembrane protein kinase, putative	0.00666123	0.0693628	cluster C	group A	1.961	1.581	-0.38	0.453	1.581	0.067	0.555	0.078	0.007	0.414	0.85	0.439	0.063	0.498	16	-0.839	-1.788	0.471	0.636	0.039	0.862	0.545	0.367	1.14	2.117	1.857	1.209	0.088	0.024	-0.091	0.247
A023231_01	At1g26830	constituent of ubiquitin ligase complexes	0.0116155	0.0894545	cluster C	group A	1.964	1.58	-0.384	0.185	1.58	0.271	0.206	0.743	0.004	0.194	0.773	0.722	0.055	0.371	15	-0.728	-0.813	0.205	-0.2	0.366	0.365	-1.226	1.234	1.699	1.651	na	1.39	-0.198	0.52	0.307	0.454
A013952_01	At4g04980	hydroxyproline-rich glycoprotein family protein, Common family members: At4g18570, At3g25690, At5g61090 (Arabidopsis thaliana)	0.000106302	0.00945137	cluster C	group A	1.794	1.578	-0.215	0.271	1.578	0.076	0.438	0.194	0.001	0.747	0.829	0.527	0.04	0.628	16	-0.043	-0.846	-0.274	0.301	-0.098	0.198	0.689	0.292	1.361	1.695	1.809	1.448	0.221	0.375	-0.566	0.275
A008776_01	At2g30580	zinc finger (C3HC4-type RING finger) family protein, contains Pfam profile: PF00097 zinc finger, C3HC4 type (RING finger)	0.0048989	0.060184	cluster C	group A	1.852	1.575	-0.278	0.218	1.575	0.37	0.214	0.425	0.041	0.175	0.773	0.629	0.102	0.356	16	-0.334	-0.439	0.232	-0.57	0.222	0.272	-0.388	0.766	1.443	0.582	2.799	1.476	0.893	0.49	-0.075	0.173
A017661_01	At5g44800	chromodomain-helicase-DNA-binding family protein / CHD family protein, similar to chromatin remodeling factor CHD3 (PICKLE) (Arabidopsis thaliana) GI:6478518; contains Pfam profiles PF00271: Helicase conserved C-terminal domain, PF00176: SNF2 family N-ter	0.00351725	0.0515689	cluster C	group A	1.71	1.572	-0.137	0.659	1.572	0.093	0.582	0.039	0.018	0.786	0.856	0.379	0.077	0.64	16	0.208	-0.524	-0.523	0.289	0.476	0.928	1.01	0.22	1.711	1.436	0.775	2.367	1.024	-0.084	-0.272	-0.296
A007232_01	At2g44030	kelch repeat-containing F-box family protein, low similarity to SKP1 interacting partner 6 (Arabidopsis thaliana) GI:10716957; contains Pfam profiles PF01344: Kelch motif, PF00646: F-box domain	0.000369036	0.0177112	cluster C	group A	1.88	1.57	0.141	-0.19	1.57	-0.31	0.442	0.604	0.004	0.25	0.829	0.682	0.057	0.408	16	0.567	0.129	0.068	-0.201	-0.097	-1.063	-0.141	0.539	1.082	1.435	2.001	1.763	-0.486	-0.793	0.232	-0.194
A022581_01	none		0.00120933	0.0311391	cluster C	group A	1.744	1.568	0.02	0.191	1.568	-0.176	0.933	0.248	0.025	0.425	0.898	0.557	0.086	0.503	16	-0.308	0.645	-0.268	0.012	0.239	0.177	0.5	-0.151	1.292	1.103	2.684	1.191	0.262	-0.388	0.007	-0.586
A003942_01	At1g13050	expressed protein	0.0045225	0.0583508	cluster C	group A	2.072	1.566	0.26	-0.506	1.566	-0.472	0.289	0.41	0.023	0.133	0.793	0.624	0.084	0.325	16	0.467	0.047	0.711	-0.186	0.406	-1.902	-0.748	0.221	2.32	0.834	2.043	1.067	-0.592	-1.066	-0.215	-0.016
A024701_01	none		0.00233681	0.0424854	cluster C	group A	1.645	1.566	-0.08	0.455	1.566	0.16	0.826	0.041	0.01	0.475	0.887	0.384	0.068	0.525	16	-0.845	0.608	-0.413	0.331	0.775	0.171	0.323	0.553	0.856	2.122	1.493	1.792	0.249	-0.117	-0.172	0.681
A008933_01	At3g49530	no apical meristem (NAM) family protein, contains Pfam PF02365: No apical meristem (NAM) domain; similar to NAC2 - Arabidopsis thaliana, EMBL:AF201456	0.00841642	0.0777202	cluster C	group A	1.953	1.565	0.963	0.584	1.565	-0.389	0.004	0.21	0.014	0.435	0.518	0.536	0.074	0.507	16	1.007	1.219	0.973	0.652	0.282	-0.053	0.472	1.637	1.624	2.405	1.05	1.18	0.243	-0.136	-1.665	0.003
A015862_01	At5g06830	expressed protein, contains Pfam profile: PF05600 protein of unknown function (DUF773)	0.0251477	0.126079	cluster C	group A	1.345	1.56	0.215	0.581	1.56	0.33	0.408	0.047	0.041	0.237	0.821	0.395	0.101	0.401	16	0.344	-0.146	-0.131	0.793	0.472	0.259	1.087	0.508	1.138	2.653	1.87	0.577	0.844	0.308	0.417	-0.247
A019794_01	At1g34210	AF384969 Arabidopsis thaliana somatic embryogenesis receptor-like kinase 2 (SERK2) mRNA, complete cds	0.0319492	0.139776	cluster C	group A	1.415	1.558	0.325	0.305	1.558	0.142	0.268	0.352	0.026	0.727	0.79	0.6	0.087	0.622	16	0.037	0.672	-0.197	0.789	0.412	0.773	-0.498	0.533	1.203	0.662	2.273	2.093	0.052	0.578	-0.868	0.808
A001049_01	At1g71770	Encodes a Class I polyA-binding protein. Expressed in floral organs. Binds polyA sepharose in vitro.	0.0121993	0.0913079	cluster C	group A	3.802	1.558	-0.73	1.558	3.073	na	na	0.047	na	na	na	0.396	na	na	7	-1.118	-0.341	na	na	0.872	na	1.775	2.026	3.701	2.445	na	na	na	na	na	na
A014472_01	At4g27120	expressed protein	0.0123667	0.0919501	cluster C	group A	1.58	1.556	-0.024	0.231	1.556	0.611	0.937	0.349	0.016	0.177	0.898	0.599	0.076	0.357	16	-0.386	-0.613	0.51	0.394	-0.255	0.032	0.651	0.497	2.02	2.184	0.98	1.038	1.404	0.499	0.807	-0.265
A009582_01	At3g44960	expressed protein, ; expression supported by MPSS	0.00396767	0.0551419	cluster C	group A	2.093	1.556	0.141	-0.537	1.556	1.257	0.244	0.468	0.014	0.026	0.786	0.643	0.073	0.207	15	0.021	-0.071	0.32	0.293	-1.675	na	-0.327	0.39	0.954	1.677	1.249	2.342	0.944	1.923	0.568	1.592
A003996_01	At1g80150	pentatricopeptide (PPR) repeat-containing protein, low similarity to fertility restorer (Petunia x hybrida) GI:22128587; contains Pfam profile PF01535: PPR repeat	0.0178148	0.108564	cluster C	group A	1.871	1.555	-0.217	-0.316	1.555	0.405	0.644	0.564	0.01	0.404	0.865	0.67	0.068	0.493	14	-0.267	-0.412	-1.115	0.925	na	-0.977	0.571	-0.541	0.785	1.753	1.982	1.701	na	0.117	1.168	-0.072
A002581_01	At1g48870	WD-40 repeat family protein, contains Pfam PF00400: WD domain, G-beta repeat; similar to WD-repeat protein 5 (WD repeat protein BIG-3) (SP: Q9UGP9) (Homo sapiens); similar to rab11 binding protein GI:4512103 from (Bos taurus)	0.00916376	0.080423	cluster C	group A	1.881	1.552	-0.329	0.665	1.552	0.06	0.309	0.248	0.019	0.789	0.8	0.556	0.078	0.641	16	-0.931	-0.077	-0.589	0.282	-0.091	-0.11	1.077	1.783	2.418	0.921	1.705	1.163	-0.053	0.177	-0.428	0.542
A009212_01	At3g17350	expressed protein,	6.73612e-05	0.00702481	cluster C	group A	1.644	1.545	0.004	0.073	1.545	-0.099	0.98	0.732	0.008	0.297	0.903	0.72	0.065	0.438	16	-0.234	-0.244	0.112	0.383	-0.007	0.616	-0.012	-0.305	2.098	1.207	1.796	1.078	0.094	-0.041	-0.194	-0.255
A008670_01	At2g17020	F-box family protein (FBL10), contains similarity to F-box protein Partner of Paired GI:10441427 from (Drosophila melanogaster)	0.00287834	0.0474464	cluster C	group A	1.445	1.545	0.1	0.54	1.545	0.13	0.511	0.173	0.011	0.527	0.845	0.513	0.07	0.55	16	0.136	-0.259	0.392	0.131	1.27	-0.216	0.576	0.53	2.353	1.146	1.364	1.316	0.177	-0.362	0.517	0.187
A017299_01	At5g62440	expressed protein	0.0104758	0.0852849	cluster C	group A	1.718	1.542	0.121	0.583	1.542	-0.176	0.664	0.301	0.003	0.557	0.868	0.579	0.054	0.561	16	0.739	0.261	-0.445	-0.072	1.477	1.25	0.092	-0.486	1.542	2.038	1.311	1.279	0.325	-0.278	-0.883	0.133
A010453_01	none		0.000111642	0.00972744	cluster C	group A	1.646	1.54	0.228	-0.006	1.54	-0.105	0.017	0.98	0.001	0.727	0.625	0.77	0.04	0.622	16	0.332	0.11	0.2	0.271	0.21	-0.586	0.41	-0.058	1.622	1.504	1.74	1.295	-0.362	0.357	-0.758	0.342
A024668_01	At3g13650	disease resistance response protein-related/ dirigent protein-related, similar to dirigent protein (Thuja plicata) gi|6694699|gb|AAF25360; similar to pathogenesis-related protein (Pisum sativum) gi|4585273|gb|AAD25355	0.0437846	0.160193	cluster C	group A	1.834	1.538	-0.296	0.13	1.538	0.544	0.586	0.827	0.017	0.2	0.856	0.74	0.077	0.376	15	0.89	-0.507	-0.108	-1.46	na	1.075	-0.738	0.055	1.614	2.311	1.479	0.749	0.244	0.305	1.533	0.094
A012041_01	At3g50880	HhH-GPD base excision DNA repair family protein, contains weak similarity to DNA-3-methyladenine glycosylase 1 (EC 3.2.2.21) (3-methyladenine DNA glycosidase 1) (3MEA DNA glycosylase 1) (Swiss-Prot:Q92383) (Schizosaccharomyces pombe); contains Pfam profil	0.00116642	0.03075	cluster C	group A	1.888	1.536	0.058	-0.352	1.536	0.262	0.836	0.205	0.016	0.292	0.888	0.533	0.076	0.435	16	0.691	0.241	-0.457	-0.244	-0.685	-0.371	-0.623	0.27	2.039	1.09	2.114	0.903	0.501	0.71	-0.168	0.006
A001903_01	At1g26770	expansin 10 (EXP10) mRNA, complete cds. Naming convention from the Expansin Working Group (Kende et al, Plant Mol Bio)	0.00140237	0.0339817	cluster C	group A	1.648	1.534	-0.114	0.083	1.534	-0.071	0.516	0.792	0.008	0.818	0.846	0.732	0.067	0.65	16	-0.575	0.047	-0.019	0.091	-0.374	-0.393	0.797	0.302	1.93	1.903	1.427	0.876	0.703	-0.051	-0.638	-0.3
A021067_01	At1g69890	expressed protein, contains Pfam profile: PF04601 protein of unknown function (DUF569	0.0027659	0.0466444	cluster C	group A	1.837	1.531	-0.306	0.633	1.531	0.623	0.071	0.171	0.004	0.133	0.729	0.511	0.056	0.325	16	-0.289	-0.472	0.002	-0.466	0.182	-0.12	1.259	1.21	1.809	1.033	1.86	1.423	1.413	0	0.747	0.331
A002058_01	At1g11130	leucine-rich repeat family protein / protein kinase family protein, contains leucine rich-repeat (LRR) domains Pfam:PF00560, INTERPRO:IPR001611; contains similarity to leucine-rich repeat transmembrane protein kinase 2 (Zea mays) gi|3360291|gb|AAC27895	0.000140093	0.0108479	cluster C	group A	2.094	1.529	0.104	0.539	1.529	-0.564	0.72	0.099	0.003	0.057	0.874	0.462	0.053	0.246	16	-0.182	-0.313	0.863	0.046	0.148	0.179	1.089	0.74	1.97	1.565	1.171	1.412	-0.521	-0.708	-0.956	-0.071
A023910_01	none		0.000172633	0.0120323	cluster C	group A	1.465	1.524	0.058	0.472	1.524	0.165	0.462	0.102	0.003	0.445	0.834	0.462	0.055	0.512	16	0.255	-0.072	0.018	0.032	0.603	-0.1	0.534	0.853	2.037	1.345	1.457	1.255	0.45	0.106	0.448	-0.344
A018982_01	At5g24450	transcription factor-related, low similarity to transcription factor IIIC63 (Homo sapiens) GI:5281316	0.0341373	0.143948	cluster C	group A	1.868	1.523	-0.345	0.454	1.523	0.317	0.197	0.414	0.044	0.418	0.77	0.626	0.105	0.5	16	-0.688	-0.519	0.261	-0.433	-0.642	-0.033	1.05	1.439	1.132	0.578	1.669	2.713	0.162	0.934	-0.571	0.744
A007798_01	At2g47180	galactinol synthase, putative, similar to galactinol synthase, isoform GolS-1 GI:5608497 from (Ajuga reptans)	0.00474972	0.0596198	cluster C	group A	1.478	1.521	0.269	0.042	1.521	0.833	0.122	0.799	0.031	0.027	0.746	0.733	0.091	0.208	16	-0.068	0.333	0.539	0.273	-0.115	-0.06	0.496	-0.151	2.202	2.167	1.089	0.625	0.32	0.878	1.328	0.808
A013568_01	At4g16040	hypothetical protein	0.00142016	0.0340536	cluster C	group A	1.533	1.52	-0.013	0.298	1.52	0.434	0.96	0.318	0.005	0.051	0.899	0.587	0.059	0.238	16	0.038	-0.613	0.521	0.002	-0.378	0.245	0.557	0.769	2.124	1.405	1.155	1.396	0.375	0.292	0.837	0.234
A017472_01	At5g49430	transducin family protein / WD-40 repeat family protein, similar to WD-repeat protein 9 (SP:Q9NSI6) {Homo sapiens}; contains Pfam PF00400: WD domain, G-beta repeat (4 copies)	0.00256369	0.0449538	cluster C	group A	1.863	1.514	0.047	0.353	1.514	-0.349	0.612	0.458	0.011	0.101	0.859	0.64	0.07	0.297	15	-0.18	0.056	0.097	0.214	-0.661	0.193	1.342	0.538	1.353	1.83	1.359	na	-0.292	-0.788	-0.17	-0.149
A015367_01	At4g01140	expressed protein,	0.00399231	0.0553181	cluster C	group A	2.042	1.511	-0.53	0.19	1.511	-0.146	0.113	0.68	0.012	0.676	0.745	0.706	0.072	0.605	16	-1.082	-0.76	-0.244	-0.035	-0.67	-0.382	0.918	0.894	1.818	2.131	1.182	0.914	-0.244	0.113	-0.973	0.519
A024136_01	At1g59550	UBX domain-containing protein, contains Pfam profile PF00789: UBX domain	0.00227987	0.0422751	cluster C	group A	1.547	1.506	-0.041	0.533	1.506	0.116	0.822	0.137	0.008	0.679	0.886	0.488	0.065	0.606	16	0.003	-0.47	0.35	-0.048	0.007	0.151	0.943	1.033	2.082	1.668	1.271	1.001	0.695	-0.484	0.324	-0.071
A001384_01	At1g66880	serine/threonine protein kinase family protein, contains protein kinase domain, Pfam:PF00069; contains serine/threonine protein kinase domain, INTERPRO:IPR002290	0.000481421	0.0200929	cluster C	group A	1.309	1.499	0.191	0.252	1.499	0.512	0.374	0.042	0.007	0.049	0.816	0.387	0.063	0.236	16	0.229	-0.335	0.489	0.381	0.455	0.195	0.254	0.105	2.051	1.685	1.142	1.121	0.59	0.083	0.851	0.526
A006143_01	At2g20580	26S proteasome regulatory subunit S2 (RPN1), contains an APC-complex (cyclosome) and proteasome component repeat ( PS50248)	0.000406717	0.0186072	cluster C	group A	1.692	1.498	-0.053	0.284	1.498	-0.194	0.802	0.283	0.014	0.159	0.883	0.571	0.073	0.345	16	-0.365	-0.413	0.249	0.316	0.613	0.618	0.208	-0.302	1.202	2.354	1.293	1.141	-0.201	-0.203	0.068	-0.44
A026028_01	At1g23460	polygalacturonase, putative / pectinase, putative, similar to polygalacturonase GB:BAA88472 GI:6624205 from (Cucumis sativus); contains Pfam profile PF00295: Glycosyl hydrolases family 28 (polygalacturonases)	0.00184495	0.0386547	cluster C	group A	1.937	1.496	-0.342	-0.442	1.496	1.028	0.248	0.028	0.031	0.097	0.787	0.361	0.091	0.293	16	-0.087	0.174	-0.898	-0.556	-0.686	-0.151	-0.464	-0.466	2.364	1.886	0.62	1.113	1.091	1.781	-0.196	1.435
A009470_01	At3g12760	expressed protein, similar to RP42 protein (Homo sapiens) GI:9896486; contains Pfam profile PF00627: UBA/TS-N domain, PF03556: Domain of unknown function (DUF298)	0.00042572	0.0189163	cluster C	group A	1.695	1.494	0.208	-0.149	1.494	-0.201	0.29	0.599	0.007	0.424	0.793	0.681	0.064	0.503	16	0.653	-0.082	0.237	0.024	0.434	-0.072	-0.801	-0.155	1.75	1.867	1.52	0.839	-0.692	0.342	-0.099	-0.354
A004421_01	At1g28760	expressed protein, ; expression supported by MPSS	0.0141094	0.0969281	cluster C	group A	1.406	1.491	0.085	0.312	1.491	0.412	0.541	0.112	0.046	0.168	0.849	0.468	0.106	0.352	16	0.043	0.446	-0.086	-0.063	0.26	0.007	0.685	0.296	2.486	1.588	1.603	0.289	0.02	0.641	0.944	0.044
A005596_01	At4g19420	pectinacetylesterase family protein, contains Pfam profile: PF03283 pectinacetylesterase	0.00890752	0.079686	cluster C	group A	2.23	1.491	-0.739	0.447	1.491	0.661	0.177	na	0.025	0.144	0.761	na	0.086	0.332	12	-0.966	-0.033	na	-1.218	na	0.668	na	0.227	0.998	2.531	1.035	1.399	0.277	na	0.496	1.211
A006805_01	At2g46000 At2g45990	expressed protein	0.0001147	0.00982028	cluster C	group A	1.574	1.49	-0.038	0.235	1.49	-0.084	0.508	0.291	0.008	0.679	0.844	0.575	0.066	0.606	16	0.038	0.055	-0.087	-0.16	0.465	0.09	-0.212	0.596	1.408	0.862	1.76	1.929	-0.236	-0.183	0.455	-0.373
A018248_01	At5g14250	COP9 signalosome subunit 3	0.0179022	0.108714	cluster C	group A	1.668	1.489	-0.138	0.138	1.489	-0.18	0.699	0.708	0.04	0.605	0.872	0.713	0.101	0.579	16	-0.978	0.105	-0.235	0.557	-0.454	0.9	-0.394	0.501	1.711	0.302	2.334	1.608	0.177	0.292	-1.081	-0.107
A021012_01	At2g41470	embryo-specific protein-related, similar to embryo-specific protein 3 (ATS3) (Arabidopsis thaliana) GI:3335171	0.00719712	0.0720991	cluster C	group A	1.488	1.485	0.058	-0.002	1.485	0.87	0.768	0.994	0.041	0.004	0.878	0.773	0.102	0.151	16	-0.055	0.098	-0.337	0.528	0.536	0.406	-0.586	-0.365	2.206	2.221	1.011	0.504	0.793	1.167	0.844	0.676
A015520_01	At5g53680	RNA recognition motif (RRM)-containing protein, low similarity to RRM-containing protein SEB-4 (Xenopus laevis) GI:8895698; contains InterPro entry IPR000504: RNA-binding region RNP-1 (RNA recognition motif) (RRM)	0.0460071	0.163222	cluster C	group A	1.525	1.485	0.251	0.205	1.485	-0.039	0.492	0.331	0.034	0.939	0.84	0.592	0.094	0.68	16	1.059	0.376	0.044	-0.475	0.722	0.064	-0.08	0.114	0.894	0.755	2.435	1.857	0.15	0.479	-1.433	0.646
A004277_01	At1g78120	tetratricopeptide repeat (TPR)-containing protein, low similarity to SP|Q99615 DnaJ homolog subfamily C member 7 (Tetratricopeptide repeat protein 2) {Homo sapiens}; contains Pfam profile PF00515: TPR Domain	0.00026066	0.0145499	cluster C	group A	1.789	1.474	-0.315	0.23	1.474	-0.065	0.136	0.208	0.02	0.696	0.754	0.534	0.08	0.612	16	-0.032	-0.66	-0.073	-0.495	0.377	-0.105	0.542	0.104	1.975	2.064	0.749	1.11	0.319	-0.006	-0.407	-0.169
A014409_01	At4g32100	hypothetical protein,	0.00014078	0.0108479	cluster C	group A	1.745	1.471	-0.274	0.428	1.471	0.038	0.211	0.248	0.001	0.626	0.773	0.556	0.046	0.588	16	-0.216	0.138	-0.703	-0.315	-0.27	0.175	1.089	0.717	1.714	1.428	1.157	1.586	-0.045	0.242	-0.064	0.019
A001802_01	At1g03830	guanylate-binding family protein, contains Pfam domains PF02263: Guanylate-binding protein, N-terminal domain and PF02841: Guanylate-binding protein, C-terminal domain	0.00329017	0.0499095	cluster C	group A	2.012	1.47	-0.542	0.025	1.47	-0.085	0.121	0.922	0.017	0.846	0.745	0.761	0.076	0.657	16	-0.765	-1.141	-0.232	-0.033	-0.356	-0.376	0.594	0.239	2.197	1.5	1.472	0.71	-0.169	-0.53	1.079	-0.722
A012947_01	At4g31980	expressed protein, contains Pfam profile PF03140: Plant protein of unknown function	0.00455773	0.0585873	cluster C	group A	1.983	1.47	-0.306	-0.514	1.47	-0.249	0.439	0.236	0.03	0.435	0.829	0.549	0.09	0.507	16	-0.386	-1.077	0.597	-0.357	-0.804	-1.28	0.343	-0.313	1.329	2.387	0.565	1.597	-0.887	-0.433	-0.107	0.431
A012729_01	At3g47200	expressed protein, contains Pfam profile PF03140: Plant protein of unknown function	0.0164894	0.104988	cluster C	group A	1.966	1.467	-0.419	0.485	1.467	-0.5	0.179	0.377	0.042	0.39	0.762	0.61	0.102	0.487	15	-0.017	-0.384	-0.172	-1.102	0.201	na	-0.077	1.331	2.503	1.727	0.488	1.148	-1.953	0.174	-0.34	0.121
A007102_01	At2g18380	zinc finger (GATA type) family protein,	0.00697433	0.0708631	cluster C	group A	1.612	1.466	-0.146	0.618	1.466	0.294	0.402	0.226	0.012	0.138	0.821	0.545	0.072	0.329	16	-0.3	-0.492	0.064	0.142	0.359	-0.404	1.419	1.1	0.818	1.523	2.129	1.394	0.352	-0.131	0.419	0.535
A014976_01	At4g08180	oxysterol-binding family protein, similar to SP|Q969R2 Oxysterol-binding protein 2 {Homo sapiens}; contains Pfam profiles PF00169: PH domain, PF01237: Oxysterol-binding protein	0.00630083	0.067298	cluster C	group A	1.432	1.461	0.115	0.067	1.461	0.028	0.504	0.679	0.024	0.941	0.843	0.705	0.085	0.681	16	-0.063	0.111	0.544	-0.132	0.137	-0.234	0.44	-0.077	1.275	1.855	2.139	0.573	-0.921	0.498	0.601	-0.065
A022275_01	At5g65700	leucine-rich repeat transmembrane protein kinase, putative	0.000182661	0.0122761	cluster C	group A	1.655	1.456	0.078	-0.198	1.456	-0.11	0.597	0.131	0.026	0.047	0.857	0.484	0.087	0.234	16	0.377	-0.246	0.186	-0.004	-0.48	-0.162	-0.059	-0.092	1.76	0.539	2.192	1.334	-0.131	-0.185	-0.098	-0.024
A001287_01	At1g65030	transducin family protein / WD-40 repeat family protein, contains 5 WD-40 repeats (PF00400); similar to PAK/PLC-interacting protein 1 (GI:14211689) (Homo sapiens)	0.0260665	0.128617	cluster C	group A	1.662	1.456	-0.206	0.182	1.456	0.115	0.378	0.736	0.015	0.763	0.816	0.721	0.075	0.633	16	-0.694	-0.284	-0.117	0.27	-0.465	-0.821	1.244	0.771	1.432	1.348	0.82	2.223	-0.494	0.782	-0.478	0.651
A008996_01	At3g25700	chloroplast nucleoid DNA-binding protein-related, contains weak similarity to CND41, chloroplast nucleoid DNA binding protein (GI:2541876) (Nicotiana tabacum)	0.000317929	0.0160352	cluster C	group A	1.562	1.448	-0.113	0.175	1.448	-0.114	0.611	0.322	0.013	0.499	0.859	0.589	0.073	0.536	16	0.042	0.31	-0.633	-0.17	0.596	-0.017	-0.045	0.167	2.229	0.966	1.391	1.209	-0.162	-0.416	0.294	-0.171
A003567_01	At1g64660	Cys/Met metabolism pyridoxal-phosphate-dependent enzyme family protein, similar to SP|P13254 Methionine gamma-lyase (EC 4.4.1.11) (L-methioninase) {Pseudomonas putida}; contains Pfam profile PF01053: Cys/Met metabolism PLP-dependent enzyme	0.00630231	0.067298	cluster C	group A	1.752	1.447	-0.305	-0.22	1.447	0.728	0.103	0.702	0.006	0.078	0.743	0.711	0.061	0.272	16	-0.24	-0.224	-0.074	-0.683	-0.881	-1.302	0.926	0.377	1.719	1.3	1.834	0.934	1.213	0.069	1.159	0.47
A009050_01	At3g56250	expressed protein,	0.00136948	0.0335457	cluster C	group A	1.441	1.444	0.26	0.116	1.444	0.003	0.213	0.366	0.022	0.986	0.773	0.606	0.082	0.691	16	0.221	-0.147	0.312	0.656	0.381	-0.074	0.211	-0.053	1.692	0.467	1.819	1.8	0.075	0.427	-0.056	-0.433
A015713_01	At5g04910	hypothetical protein, ; expression supported by MPSS	0.000538862	0.0211728	cluster C	group A	1.763	1.444	-0.245	0.137	1.444	-0.319	0.247	0.461	0.001	0.471	0.787	0.641	0.04	0.524	16	-0.043	-0.225	-0.735	0.021	-0.25	0.451	0.358	-0.009	1.32	1.712	1.435	1.308	-1.401	-0.091	0.436	-0.219
A020548_01	At3g53190	pectate lyase family protein, similar to pectate lyase 2 GP:6606534 from (Musa acuminata)	0.000561968	0.0216514	cluster C	group A	2.117	1.441	-0.676	-0.519	1.441	-0.193	0.101	0.166	0.025	0.311	0.741	0.508	0.085	0.444	16	-0.04	-0.853	-0.429	-1.383	-1.265	-0.618	0.058	-0.251	2.419	0.814	1.247	1.285	0.067	-0.627	0.021	-0.236
A011212_01	none		0.00183187	0.0386547	cluster C	group A	1.745	1.441	-0.304	-0.178	1.441	0.072	0.167	0.482	0.019	0.819	0.757	0.648	0.08	0.65	15	0.168	-0.572	-0.305	-0.506	na	-0.523	-0.205	0.195	1.421	1.695	2.063	0.584	-0.222	0.14	0.853	-0.482
A003623_01	none		0.00371508	0.0530125	cluster C	group A	1.703	1.437	-0.024	0.211	1.437	-0.266	0.919	0.243	0.048	0.205	0.898	0.553	0.108	0.379	16	-0.463	-0.273	0.113	0.527	0.304	0.134	0.548	-0.143	2.482	1.863	0.632	0.771	-0.343	-0.341	-0.58	0.199
A002360_01	At1g22250	expressed protein	0.00129414	0.0325177	cluster C	group A	1.551	1.436	-0.115	0.13	1.436	0.203	0.148	0.504	0.018	0.487	0.756	0.656	0.077	0.531	16	-0.006	-0.283	-0.095	-0.075	0.014	-0.298	0.47	0.334	0.786	1.794	2.083	1.082	0.692	0.071	0.51	-0.461
A020653_01	At4g25340	immunophilin-related / FKBP-type peptidyl-prolyl cis-trans isomerase-related, immunophilin FKBP46 - Spodoptera frugiperda (fall armyworm),PIR2:A55320	0.000131291	0.0107524	cluster C	group A	1.823	1.436	-0.386	-0.331	1.436	-0.212	0.155	0.069	0.025	0.077	0.757	0.426	0.086	0.27	16	-0.723	-0.753	-0.09	0.019	-0.658	-0.19	-0.125	-0.349	1.744	2.233	0.67	1.097	-0.307	-0.348	-0.205	0.01
A009442_01	At3g60700	expressed protein	0.0326283	0.141132	cluster C	group A	1.513	1.431	0.052	0.418	1.431	-0.082	0.908	0.338	0.032	0.493	0.897	0.594	0.092	0.534	16	0.039	-0.917	1.108	-0.023	1.363	-0.274	0.625	-0.041	2.512	1.267	1.156	0.788	0.033	-0.168	-0.333	0.14
A009503_01	At3g61160 At3g61170	shaggy-related protein kinase beta / ASK-beta (ASK2), identical to shaggy-related protein kinase beta SP:O23145 GI:2569931 from (Arabidopsis thaliana)	0.0102004	0.0843842	cluster C	group A	1.735	1.43	-0.305	0.248	1.43	-0.054	0.441	0.484	0.027	0.838	0.829	0.649	0.088	0.655	16	-1.22	-0.408	0.039	0.37	-0.483	0.205	0.229	1.039	1.97	2.097	0.71	0.942	0.631	-0.424	-0.063	-0.359
A010489_01	At3g26920	F-box family protein, contains F-box domain Pfam:PF00646	0.0206799	0.115581	cluster C	group A	2	1.428	0.906	-0.572	1.428	-0.117	0.279	0.101	0.002	0.845	0.791	0.462	0.049	0.657	13	1.278	na	1.737	-0.298	-1.24	-0.106	-0.601	-0.341	1.316	1.498	na	1.471	-0.893	-0.339	na	0.881
A016731_01	At5g35690	expressed protein	0.00260221	0.0451822	cluster C	group A	1.627	1.427	0.069	-0.199	1.427	0.032	0.371	0.413	0.028	0.917	0.815	0.626	0.088	0.675	16	-0.115	0.156	0.174	0.064	0.121	0.101	-0.239	-0.78	2.015	1.982	0.537	1.175	-0.282	0.627	-0.597	0.381
A003848_01	At1g79140	expressed protein	0.0437248	0.160059	cluster C	group A	1.647	1.427	-0.101	0.403	1.427	-0.22	0.823	0.414	0.023	0.611	0.886	0.626	0.083	0.582	16	-1.04	-0.2	0.98	-0.144	1.347	0.888	-0.183	-0.439	1.676	0.807	0.986	2.239	-1.127	0.625	-0.558	0.18
A010018_01	At3g04500	RNA recognition motif (RRM)-containing protein, similar to ssRNA-binding protein (Dictyostelium discoideum) GI:1546894; contains InterPro entry IPR000504: RNA-binding region RNP-1 (RNA recognition motif) (RRM)	0.00184476	0.0386547	cluster C	group A	1.641	1.425	-0.217	0.483	1.425	0.156	0.146	0.018	0.042	0.297	0.756	0.342	0.102	0.438	16	-0.459	-0.068	-0.347	0.007	0.289	0.617	0.325	0.7	0.9	2.158	2.109	0.532	0.256	0.005	0.457	-0.092
A019801_01	At1g73070 At1g73060	leucine-rich repeat family protein, contains leucine rich-repeat (LRR) domains Pfam:PF00560, INTERPRO:IPR001611; contains similarity to receptor-like protein kinase INRPK1 (Ipomoea nil) gi|14495542|gb|AAB36558	0.000639911	0.0234184	cluster C	group A	1.91	1.424	-0.19	0.487	1.424	-0.486	0.335	0.142	0.034	0.004	0.804	0.491	0.095	0.154	16	0.198	-0.025	-0.472	-0.46	-0.055	0.319	1.12	0.563	2.231	1.526	0.376	1.564	-0.656	-0.484	-0.401	-0.404
A008636_01	At2g43390	expressed protein	0.00103605	0.0287401	cluster C	group A	2.162	1.421	-0.741	-0.087	1.421	-0.34	0.078	0.639	0.022	0.342	0.73	0.694	0.082	0.463	14	-0.493	-1.555	-0.271	-0.644	-0.386	na	-0.035	0.159	1.899	2.049	0.958	0.778	-0.458	-0.747	0.185	na
A017739_01	At5g38210	serine/threonine protein kinase family protein, contains protein kinase domain, Pfam:PF00069; contains serine/threonine protein kinase domain, INTERPRO:IPR002290	0.0320776	0.140043	cluster C	group A	1.653	1.42	-0.233	0.111	1.42	-0.035	0.709	0.676	0.007	0.927	0.874	0.705	0.062	0.677	16	1.053	0.038	-1.694	-0.328	-0.016	0.518	-0.514	0.455	1.598	1.856	1.352	0.873	0.451	-0.121	-0.995	0.524
A015905_01	At5g41750	disease resistance protein (TIR-NBS-LRR class), putative, domain signature TIR-NBS-LRR exists, suggestive of a disease resistance protein.	0.0418039	0.1565	cluster C	group A	1.093	1.419	0.451	0.633	1.419	0.326	0.074	0.103	0.029	0.139	0.729	0.463	0.089	0.329	16	0.057	0.766	0.293	0.686	-0.046	0.665	1.291	0.624	1.218	0.808	2.46	1.189	0.213	0.257	0.041	0.793
A016223_01	At5g17790	Encodes a 85.9 kDa protein containing novel repeats and zinc fingers described as protein interaction domains. VAR3 is a part of a protein complex required for normal chloroplast and palisade cell development. Mutants display a variegated phenotype due	0.00769468	0.0746852	cluster C	group A	1.676	1.416	-0.26	0.057	1.416	0.488	0.346	0.876	0.03	0.07	0.809	0.751	0.09	0.263	16	-0.197	-0.931	0.118	-0.029	1.002	-0.13	-0.578	-0.068	1.952	2.112	0.623	0.977	1.005	0.388	0.351	0.206
A008826_01	At2g35720	DNAJ heat shock N-terminal domain-containing protein, low similarity to SP|O54946 DnaJ homolog subfamily B member 6 (Heat shock protein J2) Mus musculus; contains Pfam profile PF00226 DnaJ domain	0.0236507	0.122249	cluster C	group A	1.23	1.411	0.284	0.181	1.411	0.355	0.409	0.091	0.022	0.215	0.821	0.457	0.083	0.385	15	0.095	-0.473	0.782	0.733	0.299	0.125	na	0.12	2.122	1.787	0.791	0.944	-0.132	0.282	0.965	0.305
A000700_01	At1g34220 At1g34210	expressed protein, contains Pfam profile: PF03398 eukaryotic protein of unknown function, DUF292	0.000877979	0.0266717	cluster C	group A	1.242	1.409	0.197	0.168	1.409	0.245	0.284	0.503	0.006	0.185	0.792	0.656	0.06	0.365	16	0.643	0.034	-0.019	0.132	0.377	0.67	-0.047	-0.328	1.407	1.234	1.043	1.953	0.419	0.542	-0.084	0.105
A024480_01	At5g11040	expressed protein, weak similarity to hypercellular protein (Aspergillus nidulans) GI:9309269	0.000774482	0.0257767	cluster C	group A	1.556	1.407	0.071	-0.149	1.407	0.072	0.374	0.472	0.023	0.719	0.816	0.646	0.083	0.62	16	0.22	-0.11	0.09	0.084	-0.432	-0.491	0.196	0.132	0.626	1.117	1.996	1.888	0.446	-0.101	0.295	-0.352
A008500_01	At2g35940	AF353094 Arabidopsis thaliana BEL1-like homeodomain 1 (BLH1) mRNA, complete cds	0.000162893	0.011732	cluster C	group A	1.391	1.406	0.162	0.015	1.406	0.357	0.375	0.839	0.003	0.181	0.816	0.742	0.055	0.362	16	0.368	-0.302	0.296	0.287	-0.018	0.179	-0.146	0.045	1.832	1.052	1.284	1.456	0.666	0.751	0.066	-0.057
A023510_01	At2g18570	UDP-glucoronosyl/UDP-glucosyl transferase family protein, contains Pfam profile: PF00201 UDP-glucoronosyl and UDP-glucosyl transferase	0.0136309	0.095721	cluster C	group A	2.02	1.405	-0.615	0.063	1.405	-0.599	0.192	0.847	0.033	0.374	0.766	0.745	0.094	0.479	14	-1.082	-1.393	0.068	-0.051	-0.225	-0.406	0.948	-0.063	1.478	1.82	na	0.918	-0.303	0.129	na	-1.622
A016765_01	At5g14490	no apical meristem (NAM) family protein, similar to CUC2 (GI:1944132) (Arabidopsis thaliana);	2.9316e-05	0.00474239	cluster C	group A	1.77	1.405	-0.189	-0.365	1.405	-0.194	0.286	0.033	0.017	0.044	0.793	0.365	0.077	0.229	16	-0.2	-0.555	-0.162	0.16	-0.525	-0.362	-0.091	-0.481	1.125	1.694	2.061	0.739	-0.171	-0.066	-0.192	-0.346
A014090_01	At4g31360	expressed protein	0.000308649	0.015921	cluster C	group A	2.127	1.405	-0.596	0.246	1.405	-0.722	0.025	0.419	0.024	0.077	0.646	0.626	0.085	0.27	16	-0.76	-0.225	-0.532	-0.868	0.885	-0.213	-0.157	0.468	2.287	1.096	0.748	1.488	-0.543	-1.006	-0.049	-1.29
A011341_01	At3g52420	outer envelope membrane protein, putative, similar to outer envelope membrane protein gi|703236|gb|AAA63414	0.0107443	0.0861901	cluster C	group A	1.225	1.4	0.175	0.302	1.4	0.185	0.089	0.182	0.043	0.391	0.735	0.52	0.104	0.487	16	0.259	0	0.315	0.125	0.137	-0.084	0.439	0.715	2.639	0.981	1.057	0.922	0.531	0.132	0.387	-0.311
A014474_01	At4g08500	mRNA for mitogen-activated protein kinase, complete cds	0.0477041	0.165704	cluster C	group A	1.338	1.4	0.203	0.062	1.4	0.35	0.301	0.912	0.025	0.077	0.797	0.759	0.086	0.271	16	-0.238	0.282	0.548	0.221	-1.017	-0.606	0.912	0.957	1.585	2.262	0.793	0.959	0.493	0.233	0.041	0.634
A007764_01	none		0.00409669	0.0559263	cluster C	group A	1.914	1.396	-0.518	-0.405	1.396	0.21	0.031	0.371	0.032	0.557	0.674	0.608	0.092	0.561	16	-0.441	-0.905	-0.44	-0.286	-0.598	-0.368	0.605	-1.259	2.019	1.965	0.488	1.11	-0.376	1.026	0.402	-0.211
A018300_01	At5g08050	expressed protein, predicted protein, Arabidopsis thaliana	0.00284409	0.0473686	cluster C	group A	2.107	1.389	-0.386	0.166	1.389	-0.718	0.213	0.653	0.023	0.145	0.773	0.697	0.084	0.333	16	0.291	-0.702	-0.345	-0.786	1.025	0.268	-0.563	-0.067	2.34	1.116	0.911	1.191	-0.757	-1.721	-0.364	-0.028
A007087_01	At2g02080	zinc finger (C2H2 type) family protein, contains Pfam domain PF00096: Zinc finger, C2H2 type	0.000800078	0.0259256	cluster C	group A	2.211	1.385	-0.051	-0.046	1.385	-0.826	0.82	0.87	0.017	0.086	0.886	0.749	0.077	0.281	16	-0.588	0.316	-0.158	0.225	-0.53	-0.217	-0.114	0.678	1.868	1.899	0.856	0.919	-0.882	-0.988	-1.503	0.07
A015743_01	At5g15300	pentatricopeptide (PPR) repeat-containing protein, contains INTERPRO:IPR002885 PPR repeats	3.48137e-05	0.0050557	cluster C	group A	1.732	1.385	-0.347	0.42	1.385	-0.078	0.092	0.023	0.005	0.724	0.738	0.347	0.058	0.621	16	-0.175	-0.76	-0.307	-0.146	0.221	0.47	0.323	0.667	1.935	1.293	1.172	1.14	0.209	-0.517	0.315	-0.321
A012485_01	none		0.00154723	0.0357073	cluster C	group A	1.649	1.385	-0.043	0.158	1.385	-0.264	0.756	0.453	0.008	0.507	0.877	0.638	0.067	0.54	16	0.222	-0.148	-0.346	0.099	0.453	0.496	-0.105	-0.211	0.816	1.881	1.539	1.304	-0.151	0.094	-1.285	0.284
A025629_01	none		0.0246382	0.124902	cluster C	group A	1.698	1.385	0.019	0.96	1.385	-0.314	0.954	0.129	0.045	0.467	0.899	0.484	0.106	0.523	15	-0.531	0.069	0.848	-0.311	na	1.694	0.777	0.409	1.117	2.2	0.336	1.885	-0.416	-0.403	-1.133	0.698
A022754_01	none		0.0431812	0.158952	cluster C	group A	1.602	1.382	-0.22	0.699	1.382	0.703	0.329	0.295	0.023	0.021	0.804	0.576	0.084	0.197	16	-0.278	-0.498	-0.434	0.331	1.463	1.76	-0.591	0.166	1.855	1.749	0.445	1.481	0.707	0.4	0.569	1.135
A010912_01	At3g06750	hydroxyproline-rich glycoprotein family protein, contains proline-rich extensin domains, INTERPRO:IPR002965	0.000120497	0.0101949	cluster C	group A	1.816	1.379	-0.434	0.54	1.379	-0.436	0.046	0.136	0.006	0.148	0.714	0.486	0.061	0.336	16	-0.674	-0.475	-0.058	-0.529	0.39	-0.055	1.227	0.599	1.839	1.579	1.054	1.046	0.077	-1.019	-0.374	-0.43
A015621_01	At5g08730	IBR domain-containing protein, contains similarity to Swiss-Prot:Q94981 ariadne-1 protein (Ari-1) (Drosophila melanogaster)	0.0463957	0.164035	cluster C	group A	1.92	1.379	-0.541	0.004	1.379	0.232	0.11	0.995	0.012	0.55	0.745	0.774	0.071	0.558	16	-0.467	-1.232	-0.129	-0.336	-1.637	-0.673	1.107	1.221	2.109	1.15	1.279	0.978	0.784	-0.695	0.106	0.735
A023695_01	At1g78390	9-cis-epoxycarotenoid dioxygenase, putative / neoxanthin cleavage enzyme, putative / carotenoid cleavage dioxygenase, putative, similar to 9-cis-epoxycarotenoid dioxygenase (Phaseolus vulgaris)(GI:6715257); similar to neoxanthin cleavage enzyme GI:9857290	0.0181337	0.109212	cluster C	group A	1.143	1.377	0.547	1.165	1.377	0.234	0.187	0.008	0.017	0.112	0.765	0.294	0.076	0.306	16	0.504	-0.15	1.405	0.428	0.882	0.826	1.489	1.465	1.248	0.725	1.437	2.1	0.37	0.363	-0.075	0.28
A018915_01	At5g65440	expressed protein	0.000255957	0.0145499	cluster C	group A	1.911	1.377	-0.083	-0.205	1.377	-0.534	0.401	0.118	0.032	0.092	0.821	0.474	0.093	0.286	16	0.121	-0.291	-0.113	-0.05	-0.459	-0.004	-0.157	-0.201	2.394	0.672	1.255	1.186	-0.316	-0.283	-1.187	-0.349
A013164_01	At4g16720	60S ribosomal protein L15 (RPL15A)	0.0116727	0.0895703	cluster C	group A	1.514	1.376	-0.138	0.27	1.376	-0.004	0.686	0.356	0.02	0.99	0.871	0.602	0.08	0.692	16	0.148	-0.821	0.568	-0.445	0.78	-0.311	0.567	0.044	1.879	0.723	1.894	1.009	0.34	-0.274	0.607	-0.69
A025038_01	none		0.00603975	0.0660137	cluster C	group A	1.54	1.376	-0.165	0.553	1.376	0.28	0.153	0.324	0.014	0.284	0.757	0.589	0.073	0.429	15	-0.38	-0.143	0.042	-0.177	na	0.826	-0.284	1.116	2.006	1.588	1.08	0.829	0.323	-0.186	0.14	0.841
A014780_01	At4g38130	encodes a protein whose sequence is similar to histone deacetylases in other organisms. The sequence in GenBank has 17 AG dinucleotide repeats missing, which is also missing in Ler shotgun sequence from Cereon. Although it is annotated to be in Columbia,	0.00442475	0.0579233	cluster C	group A	1.36	1.374	0.153	0.243	1.374	0.015	0.285	0.371	0.031	0.914	0.792	0.608	0.091	0.674	16	0.16	-0.167	0.395	0.223	0.133	-0.272	0.849	0.264	1.586	2.247	1.086	0.579	0.317	-0.163	0.116	-0.212
A010887_01	At3g51100	expressed protein,	0.0228597	0.120493	cluster C	group A	1.509	1.369	-0.14	0.898	1.369	0.224	0.519	0.159	0.02	0.337	0.846	0.505	0.08	0.46	16	0.3	-0.219	-0.621	-0.021	-0.1	0.359	2.057	1.277	1.508	1.748	0.487	1.733	0.765	0.164	-0.175	0.142
A020154_01	At3g23190	lesion inducing protein-related, similar to ORF, able to induce HR-like lesions (Nicotiana tabacum)	0.0281829	0.133139	cluster C	group A	1.548	1.368	-0.18	0.85	1.368	0.26	0.658	0.074	0.012	0.519	0.868	0.432	0.072	0.545	16	-0.948	-0.084	0.789	-0.478	0.621	0.198	1.694	0.887	1.655	1.894	0.768	1.156	0.878	0.767	-0.666	0.062
A010653_01	At3g18630	uracil DNA glycosylase family protein, contains Pfam profile: PF03167 uracil DNA glycosylase superfamily	0.0296242	0.136106	cluster C	group A	1.703	1.367	-0.336	0.852	1.367	-0.136	0.181	0.285	0.016	0.654	0.762	0.572	0.076	0.598	16	-0.91	-0.229	-0.121	-0.085	-0.076	-0.475	2.013	1.944	1.823	1.211	1.783	0.65	-0.27	-0.314	0.654	-0.615
A019064_01	At5g36170	Required for normal processing of polycistronic plastidial transcripts	0.00267558	0.0458718	cluster C	group A	1.925	1.366	-0.419	-0.23	1.366	-0.56	0.377	0.283	0.026	0.126	0.816	0.571	0.087	0.318	16	-0.891	0.705	-1.11	-0.379	0.054	-0.237	-0.725	-0.012	0.585	1.041	1.934	1.903	-1.172	-0.744	0.087	-0.411
A011156_01	At3g56960	phosphatidylinositol-4-phosphate 5-kinase family protein, similar to phosphatidylinositol-4-phosphate 5-kinase AtPIP5K1 (Arabidopsis thaliana) GI:3702691; contains Pfam profiles PF01504: Phosphatidylinositol-4-phosphate 5-Kinase, PF02493: MORN repeat	0.0439203	0.160421	cluster C	group A	1.859	1.365	-0.036	-0.221	1.365	-0.494	0.964	0.7	0.011	0.185	0.9	0.711	0.069	0.365	15	-1.202	-0.164	na	1.258	-1.621	-0.402	0.496	0.642	1.532	1.803	0.687	1.438	-0.685	-1.198	-0.226	0.132
A021722_01	At1g65310	xyloglucan:xyloglucosyl transferase, putative / xyloglucan endotransglycosylase, putative / endo-xyloglucan transferase, putative, similar to xyloglucan endotransglycosylase TCH4 GI:886116 from (Arabidopsis thaliana)	0.00501947	0.0605391	cluster C	group A	1.39	1.365	0.446	-0.026	1.365	1.028	0.151	0.9	0.021	0.008	0.757	0.756	0.082	0.171	16	0.398	-0.071	1.061	0.397	-0.29	-0.393	0.185	0.396	1.74	0.719	2.022	0.978	1.287	1.313	0.837	0.674
A007173_01	At2g16070	expressed protein	0.00225669	0.0420391	cluster C	group A	1.418	1.364	-0.054	0.231	1.364	0.205	0.837	0.252	0.011	0.362	0.888	0.557	0.07	0.473	16	0.356	-0.58	0.355	-0.347	0.586	0.227	-0.202	0.312	2.01	1.021	1.456	0.97	0.632	-0.15	0.424	-0.085
A016788_01	At5g13070	MSF1-like family protein, similar to px19 (Gallus gallus) GI:969170; contains Pfam profile PF04707: MSF1-like conserved region	4.56514e-05	0.00591761	cluster C	group A	1.425	1.36	0.209	-0.066	1.36	0.11	0.239	0.587	0.006	0.322	0.781	0.677	0.062	0.451	16	0.573	0.265	-0.096	0.092	0.18	-0.319	0.03	-0.154	1.458	1.835	1.26	0.885	0.046	0.307	0.205	-0.118
A012093_01	At3g07230	wound-responsive protein-related, similar to wound-induced basic protein SP:Q09020 (Phaseolus vulgaris) (Plant Physiol. 101 (4), 1409 (1993))	8.4051e-05	0.0080708	cluster C	group A	1.69	1.359	-0.146	0.23	1.359	-0.331	0.31	0.168	0.019	0.024	0.8	0.51	0.079	0.203	16	0.107	0.006	-0.311	-0.389	0.11	-0.001	0.583	0.226	0.622	1.269	2.048	1.499	-0.2	-0.258	-0.555	-0.311
A004908_01	At1g29370 At1g29350	kinase-related, similar to putative protein kinase (GI:11125348) (Homo sapiens); similar to Paired box protein Pax-8 (Swiss-Prot:P47240) (Canis familiaris)	0.000675585	0.0240884	cluster C	group A	1.587	1.355	-0.005	-0.087	1.355	-0.232	0.987	0.727	0.003	0.292	0.903	0.719	0.053	0.434	16	-0.282	0.267	-0.623	0.619	-0.529	0.43	-0.403	0.154	1.109	1.783	1.216	1.31	-0.605	-0.433	-0.11	0.22
A006140_01	At2g33460	encodes a member of a novel protein family that contains contain a CRIB (for Cdc42/Rac-interactive binding) motif required for their specific interaction with GTP-bound Rop1 (plant-specific Rho GTPase). Interacts with Rop1 and is involved in pollen tube g	0.00588293	0.0652319	cluster C	group A	1.627	1.352	0.064	-0.271	1.352	-0.275	0.873	0.169	0.019	0.455	0.893	0.511	0.079	0.517	16	0.919	0.425	-0.654	-0.434	-0.025	-0.629	-0.409	-0.02	0.498	1.57	1.542	1.799	0.663	-0.784	-0.435	-0.543
A003267_01	At1g08100	Encodes a high-affinity nitrate transporter.	5.9152e-06	0.00188961	cluster C	group A	1.244	1.349	0.105	0.635	1.349	0.129	0.277	0.009	0.001	0.375	0.791	0.307	0.042	0.479	16	-0.088	0.041	0.254	0.212	0.46	0.526	0.939	0.613	1.531	1.454	1.346	1.064	0.392	-0.207	0.189	0.143
A020609_01	At2g35930	U-box domain-containing protein, similar to immediate-early fungal elicitor protein CMPG1 (Petroselinum crispum) GI:14582200; contains Pfam profile PF04564: U-box domain	0.0145908	0.0989124	cluster C	group A	1.482	1.349	0.388	-0.133	1.349	0.922	0.072	0.618	0.049	0.031	0.729	0.686	0.109	0.213	16	0.241	0.739	0.089	0.484	-0.693	-0.061	-0.246	0.467	1.573	1.462	2.178	0.181	0.359	0.697	1.396	1.236
A017107_01	At5g66850	member of MEKK subfamily	0.00306714	0.0485183	cluster C	group A	1.306	1.348	0.042	0.294	1.348	0.341	0.698	0.11	0.032	0.034	0.872	0.468	0.093	0.217	16	0.269	0.143	-0.108	-0.136	0.193	0.64	0.021	0.323	1.398	1.918	1.746	0.332	0.227	0.16	0.413	0.566
A013890_01	At4g35970	L-ascorbate peroxidase, putative, similar to ascorbate peroxidase (Gossypium hirsutum) gi|1019946|gb|AAB52954; identical to putative ascorbate peroxidase APX5 (AT4g35970) mRNA, partial cds GI:31980501; contains Pfam domain PF00141: Peroxidase	0.00171749	0.0377867	cluster C	group A	1.521	1.346	-0.01	0.027	1.346	-0.175	0.955	0.93	0.008	0.515	0.899	0.762	0.065	0.543	16	-0.237	-0.202	-0.069	0.468	-0.157	-0.692	0.383	0.575	1.521	1.758	1.336	0.768	0.221	0.217	-0.74	-0.398
A018442_01	At5g45110	ankyrin repeat family protein / BTB/POZ domain-containing protein, contains Pfam domain, PF00023: Ankyrin repeat and Pfam domain, PF00651: BTB/POZ domain	0.00155568	0.0358426	cluster C	group A	1.568	1.344	-0.225	0.147	1.344	0.224	0.101	0.447	0.012	0.509	0.741	0.636	0.072	0.541	16	-0.432	-0.247	0.033	-0.254	0.127	-0.244	0.126	0.578	1.852	0.906	1.682	0.934	-0.056	-0.16	1.117	-0.005
A016864_01	none		0.0048916	0.0601476	cluster C	group A	1.427	1.341	-0.086	0.367	1.341	0.064	0.557	0.2	0.032	0.752	0.85	0.531	0.093	0.63	16	-0.298	-0.296	0.015	0.236	-0.269	0.605	0.739	0.392	2.157	1.694	0.623	0.892	0.605	-0.041	-0.215	-0.094
A012837_01	At3g53340	CCAAT-box binding transcription factor, putative, similar to CAAT-box DNA binding protein subunit B (NF-YB) (SP:P25209) (GI:22380) (Zea mays); contains Pfam PF00808 : Histone-like transcription factor (CBF/NF-Y) and archaeal histone	0.0034954	0.0513028	cluster C	group A	1.97	1.341	0.039	-0.63	1.341	0.143	0.78	0.174	0.045	0.487	0.879	0.514	0.106	0.531	16	-0.016	0.203	0.269	-0.299	-0.669	-1.593	0.064	-0.32	2.496	1.29	0.692	0.884	0.493	0.137	0.294	-0.353
A012144_01	At3g08850	transducin family protein / WD-40 repeat family protein, similar to WD-repeat protein mip1 (SP:P87141) (Schizosaccharomyces pombe); contains Pfam PF00400: WD domain, G-beta repeat (5 copies, 1 weak)	2.02737e-05	0.00401709	cluster C	group A	1.543	1.34	-0.203	0.639	1.34	-0.074	0.015	0.061	0.002	0.612	0.621	0.418	0.051	0.582	16	-0.142	-0.313	-0.214	-0.145	1.001	0.676	0.864	0.014	1.371	1.546	1.464	0.979	-0.364	-0.199	0.025	0.241
A007094_01	At2g42430	LOB domain protein 16 / lateral organ boundaries domain protein 16 (LBD16), identical to LOB DOMAIN 16 (Arabidopsis thaliana) GI:17227162	0.0317734	0.139461	cluster C	group A	1.637	1.339	0.025	0.734	1.339	-0.299	0.958	0.031	0.011	0.575	0.899	0.365	0.07	0.568	16	-0.263	0.694	-1.117	0.788	0.468	1.069	0.349	1.052	1.734	1.671	0.704	1.245	-1.48	0.285	-0.637	0.637
A000560_01	At1g22210	trehalose-6-phosphate phosphatase, putative, similar to trehalose-6-phosphate phosphatase (AtTPPB) GI:2944180 from (Arabidopsis thaliana); contains Pfam profile PF02358: Trehalose-phosphatase	0.0126094	0.0926337	cluster C	group A	1.624	1.335	-0.044	-0.289	1.335	0.041	0.786	0.471	0.041	na	0.881	0.645	0.102	na	13	0.28	-0.081	0.057	-0.433	-0.547	na	0.363	-0.684	0.303	1.279	2.156	1.602	-0.049	0.131	na	na
A006428_01	At2g11200	F-box family protein	0.00444305	0.0579622	cluster C	group A	1.787	1.333	-0.453	0.595	1.333	0.106	0.231	0.041	0.037	0.512	0.779	0.384	0.098	0.542	14	na	-0.863	-0.544	0.048	0.509	0.84	na	0.434	0.361	1.403	2.177	1.393	-0.17	0.333	-0.112	0.374
A013600_01	At4g24540	MADS-box family protein	0.0416946	0.156256	cluster C	group A	1.247	1.333	0.134	0.086	1.333	0.577	0.511	0.617	0.042	0.231	0.845	0.686	0.102	0.396	16	-0.008	-0.3	0.336	0.509	0.268	-0.233	0.423	-0.114	1.751	2.22	0.615	0.744	1.298	0.812	0.713	-0.513
A019693_01	At5g63610	significant sequence similarity to plant and animal cyclin-dependent protein kinases, and was classified as an E-type CDK with a SPTAIRE cyclin binding motif in the kinase domain.	0.00863434	0.0785688	cluster C	group A	1.572	1.331	-0.241	0.407	1.331	-0.186	0.484	0.053	0.001	0.721	0.839	0.406	0.043	0.62	16	-0.353	-1.037	0.08	0.348	0.22	0.455	0.758	0.193	1.39	1.21	1.128	1.597	0.56	0.189	-1.572	0.08
A010612_01	At3g26090	expressed protein	0.00871209	0.0788741	cluster C	group A	1.351	1.328	0.05	-0.023	1.328	0.828	0.863	0.912	0.046	0.001	0.891	0.759	0.106	0.14	16	-0.681	0.009	0.466	0.405	-0.493	0.234	-0.157	0.325	2.268	1.732	0.587	0.726	0.941	0.851	0.84	0.68
A007381_01	At2g35740	sugar transporter family protein, similar to proton myo-inositol transporter (Homo sapiens) GI:15211933; contains Pfam profile PF00083: major facilitator superfamily protein	2.73933e-05	0.00452315	cluster C	group A	1.877	1.326	-0.021	0.195	1.326	-0.551	0.919	0.287	0.006	0.023	0.898	0.573	0.06	0.202	16	-0.221	0.458	-0.389	0.071	0.07	-0.171	0.476	0.404	1.697	1.59	0.974	1.045	-0.629	-0.729	-0.673	-0.173
A016271_01	At5g58200	expressed protein	0.00101181	0.0282939	cluster C	group A	1.992	1.319	0.182	0.104	1.319	-0.673	0.33	0.447	0.033	0.107	0.804	0.636	0.094	0.302	16	-0.134	0.13	0.615	0.116	0.119	0.421	-0.143	0.018	1.121	0.764	2.352	1.04	-1.507	-0.592	-0.123	-0.47
A018663_01	At5g50020	zinc finger (DHHC type) family protein, contains Pfam profile PF01529: DHHC zinc finger domain	0.00647772	0.068428	cluster C	group A	1.84	1.319	-0.521	0.116	1.319	0.293	0.176	0.493	0.031	0.456	0.761	0.653	0.092	0.517	16	-0.871	-1.107	0.219	-0.327	-0.191	-0.082	0.419	0.316	2.102	1.622	1.024	0.527	0.729	-0.57	0.948	0.066
A023547_01	At2g13800 At2g13790	leucine-rich repeat family protein / protein kinase family protein, contains Pfam domains PF00560: Leucine Rich Repeat and PF00069: Protein kinase domain	0.0223022	0.119707	cluster C	group A	1.317	1.319	0.422	0.001	1.319	0.489	0.112	0.994	0.021	0.236	0.745	0.773	0.081	0.4	16	0.439	0.95	0.102	0.198	-0.249	0.238	-0.337	0.354	1.869	0.544	1.665	1.197	-0.275	0.978	0.152	1.102
A004492_01	At1g05260	Encodes a cold-inducible cationic peroxidase that is involved in the stress response. In response to low temperature, RCI3 transcripts accumulate in the aerial part and in roots of etiolated seedlings but only in roots of light-grown seedlings.	0.0215977	0.118076	cluster C	group A	1.349	1.315	0.417	-0.034	1.315	0.263	0.407	0.882	0.009	0.071	0.821	0.752	0.067	0.264	16	-0.312	1.251	-0.352	1.081	-0.452	-0.152	0.549	-0.082	1.821	1.495	1.08	0.863	0.403	0.282	0.38	-0.014
A013488_01	At4g04890	Encodes a homeodomain protein that is expressed in the LI layer of the vegetative, floral and inflorescence meristems. Binds to the L1 box promoter element which is required in some proteins for L1 specific expression.	0.00258855	0.0450479	cluster C	group A	1.602	1.313	0.011	0.151	1.313	-0.29	0.959	0.447	0.004	0.482	0.899	0.636	0.057	0.529	16	-0.157	0.56	-0.382	0.024	-0.043	-0.237	0.458	0.427	1.672	1.498	1.162	0.918	-1.225	0.534	-0.148	-0.319
A002351_01	At1g22110	expressed protein	0.000288145	0.0154906	cluster C	group A	1.367	1.309	0.295	0.4	1.309	-0.058	0.05	0.226	0.002	0.38	0.719	0.545	0.049	0.482	16	0.506	0.054	0.314	0.307	0.01	-0.106	0.948	0.75	1.361	1.309	1.566	0.999	0.019	-0.189	-0.117	0.053
A020259_01	At1g75140	expressed protein	0.0057466	0.0642267	cluster C	group A	1.466	1.305	-0.161	0.216	1.305	0.271	0.439	0.48	0.03	0.081	0.829	0.648	0.09	0.276	16	-0.663	0.206	-0.104	-0.084	0.727	0.632	-0.273	-0.223	1	0.527	2.001	1.69	0.114	0.069	0.474	0.428
A025674_01	At1g77810	galactosyltransferase family protein, contains Pfam profile PF01762: Galactosyltransferase	0.000947967	0.0278228	cluster C	group A	1.274	1.301	0.028	0.036	1.301	0.126	0.838	0.759	0.029	0.148	0.888	0.726	0.089	0.336	16	0.377	-0.159	0.036	-0.143	-0.283	0.171	0.141	0.115	1.871	0.434	1.763	1.137	0.082	0.092	0.314	0.016
A019725_01	At5g54510	Identified as a dominant mutation that displays shorter hypocotyls in light grown plants when compared to wild type siblings. Protein is similar to auxin inducible gene from pea (GH3). DFL1 gene appears to be induced by auxin as well.	0.0303637	0.137136	cluster C	group A	1.656	1.301	-0.355	0.164	1.301	0.519	0.343	0.655	0.004	0.355	0.807	0.698	0.056	0.47	16	-0.905	0.554	-0.472	-0.598	0.04	-0.692	0.871	0.437	0.892	1.255	1.655	1.401	1.705	0.805	0.056	-0.489
A016346_01	At5g57380	Arabidopsis thaliana vernalization insensitive 3 (VIN3)	0.016275	0.104479	cluster C	group A	1.306	1.294	0.218	0.243	1.294	-0.012	0.488	0.068	0.032	0.966	0.84	0.425	0.092	0.687	16	0.304	-0.47	0.88	0.16	0.333	0.195	0.023	0.421	0.858	1.324	2.241	0.755	0.75	-0.31	-0.157	-0.33
A020043_01	At5g02040	prenylated rab acceptor (PRA1) family protein, contains Pfam PF03208: PRA1 family protein	0.00307842	0.0485201	cluster C	group A	1.385	1.294	-0.09	0.088	1.294	0.791	0.581	0.723	0.01	0.066	0.855	0.717	0.068	0.259	16	0.047	-0.104	0.188	-0.493	0.43	-0.455	0.495	-0.116	1.613	1.741	0.92	0.904	0.422	0.208	1.211	1.321
A003001_01	At1g08970	heme activated protein (HAP5c) mRNA, complete cds	0.00429464	0.0574862	cluster C	group A	1.223	1.294	0.367	0.197	1.294	0.071	0.087	0.167	0.003	0.843	0.733	0.509	0.055	0.656	16	0.572	0.622	-0.01	0.283	-0.079	0.401	0.335	0.131	0.901	1.443	1.592	1.24	-0.543	0.052	0.987	-0.212
A010554_01	At3g04540	hypothetical protein	0.0457843	0.162828	cluster C	group A	1.236	1.291	0.297	0.055	1.291	0.257	0.356	0.812	0.017	0.554	0.812	0.736	0.077	0.559	16	0.474	-0.005	0.978	-0.259	0.402	0.327	0.019	-0.529	1.831	1.22	1.53	0.582	-0.332	-0.473	1.068	0.765
A006064_01	At2g04680	DC1 domain-containing protein, contains Pfam profile PF03107: DC1 domain	0.00603215	0.0659826	cluster C	group A	1.388	1.283	-0.105	0.823	1.283	0.368	0.441	0.101	0.013	0.038	0.829	0.462	0.072	0.222	16	-0.361	0.188	-0.217	-0.031	0.26	0.244	1.092	1.695	0.971	1.955	1.317	0.889	0.291	0.312	0.67	0.202
A021236_01	At3g55180	esterase/lipase/thioesterase family protein, low similarity to monoglyceride lipase from (Homo sapiens) GI:14594904, (Mus musculus) GI:2632162; contains Interpro entry IPR000379	0.0146508	0.0990765	cluster C	group A	1.431	1.282	-0.005	0.262	1.282	-0.149	0.974	0.466	0.048	0.508	0.901	0.642	0.108	0.54	16	0.271	-0.248	0.201	-0.243	0.787	-0.644	0.549	0.358	0.699	0.503	1.955	1.972	-0.437	-0.058	-0.477	0.377
A015212_01	At4g17640	Encodes casein kinase II beta (regulatory) subunit.	0.00391498	0.0546998	cluster C	group A	1.703	1.282	-0.109	-0.421	1.282	-0.041	0.679	0.071	0.043	0.889	0.87	0.429	0.103	0.668	16	0.343	0.161	-0.201	-0.742	-0.566	-0.76	-0.301	-0.057	2.013	0.299	1.708	1.106	0.293	-0.481	0.537	-0.511
A013701_01	At4g29800	patatin-related, low similarity to patatin precursor (Solanum brevidens)(GI:563125); contains Patatin domain PF01743	0.00128522	0.0323911	cluster C	group A	2.129	1.281	-0.242	0.099	1.281	-0.848	0.151	0.751	0.018	0.113	0.757	0.724	0.077	0.307	16	-0.143	-0.126	-0.62	-0.081	0.509	0.423	0.197	-0.732	0.996	2.086	1.064	0.979	-1.376	-1.548	0.104	-0.571
A004275_01	At1g78180	mitochondrial substrate carrier family protein, contains Pfam profile: PF00153 mitochondrial carrier protein	0.00448739	0.0582227	cluster C	group A	1.345	1.278	-0.067	0.223	1.278	0.066	0.452	0.443	0.035	0.571	0.832	0.635	0.095	0.567	16	-0.01	-0.299	0.032	0.008	0.108	-0.441	0.673	0.55	2.032	1.71	0.634	0.735	0.208	-0.103	0.28	-0.12
A015298_01	At4g17060	expressed protein	0.00874179	0.0789893	cluster C	group A	1.535	1.277	0.399	-0.258	1.277	-0.133	0.214	0.109	0.023	0.755	0.773	0.468	0.083	0.631	16	1.044	0.048	0.557	-0.055	-0.553	-0.093	-0.325	-0.062	1.726	1.817	0.966	0.601	0.551	-0.41	0.431	-1.103
A005451_01	At3g51640	expressed protein	0.0080367	0.0762294	cluster C	group A	1.355	1.275	-0.08	0.273	1.275	-0.008	0.546	0.546	0.004	0.971	0.849	0.666	0.056	0.688	16	-0.381	-0.151	0.134	0.078	-0.272	-0.443	1.316	0.493	1.664	1.239	0.879	1.319	0.188	0.424	-0.082	-0.563
A018467_01	At5g52250	transducin family protein / WD-40 repeat family protein, contains 7 WD-40 repeats (PF00400); similar to photomorphogenesis repressor PnCOP1 (GI:11127996) (Ipomoea nil)	0.000246051	0.0143997	cluster C	group A	1.529	1.273	0.047	0.26	1.273	-0.255	0.566	0.151	0.017	0.206	0.852	0.499	0.077	0.38	16	0.063	-0.037	-0.084	0.246	0.092	0.241	0.648	0.057	1.709	1.557	1.306	0.521	0.054	-0.636	-0.048	-0.391
A012786_01	At3g57680	peptidase S41 family protein, similar to PSII D1 protein processing enzyme (GI::7268527) (Arabidopsis thaliana); similar to SP|Q55669 Carboxyl-terminal processing protease precursor (Photosystem II D1 protein processing peptidase) (EC 3.4.21.102) (strain	0.00118966	0.0310165	cluster C	group A	1.353	1.268	-0.015	0.072	1.268	-0.084	0.946	0.611	0.022	0.541	0.899	0.685	0.083	0.555	16	-0.428	-0.252	0.108	0.512	-0.143	0.266	0.32	-0.153	1.372	0.761	2.046	0.895	-0.385	0.029	0.182	-0.162
A002983_01	none		0.0110095	0.087258	cluster C	group A	1.039	1.267	1.21	0.8	1.267	0.228	0.004	0.06	0.005	0.305	0.518	0.417	0.058	0.442	16	1.378	0.795	1.452	1.217	0.658	0.165	1.473	0.904	1.386	1.503	0.76	1.421	0.234	0.735	0.079	-0.135
A019667_01	At3g19680	expressed protein	0.00176851	0.0382461	cluster C	group A	1.649	1.267	-0.379	-0.373	1.267	-0.382	0.041	0.424	0.014	0.194	0.714	0.629	0.073	0.371	16	-0.176	-0.64	-0.221	-0.48	-0.871	-1.234	0.45	0.164	0.873	1.949	1.287	0.959	-0.89	-0.602	0.149	-0.184
A009877_01	At3g28030	AF312711 Arabidopsis thaliana UV hypersensitive protein (UVH3) mRNA, complete cds	4.93331e-06	0.00175449	cluster C	group A	1.393	1.266	-0.094	0.262	1.266	-0.127	0.261	0.164	0.002	0.327	0.789	0.507	0.051	0.454	16	0.107	-0.172	-0.186	-0.126	0.489	-0.123	0.214	0.469	1.613	1.047	1.268	1.136	-0.402	0.049	0.045	-0.199
A005502_01	At1g72140	proton-dependent oligopeptide transport (POT) family protein, contains Pfam profile: PF00854 POT family	0.000310805	0.015921	cluster C	group A	2	1.266	-0.135	0.182	1.266	-0.734	0.654	0.151	0.022	0.029	0.867	0.498	0.082	0.21	16	0.556	-0.323	-0.034	-0.738	0.176	0.438	0.134	-0.019	2.102	0.807	1.141	1.013	-0.939	-0.348	-0.505	-1.145
A015035_01	At4g11790	Ran-binding protein 1 domain-containing protein / RanBP1 domain-containing protein, contains Pfam profile PF00638: RanBP1 domain	0.0261453	0.128731	cluster C	group A	1.605	1.265	-0.34	0.499	1.265	0.051	0.212	0.445	0.01	0.711	0.773	0.636	0.068	0.618	16	-0.758	-0.641	-0.099	0.14	-0.778	-0.128	1.59	1.312	1.531	1.716	1.015	0.799	-0.294	0.25	0.214	0.032
A010458_01	At3g03610	phagocytosis and cell motility protein ELMO1-related, contains weak similarity to ELMO1 (Mus musculus) gi|16118551|gb|AAL14464	0.0144883	0.0983408	cluster C	group A	1.63	1.264	0.195	0.456	1.264	-0.366	0.526	0.225	0.046	0.135	0.848	0.545	0.107	0.326	16	-0.559	0.307	0.289	0.743	1.245	-0.192	0.491	0.281	1.486	2.258	0.703	0.608	-0.775	0.098	-0.343	-0.445
A023728_01	At1g18900	pentatricopeptide (PPR) repeat-containing protein, low similarity to 67kD chloroplastic RNA-binding protein, P67 (Arabidopsis thaliana) GI:9755842; contains Pfam profile PF01535: PPR repeat	0.00712668	0.0716283	cluster C	group A	1.375	1.263	-0.03	0.354	1.263	-0.112	0.811	0.01	0.046	0.713	0.884	0.307	0.107	0.618	16	0.195	0.05	-0.35	-0.016	0.416	0.361	0.182	0.457	1.535	2.074	1.205	0.24	-0.134	-0.592	0.669	-0.391
A000345_01	At1g11070	hydroxyproline-rich glycoprotein family protein, contains proline-rich extensin domains, INTERPRO:IPR002965	0.0215024	0.117765	cluster C	group A	1.426	1.262	-0.164	0.704	1.262	0.084	0.292	0.266	0.012	0.509	0.794	0.562	0.072	0.541	16	-0.459	-0.296	0.087	0.012	0.282	-0.52	1.239	1.814	1.921	1.239	1.032	0.855	0.384	-0.04	0.117	-0.126
A016198_01	At5g19770 At5g19780		0.000983403	0.0280078	cluster C	group A	2.146	1.259	-0.141	0.452	1.259	-0.886	0.145	0.225	0.025	0.085	0.756	0.545	0.085	0.279	16	0.033	-0.265	-0.078	-0.253	1.188	0.554	0.311	-0.244	2.005	1.459	0.659	0.913	-0.697	-1.728	-0.057	-1.064
A012749_01	At3g59060	encodes a novel Myc-related bHLH transcription factor, which physically associated with APRR1/TOC1 and is a member of PIF3 transcription factor family.	0.039171	0.152441	cluster C	group A	1.371	1.256	-0.006	-0.115	1.256	0.912	0.982	0.295	0.018	0.214	0.903	0.576	0.078	0.385	16	-0.558	-0.298	0.444	0.387	0.107	-0.275	-0.041	-0.251	1.801	1.218	1.471	0.533	0.246	2.647	0.459	0.296
A023700_01	At1g50060	pathogenesis-related protein, putative, similar to prb-1b (Nicotiana tabacum) GI:19970; contains Pfam profile PF00188: SCP-like extracellular protein	0.00417066	0.0566573	cluster C	group A	1.532	1.255	na	-0.277	1.255	-0.156	na	0.271	0.022	0.609	na	0.566	0.083	0.581	11	na	na	na	na	0.232	-0.408	-0.183	-0.75	0.538	1.069	1.571	1.843	na	0.317	-0.205	-0.58
A019172_01	At5g24740	expressed protein	0.00391614	0.0546998	cluster C	group A	1.717	1.253	-0.148	-0.464	1.253	0.189	0.359	0.235	0.036	0.474	0.813	0.549	0.096	0.525	16	-0.519	-0.049	0.131	-0.155	-0.676	-1.241	-0.106	0.168	0.583	0.966	2.195	1.268	0.34	0.329	-0.486	0.574
A015576_01	At5g07960	expressed protein, contains Pfam PF03669: Uncharacterised protein family (UPF0139)	0.00040364	0.0186072	cluster C	group A	1.665	1.25	-0.414	0.017	1.25	0.103	0.112	0.918	0.012	0.652	0.745	0.76	0.072	0.597	16	-0.332	-0.878	0.02	-0.467	0.279	-0.324	0.266	-0.154	1.773	1.147	1.399	0.682	0.261	-0.068	0.586	-0.368
A013484_01	At4g04510	protein kinase family protein, contains Pfam domain, PF00069: Protein kinase domain	0.00910733	0.080423	cluster C	group A	1.209	1.249	0.039	0.513	1.249	0.251	0.812	0.111	0.001	0.483	0.884	0.468	0.041	0.529	16	0.337	0.211	-0.047	-0.345	0.142	1.067	0.134	0.707	1.036	1.482	1.25	1.226	0.325	0.667	-0.66	0.67
A020694_01	At1g70820	phosphoglucomutase, putative / glucose phosphomutase, putative, similar to phosphoglucomutase GI:534981 from (Spinacia oleracea), phosphomannomutase (Pseudomonas aeruginosa) GI:150994; contains InterPro accession IPR006352: Phosphoglucosamine mutase	0.000432676	0.0189163	cluster C	group A	1.194	1.247	0.053	0.403	1.247	0.08	0.654	0.012	0.001	0.779	0.867	0.317	0.045	0.637	16	-0.237	0.265	0.129	0.054	0.335	0.453	0.585	0.24	1.112	1.537	1.105	1.232	0.381	-0.648	0.521	0.067
A022641_01	At5g01550	lectin protein kinase, putative, similar to receptor lectin kinase 3 (Arabidopsis thaliana) gi|4100060|gb|AAD00733; contains protein kinase domain, Pfam:PF00069; contains legume lectins alpha and beta domains, Pfam:PF00138 and Pfam:PF00139	0.000907507	0.0271274	cluster C	group A	1.289	1.244	1.244	0.94	0.952	-0.045	0.002	0	0.017	0.865	0.491	0.167	0.076	0.661	16	1.118	1.569	1	1.288	1.009	0.905	0.998	0.846	1.221	0.378	1.038	1.171	-0.013	0.367	0.206	-0.741
A008258_01	At2g34850	NAD-dependent epimerase/dehydratase family protein, similar to UDP-galactose 4-epimerase from Cyamopsis tetragonoloba GI:3021357, Lactococcus lactis GI:3703056; contains Pfam profile PF01370 NAD dependent epimerase/dehydratase family	0.00176713	0.0382461	cluster C	group A	1.391	1.238	-0.106	-0.013	1.238	-0.153	0.587	0.908	0.047	0.04	0.856	0.758	0.108	0.223	16	-0.147	-0.529	0.324	-0.072	-0.218	-0.172	0.143	0.194	1.92	1.803	0.911	0.317	-0.114	-0.064	-0.165	-0.269
A022136_01	At3g50160	hypothetical protein, contains Pfam profile PF03140: Plant protein of unknown function	0.000855204	0.0263593	cluster C	group A	1.512	1.234	-0.277	0.126	1.234	0.052	0.063	0.347	0.032	0.776	0.72	0.598	0.092	0.637	16	-0.51	-0.04	-0.273	-0.287	0.215	-0.198	0.162	0.327	1.484	2.034	0.736	0.684	0.015	0.185	0.398	-0.39
A005715_01	At1g27435	Expressed protein	2.46699e-05	0.00433128	cluster C	group A	1.823	1.23	-0.262	-0.153	1.23	-0.592	0.142	0.188	0.013	0.039	0.755	0.525	0.073	0.223	16	0.125	-0.448	-0.414	-0.312	-0.212	-0.188	0.104	-0.316	1.672	1.382	1.298	0.569	-0.876	-0.765	-0.11	-0.619
A012462_01	At3g53980	protease inhibitor/seed storage/lipid transfer protein (LTP) family protein, contains Pfam protease inhibitor/seed storage/LTP family domain PF00234	0.00284719	0.0473686	cluster C	group A	1.66	1.224	-0.436	0.93	1.224	0.063	0.12	0.023	0.035	0.841	0.745	0.347	0.095	0.656	16	-0.978	-0.376	-0.39	0	0.347	0.876	1.19	1.306	2.169	0.889	1.182	0.657	-0.787	0.328	0.222	0.49
A023002_01	At5g63700	zinc finger (C3HC4 type RING finger) family protein, contains Pfam PF03126: Plus-3 domain; contains Pfam PF02201: BAF60b domain of the SWIB complex; contains Pfam PF00628: PHD-finger domain; contains Prosite Zinc finger, C3HC4 type (RING finger), signatur	0.0111511	0.087978	cluster C	group A	1.06	1.211	0.15	0.651	1.211	0.564	0.542	0.037	0.005	0.039	0.849	0.375	0.058	0.223	16	-0.349	0.024	0.702	0.224	0.81	1.023	0.172	0.601	1.529	1.236	0.77	1.307	0.799	0.377	0.868	0.21
A017906_01	At5g56270	member of WRKY Transcription Factor; Group I	0.000146427	0.011098	cluster C	group A	1.437	1.209	0.321	-0.228	1.209	0.112	0.074	0.38	0.001	0.461	0.729	0.612	0.046	0.52	16	0.361	0.052	0.621	0.25	-0.504	-0.704	0.081	0.214	1.477	1.227	1.008	1.125	-0.061	0.211	0.44	-0.142
A011197_01	At3g48700	expressed protein, similar to PrMC3 (Pinus radiata) GI:5487873	0.0109814	0.0871889	cluster C	group A	1.174	1.207	0.033	0.246	1.207	0.18	0.917	0.134	0.008	0.519	0.898	0.486	0.066	0.545	16	0.046	-0.755	0.633	0.208	0.574	0.006	0.153	0.25	1.319	1.476	1.4	0.633	0.865	-0.313	0.089	0.079
A015319_01	At4g30390	expressed protein	0.00709261	0.0714412	cluster C	group A	1.526	1.203	-0.323	0.114	1.203	0.235	0.022	0.644	0.031	0.511	0.639	0.696	0.091	0.542	16	-0.126	-0.423	-0.294	-0.45	0.008	-0.448	0.301	0.594	2.078	1.138	0.999	0.598	-0.068	0.091	1.159	-0.242
A009959_01	At3g07070	protein kinase family protein, contains protein kinase domain, Pfam:PF00069	0.000248854	0.0145026	cluster C	group A	1.472	1.203	-0.177	0.721	1.203	-0.269	0.188	0.101	0.001	0.172	0.765	0.462	0.044	0.354	16	-0.035	0.018	-0.257	-0.434	0.196	0.358	1.576	0.752	0.92	1.33	1.307	1.254	0.178	-0.362	-0.476	-0.417
A016298_01	At5g67050	lipase class 3 family protein, similar to lipase precursor (Rhizopus arrhizus) GI:6942320; contains Pfam profile PF01764: Lipase	0.00545151	0.0630466	cluster C	group A	1.273	1.202	0.042	-0.041	1.202	-0.071	0.801	0.881	0.035	0.656	0.883	0.752	0.095	0.599	16	0.302	0.297	-0.271	-0.163	-0.653	-0.023	0.572	-0.059	2.099	1.062	0.519	1.129	-0.214	0.2	-0.408	0.138
A002384_01	none		0.0425172	0.157678	cluster C	group A	1.873	1.2	-0.673	0.42	1.2	-0.123	0.339	0.463	0.006	0.638	0.805	0.642	0.061	0.592	16	-0.981	-2.216	0.121	0.385	-0.46	-0.414	1.459	1.096	1.066	1.376	1.568	0.79	-0.32	0.414	-0.671	0.084
A009464_01	At3g26310	putative cytochrome P450	0.00944444	0.0817182	cluster C	group A	1.615	1.192	-0.422	0.112	1.192	0.362	0.034	0.765	0.03	0.277	0.694	0.727	0.09	0.426	16	-0.289	-0.761	-0.28	-0.359	-0.33	-0.613	0.716	0.674	1.755	1.521	0.353	1.139	0.324	0.776	-0.398	0.744
A017770_01	At5g04150	basic helix-loop-helix (bHLH) family protein, contains Pfam profile: PF00010 helix-loop-helix DNA-binding domain; PMID: 12679534	0.000204476	0.0129502	cluster C	group A	1.341	1.191	-0.15	0.126	1.191	-0.096	0.052	0.537	0.01	0.579	0.719	0.664	0.069	0.569	16	-0.246	-0.208	-0.032	-0.115	-0.137	-0.219	0.537	0.324	1.481	1.549	0.65	1.084	-0.196	0.142	-0.487	0.159
A024381_01	At4g26580	zinc finger (C3HC4-type RING finger) family protein, contains Pfam profile: PF00097 zinc finger, C3HC4 type (RING finger)	0.00545524	0.0630466	cluster C	group A	1.38	1.189	-0.192	0.407	1.189	-0.104	0.431	0.242	0.029	0.428	0.828	0.553	0.089	0.505	16	-0.688	-0.052	-0.335	0.308	0.341	0.415	1.121	-0.248	1.507	1.748	1.135	0.366	-0.122	0.07	-0.419	0.055
A000492_01	At1g03530	expressed protein, similar to hypothetical protein GB:O14360	0.013373	0.0951198	cluster C	group A	1.389	1.184	-0.204	0.115	1.184	0.082	0.247	0.762	0.02	0.77	0.787	0.726	0.08	0.635	16	0.082	-0.045	-0.291	-0.564	-0.191	-0.345	-0.147	1.142	1.083	1.914	1.067	0.674	-0.563	0.14	0.061	0.69
A019905_01	At1g06220 At5g25230	elongation factor Tu family protein, similar to Cryptosporidium parvum elongation factor-2 GB:U21667 GI:706974 from (Cryptosporidium parvum)	0.0155065	0.102067	cluster C	group A	1.121	1.18	0.222	0.125	1.18	0.059	0.199	0.672	0.018	0.828	0.77	0.703	0.077	0.652	16	-0.17	0.305	0.306	0.446	0.181	-0.169	-0.364	0.85	0.713	1.786	0.84	1.381	0.032	0.304	-0.622	0.521
A004967_01	At1g52905	expressed protein	0.00146762	0.0346188	cluster C	group A	1.66	1.176	-0.14	0.414	1.176	-0.484	0.355	0.13	0.038	0.11	0.811	0.484	0.099	0.304	16	0.144	-0.381	0.009	-0.333	0.098	0.096	0.927	0.532	2.084	1.018	1.113	0.489	0.153	-0.784	-0.625	-0.68
A004611_01	At1g76510	ARID/BRIGHT DNA-binding domain-containing protein, contains Pfam profile PF01388: ARID/BRIGHT DNA binding domain	0.0361294	0.147127	cluster C	group A	1.62	1.175	-0.36	0.366	1.175	-0.446	0.355	0.31	0.009	0.502	0.811	0.584	0.067	0.538	16	-1.152	0.466	-0.377	-0.377	-0.038	1.021	-0.239	0.72	0.877	1.69	0.897	1.234	0.192	0.068	-2.199	0.157
A012666_01	At3g28700	expressed protein, contains Pfam PF02636: Uncharacterized ACR, COG1565	0.0009865	0.0280384	cluster C	group A	1.326	1.165	-0.04	-0.161	1.165	-0.084	0.771	0.588	0.018	0.1	0.878	0.677	0.077	0.296	16	-0.022	-0.4	0.087	0.174	-0.374	-0.799	0.386	0.144	1.447	1.665	0.976	0.572	-0.053	0.001	-0.128	-0.155
A012838_01	At3g47160	expressed protein, similar to MTD2 (Medicago truncatula) GI:9294812; supporting cDNA gi|25083983|gb|BT002136.1|	0.00420264	0.0567954	cluster C	group A	1.543	1.156	-0.387	0.511	1.156	-0.048	0.006	0.073	0.027	0.899	0.533	0.43	0.088	0.671	16	-0.463	-0.436	-0.427	-0.224	0.383	0.037	0.833	0.791	1.071	1.845	1.256	0.452	-0.206	-0.597	0.967	-0.355
A019881_01	At2g20440	RabGAP/TBC domain-containing protein, similar to SP|P09379 GTPase-activating protein GYP7 (Fragment) {Yarrowia lipolytica}; contains Pfam profile PF00566: TBC domain	0.00125456	0.0318695	cluster C	group A	1.613	1.155	0.304	0.222	1.155	-0.459	0.094	0.431	0.033	0.001	0.739	0.631	0.093	0.148	16	0.096	0.112	0.383	0.625	0.946	-0.091	0.072	-0.041	0.776	0.572	1.94	1.331	-0.373	-0.45	-0.45	-0.561
A023883_01	At1g64080	expressed protein, identical to hypothetical protein GB:AAF24565 GI:6692100 from (Arabidopsis thaliana)	0.0322089	0.140329	cluster C	group A	1.877	1.148	-0.729	0.203	1.148	-0.482	0.192	0.685	0.046	0.328	0.767	0.707	0.107	0.454	16	-1.547	-1.369	0.257	-0.258	0.589	-1.157	0.674	0.708	1.593	1.894	0.61	0.495	0.414	-0.541	-0.234	-1.567
A008568_01	At2g40180	protein phosphatase 2C, putative / PP2C, putative, contains PF00481: Protein phosphatase 2C domain; identical to protein phosphatase 2C (GI:4587992) (Arabidopsis thaliana)	0.0276876	0.131899	cluster C	group A	1.122	1.146	0.024	0.112	1.146	0.148	0.935	0.597	0.049	0.36	0.898	0.68	0.109	0.471	16	-0.698	0.598	0.243	-0.047	-0.31	-0.099	0.347	0.511	2.002	1.275	0.268	1.038	0.557	0.031	0.019	-0.017
A019025_01	At5g57950	26S proteasome regulatory subunit, putative, contains similarity to 26S proteasome non-ATPase subunit 9 SP:O00233 from (Homo sapiens)	0.0303311	0.137136	cluster C	group A	1.038	1.144	0.106	0.133	1.144	0.232	0.459	0.318	0.01	0.612	0.834	0.587	0.068	0.582	16	0.42	-0.038	0.184	-0.143	0.45	0.014	-0.054	0.124	1.419	1.532	0.797	0.826	-0.412	-0.254	1.409	0.187
A016077_01	At5g57370	expressed protein, low similarity to nucleic acid binding protein (Homo sapiens) GI:431953	0.00532974	0.0619644	cluster C	group A	1.384	1.142	-0.242	0.076	1.142	-0.187	0.472	0.84	0.002	0.217	0.835	0.743	0.051	0.386	16	-0.385	-0.94	0.48	-0.124	-0.303	-0.689	0.819	0.477	1.236	1.402	0.874	1.057	-0.024	-0.02	-0.174	-0.529
A005445_01	none		0.0164791	0.104988	cluster C	group A	1.299	1.14	-0.159	0.247	1.14	0.6	0.715	0.332	0.004	0.017	0.874	0.592	0.056	0.19	16	-1.115	0.809	-0.058	-0.271	0.013	-0.135	0.838	0.273	1.327	1.278	0.724	1.233	0.965	0.514	0.524	0.396
A001828_01	At1g17150	glycoside hydrolase family 28 protein / polygalacturonase (pectinase) family protein, similar to polygalacturonase (Salix gilgiana) GI:6714524; contains Pfam profile PF00295: Glycosyl hydrolases family 28 (polygalacturonases)	0.0271329	0.130581	cluster C	group A	1.781	1.136	-0.645	0.027	1.136	-0.194	0.246	0.958	0.01	0.282	0.787	0.766	0.068	0.428	14	-0.193	-0.924	0.299	-1.76	0.245	na	-0.862	0.699	1.212	na	1.281	0.915	-0.442	0.232	-0.331	-0.236
A002853_01	none		0.00419126	0.0567954	cluster C	group A	1.534	1.132	-0.119	0.238	1.132	-0.402	0.519	0.448	0.037	0.113	0.846	0.637	0.098	0.307	16	0.124	-0.601	0.025	-0.025	0.23	-0.233	1.009	-0.053	1.97	1.27	0.606	0.681	-0.898	-0.093	-0.443	-0.176
A002130_01	At1g20670	DNA-binding bromodomain-containing protein, contains bromodomain, INTERPRO:IPR001487	0.000332793	0.0165461	cluster C	group A	1.387	1.126	-0.12	-0.262	1.126	-0.006	0.46	0.05	0.009	0.981	0.834	0.402	0.067	0.69	16	0.02	-0.524	-0.103	0.125	-0.499	-0.217	-0.118	-0.213	1.522	1.369	0.781	0.831	0.083	-0.192	-0.51	0.594
A011552_01	At3g16150	L-asparaginase, putative / L-asparagine amidohydrolase, putative, similar to Swiss-Prot:P30364 L-asparaginase (EC 3.5.1.1) (L-asparagine amidohydrolase) (Lupinus angustifolius)	0.00186646	0.0386855	cluster C	group A	1.807	1.122	-0.685	-0.624	1.122	0.471	0.031	0.251	0.002	0.261	0.674	0.557	0.051	0.414	15	-0.372	-1.09	-0.405	-0.875	-0.176	-1.804	0.217	-0.731	1.273	1.273	1.116	0.825	1.078	0.199	0.137	na
A011075_01	At3g29390	hydroxyproline-rich glycoprotein family protein, sequencing discrepancy between cDNA and genomic sequence prevents representation of entire coding sequence	0.00244333	0.0436714	cluster C	group A	1.601	1.115	-0.037	0.102	1.115	-0.486	0.787	0.712	0.033	0.101	0.881	0.714	0.093	0.296	16	0.052	-0.119	0.257	-0.34	0.591	0.33	0.072	-0.584	0.71	0.898	1.993	0.858	0.067	-0.722	-0.416	-0.872
A004782_01	At1g08170	histone H2B family protein, similar to histone H2B from Chlamydomonas reinhardtii (SP|P54347, SP|P54346, SP|P50565), Volvox carteri (SP|P16867, SP|P16868); contains Pfam profile PF00125 Core histone H2A/H2B/H3/H4	0.01787	0.108661	cluster C	group A	1.359	1.112	-0.246	0.26	1.112	-0.106	0.201	0.582	0.025	0.557	0.77	0.676	0.086	0.561	16	-0.057	-0.655	0.014	-0.286	-0.128	-0.413	1.489	0.091	1.559	1.313	1.238	0.339	0.222	-0.458	0.105	-0.293
A017669_01	At5g57410	expressed protein	0.000978637	0.027987	cluster C	group A	1.382	1.109	-0.273	0.314	1.109	0.235	0.049	0.236	0.003	0.373	0.714	0.549	0.055	0.478	16	-0.163	-0.093	-0.431	-0.405	0.667	-0.299	0.505	0.382	1.179	1.125	1.379	0.752	0.015	0.775	-0.254	0.404
A017487_01	At5g40150	peroxidase, putative, identical to peroxidase ATP26a {Arabidopsis thaliana} GP|1890317|emb|CAA72487	0.0414053	0.156101	cluster C	group A	1.443	1.108	-0.019	0.02	1.108	-0.334	0.876	0.97	0.01	0.444	0.893	0.769	0.068	0.512	16	0.216	-0.325	0.069	-0.037	1.42	-0.6	-0.14	-0.601	1.564	0.671	1.239	0.96	0.364	-0.613	0.192	-1.28
A023454_01	At2g26150	member of Heat Stress Transcription Factor (Hsf) family	0.00708982	0.0714412	cluster C	group A	1.245	1.105	0.028	-0.141	1.105	0.106	0.869	0.595	0.038	0.458	0.892	0.68	0.098	0.518	16	-0.309	-0.161	0.318	0.264	0.266	0.011	-0.826	-0.013	0.692	1.736	1.531	0.461	-0.031	-0.174	0.357	0.273
A000775_01	At1g33400	tetratricopeptide repeat (TPR)-containing protein, contains Pfam profile PF00515 TPR Domain	0.00188384	0.0388142	cluster C	group A	1.212	1.101	-0.076	-0.015	1.101	-0.111	0.664	0.921	0.001	0.746	0.868	0.761	0.04	0.628	16	-0.193	-0.26	-0.251	0.399	-0.32	0.261	-0.188	0.186	1.009	0.951	1.216	1.229	0.192	0.016	-1.022	0.37
A005329_01	none		0.0310814	0.138173	cluster C	group A	1.015	1.101	0.171	0.367	1.101	0.086	0.557	0.157	0.017	0.719	0.85	0.503	0.077	0.62	16	-0.466	0.792	0.277	0.081	0.92	0.301	0.005	0.241	1.379	1.224	1.376	0.425	0.026	0.319	-0.498	0.498
A017119_01	At5g48690	hypothetical protein	0.00186873	0.0386855	cluster C	group A	1.372	1.099	-0.274	-0.013	1.099	0.41	0.03	0.97	0.002	0.116	0.671	0.769	0.05	0.309	16	-0.071	-0.291	-0.371	-0.362	0.794	-0.026	-0.79	-0.031	1.242	0.807	1.132	1.214	0.349	0.046	0.933	0.314
A013907_01	At4g28590	expressed protein,	0.00053678	0.0211728	cluster C	group A	1.275	1.097	0.055	-0.178	1.097	0.104	0.45	0.351	0.012	0.598	0.831	0.599	0.072	0.576	16	0.197	-0.113	0.081	0.057	-0.143	-0.559	0.226	-0.234	1.667	0.752	1.081	0.887	0.341	-0.418	0.316	0.178
A016071_01	At5g63470	CCAAT-box binding transcription factor Hap5a, putative	0.00881406	0.0792977	cluster C	group A	1.494	1.092	0.021	0.09	1.092	-0.402	0.937	0.749	0.032	0.183	0.898	0.724	0.093	0.363	16	0.421	0.305	-0.004	-0.64	0.321	-0.616	0.58	0.075	0.71	1.139	1.889	0.63	-0.784	-0.8	0.131	-0.155
A016775_01	At5g62860	F-box family protein-related, contains TIGRFAM TIGR01640: F-box protein interaction domain	0.00173993	0.0379447	cluster C	group A	1.251	1.088	-0.163	0.226	1.088	0.243	0.268	0.292	0.024	0.056	0.79	0.575	0.085	0.245	16	-0.405	-0.037	0.109	-0.318	0.209	-0.262	0.55	0.407	1.724	1.268	0.592	0.769	0.251	0.039	0.251	0.43
A001317_01	At1g01930	zinc finger protein-related, contains Pfam PF00023: Ankyrin repeat; contains Pfam PF00096: Zinc finger, C2H2 type domain and Prosite PS00028: Zinc finger, C2H2 type, domain	0.00739278	0.0730905	cluster C	group A	1.205	1.087	-0.051	-0.117	1.087	-0.043	0.57	0.765	0.011	0.832	0.852	0.726	0.07	0.653	16	0.092	-0.006	-0.281	-0.01	-0.94	-0.421	0.187	0.706	1.141	0.526	1.296	1.387	0.164	0.242	-0.583	0.004
A015761_01	none		0.00439305	0.0579233	cluster C	group A	2.33	1.086	-1.243	0.152	1.086	-0.525	0.057	0.6	0.024	0.348	0.72	0.681	0.085	0.466	16	-0.575	-2.434	-0.863	-1.103	-0.294	-0.287	0.718	0.471	1.633	1.378	0.493	0.842	0.326	-1.628	0.197	-0.996
A001521_01	At1g73380	expressed protein	0.0305672	0.137136	cluster C	group A	1.427	1.078	-0.35	0.293	1.078	-0.013	0.3	0.458	0.033	0.966	0.797	0.64	0.093	0.687	16	-0.071	-0.479	0.223	-1.07	0.529	-0.633	0.267	1.01	1.558	1.577	0.494	0.682	0.19	-0.734	0.586	-0.094
A012803_01	At3g61040	encodes a protein with cytochrome P450 domain	0.0268963	0.130009	cluster C	group A	1.074	1.075	0.001	0.119	1.075	0.7	0.996	0.496	0.001	0.161	0.904	0.654	0.048	0.346	16	0.597	-0.068	0.053	-0.576	0.511	0.185	-0.015	-0.207	1.324	1.078	0.882	1.016	0.367	0.466	1.816	0.152
A020272_01	At5g18800	NADH-ubiquinone oxidoreductase 19 kDa subunit (NDUFA8) family protein, contains Pfam profile: PF05850 NADH-ubiquinone oxidoreductase 19 kDa subunit	0.0122691	0.0916381	cluster C	group A	1.146	1.063	-0.083	0.828	1.063	0.499	0.67	0.075	0.005	0.061	0.869	0.434	0.058	0.253	16	-0.357	-0.403	0.122	0.307	0.322	0.44	1.688	0.862	0.777	1.41	1.18	0.884	0.368	0.301	0.318	1.008
A016967_01	At5g55570	expressed protein	0.00939309	0.0814773	cluster C	group A	1.057	1.063	0.006	0.144	1.063	0.172	0.961	0.647	0.014	0.295	0.9	0.696	0.073	0.436	16	0.282	-0.239	0.068	-0.088	-0.514	0.005	0.861	0.225	1.587	1.132	0.605	0.928	0.458	0.322	0.055	-0.148
A006273_01	At2g01190	octicosapeptide/Phox/Bem1p (PB1) domain-containing protein, Pfam profile PF00564: PB1 domain	0.00369917	0.0528791	cluster C	group A	1.252	1.062	-0.19	0.399	1.062	-0.135	0.364	0.196	0.03	0.266	0.813	0.528	0.09	0.418	16	-0.527	-0.466	0.131	0.103	-0.183	0.415	0.995	0.368	1.623	1.435	0.56	0.631	-0.406	0.01	0.016	-0.161
A018962_01	At5g38890	exoribonuclease-related, similar to SP|P53859 3'-5' exoribonuclease CSL4 (EC 3.1.13.-) {Saccharomyces cerevisiae}	0.00343639	0.0509125	cluster C	group A	1.273	1.062	-0.091	0.222	1.062	-0.211	0.376	0.213	0.046	0.338	0.816	0.537	0.106	0.461	16	-0.302	0.05	0.059	-0.172	-0.024	0.037	0.28	0.596	1.692	1.323	1.051	0.182	-0.462	0.159	-0.59	0.052
A005435_01	At4g10080	expressed protein	0.000832875	0.0260997	cluster C	group A	1.87	1.062	-0.808	-0.505	1.062	-0.033	0.048	0.219	0.004	0.895	0.714	0.541	0.056	0.67	16	-0.25	-0.524	-1.203	-1.257	0.459	-0.965	-0.707	-0.806	1.224	0.981	1.314	0.727	0.074	-0.677	0.411	0.061
A016618_01	At5g03330	OTU-like cysteine protease family protein, contains Pfam profile PF02338: OTU-like cysteine protease	0.000497337	0.0203727	cluster C	group A	1.461	1.059	-0.181	-0.402	1.059	-0.176	0.435	0.039	0.021	0.38	0.829	0.379	0.082	0.482	16	0.228	-0.257	-0.706	0.011	-0.223	-0.204	-0.674	-0.509	1.682	1.014	1.015	0.525	-0.235	-0.4	-0.392	0.325
A011039_01	At3g22590	RNA pol II accessory factor Cdc73 family protein, contains Pfam PF05179: RNA pol II accessory factor, Cdc73 family	0.0144357	0.0983377	cluster C	group A	1.31	1.058	0.096	-0.253	1.058	0.814	0.444	0.535	0.031	0.046	0.83	0.663	0.092	0.233	16	-0.05	0.09	0.406	-0.063	-0.403	-0.791	-0.62	0.804	0.54	1.766	1.215	0.71	0.588	0.663	0.46	1.545
A014008_01	At4g09580	expressed protein	0.0106731	0.0861679	cluster C	group A	1.45	1.058	-0.393	0.634	1.058	0.23	0.352	0.049	0.019	0.343	0.811	0.399	0.079	0.464	16	-0.719	-1.241	0.288	0.101	0.522	0.126	0.897	0.989	0.97	1.575	1.206	0.48	0.803	0.159	-0.168	0.125
A013565_01	At4g15975	zinc finger (C3HC4-type RING finger) family protein, contains Pfam domain, PF00097: Zinc finger, C3HC4 type (RING finger)	0.00510129	0.0609097	cluster C	group A	1.9	1.054	0.076	0.377	1.054	-0.845	0.724	0.317	0.013	0.131	0.874	0.587	0.073	0.323	16	-0.224	0.626	0.095	-0.192	-0.485	0.767	0.914	0.312	1.54	0.736	1.226	0.717	0.363	-1.447	-1.071	-1.226
A007768_01	At2g42620	The mutations at MAX2 cause increased hypocotyl and petiole elongation in light-grown seedlings. Positional cloning identifies MAX2 as a member of the F-box leucine-rich repeat family of proteins. MAX2 is identical to ORE9, a proposed regulator of le	0.000198169	0.0128439	cluster C	group A	1.452	1.053	-0.214	0.669	1.053	-0.399	0.075	0.061	0.014	0.084	0.73	0.418	0.074	0.278	16	-0.397	-0.021	-0.166	-0.272	0.321	0.289	1.254	0.81	1.536	1.043	1.097	0.536	-0.182	-0.825	-0.147	-0.443
A023306_01	At5g26310	UDP-glucoronosyl/UDP-glucosyl transferase family protein, contains Pfam profile: PF00201 UDP-glucoronosyl and UDP-glucosyl transferase	0.000308973	0.015921	cluster C	group A	1.063	1.045	0.182	-0.018	1.045	0.156	0.312	0.912	0.003	0.154	0.8	0.759	0.054	0.34	16	-0.054	0.001	0.173	0.61	-0.228	0.335	-0.296	0.117	1.172	0.703	1.11	1.197	0.367	0.143	-0.033	0.145
A014813_01	none		0.00672322	0.0697311	cluster C	group A	1.564	1.045	-0.519	-0.198	1.045	-0.387	0.212	0.497	0.018	0.28	0.773	0.655	0.078	0.427	16	0.145	-0.606	-0.225	-1.39	0.519	-0.309	-0.704	-0.3	1.155	1.618	0.599	0.808	-1.092	-0.062	-0.622	0.229
A019817_01	At1g14260	zinc finger (C3HC4-type RING finger) family protein, contains Pfam domain, PF00097: Zinc finger, C3HC4 type (RING finger)	0.000445967	0.0190707	cluster C	group A	1.289	1.044	0.396	0.364	1.044	-0.245	0.035	0.054	0.009	0.258	0.699	0.409	0.067	0.413	16	0.162	0.36	0.377	0.685	0.082	0.331	0.383	0.658	1.283	1.241	0.549	1.101	0.177	-0.141	-0.658	-0.36
A020554_01	At2g06530	SNF7 family protein, contains Pfam domain, PF03357: SNF7 family	0.0379674	0.150245	cluster C	group A	1.014	1.04	0.57	0.801	1.04	0.027	0.121	0.063	0.009	0.851	0.745	0.421	0.067	0.658	16	0.582	0.264	1.311	0.123	0.528	0.353	1.604	0.718	1.554	0.886	0.865	0.857	0.262	-0.205	-0.196	0.248
A023138_01	At5g01060	protein kinase family protein, contains eukaryotic protein kinase domain, INTERPRO:IPR000719	0.0165821	0.104988	cluster C	group A	1.973	1.037	-0.935	0.28	1.037	0.062	0.074	0.482	0.027	0.92	0.729	0.648	0.087	0.675	15	-0.908	-1.693	-0.023	-1.118	0.657	-0.545	1.025	-0.017	1.478	1.308	1.039	0.323	0.91	-0.96	0.235	na
A010277_01	At3g54510	early-responsive to dehydration protein-related / ERD protein-related, low similarity to ERD4 protein (early-responsive to dehydration stress) (Arabidopsis thaliana) GI:15375406; contains Pfam profile PF02714: Domain of unknown function DUF221	0.0324585	0.140775	cluster C	group A	1.87	1.037	0.176	1.037	1.342	-0.528	0.712	0.01	na	0.211	0.874	0.307	na	0.383	11	-0.045	0.978	na	-0.404	1.023	na	0.861	1.226	na	na	na	1.342	-0.243	-1.183	0.27	-0.957
A002600_01	At1g41750	hypothetical protein	0.0162188	0.104242	cluster C	group A	1.148	1.037	-0.111	0.21	1.037	0.091	0.617	0.409	0.034	0.644	0.86	0.623	0.094	0.594	16	0.251	-0.625	0.158	-0.23	-0.327	0.066	0.682	0.418	1.151	1.62	1.101	0.274	0.505	0.017	-0.348	0.19
A006197_01	At2g01610	invertase/pectin methylesterase inhibitor family protein, low similarity to SP|Q42534 Pectinesterase 2 precursor (EC 3.1.1.11) (Pectin methylesterase 2) (PE 2) {Arabidopsis thaliana}; contains Pfam profile PF04043: Plant invertase/pectin methylesterase in	0.0346498	0.144713	cluster C	group A	1.247	1.033	-0.214	-0.027	1.033	0.791	0.441	0.915	0.023	0.177	0.829	0.759	0.084	0.357	16	-0.518	-0.275	0.485	-0.548	-0.204	0.074	0.559	-0.536	1.042	0.596	1.699	0.796	2.013	0.313	0.878	-0.041
A013066_01	At4g22370	hypothetical protein,	0.0133017	0.094793	cluster C	group A	1.034	1.029	0.174	0.606	1.029	-0.006	0.405	0.05	0.03	0.968	0.821	0.401	0.091	0.687	16	0.385	0.571	-0.162	-0.098	0.32	0.248	1.016	0.839	1.677	1.126	0.916	0.395	0.095	0.053	-0.394	0.222
A003439_01	none		0.0039829	0.0552981	cluster C	group A	1.289	1.027	-0.261	-0.232	1.027	0.002	0.041	0.395	0.01	0.995	0.714	0.617	0.068	0.692	16	-0.254	-0.346	-0.052	-0.395	-0.849	-0.34	0.087	0.174	1.266	1.283	1.025	0.534	0.644	0.066	0.173	-0.873
A019661_01	At5g67280	leucine-rich repeat transmembrane protein kinase, putative	0.0199681	0.11374	cluster C	group A	1.217	1.026	-0.061	0.571	1.026	-0.191	0.703	0.094	0.046	0.577	0.872	0.458	0.106	0.569	16	-0.008	-0.476	0.031	0.208	1.254	0.377	0.473	0.179	0.542	0.837	1.941	0.786	0.548	-0.739	0.074	-0.647
A007378_01	none		0.0125036	0.0922476	cluster C	group A	1.67	1.024	0.014	0.164	1.024	-0.646	0.96	0.501	0.037	0.186	0.899	0.656	0.097	0.365	16	-0.723	0.43	0.337	0.014	-0.316	0.133	0.11	0.73	1.798	1.101	0.658	0.54	-0.266	-1.776	-0.192	-0.349
A010462_01	At3g25855	Expressed protein	0.00453424	0.0584479	cluster C	group A	1.153	1.022	-0.131	0.181	1.022	0.007	0.524	0.586	0.006	0.873	0.848	0.676	0.061	0.664	16	-0.452	-0.374	0.344	-0.04	0.908	-0.541	0.252	0.104	1.454	0.95	0.831	0.855	-0.008	0.025	0.105	-0.093
A019337_01	At5g14690	expressed protein, predicted protein, Arabidopsis thaliana	0.00438162	0.0578791	cluster C	group A	1.425	1.022	-0.403	0.919	1.022	-0.111	0.023	0.124	0.01	0.654	0.639	0.479	0.068	0.598	16	-0.421	-0.512	-0.135	-0.544	0.176	0.28	2.018	1.203	0.906	1.262	0.579	1.341	0.472	-0.349	-0.553	-0.015
A015164_01	At4g39110	protein kinase family protein, contains protein kinase domain, Pfam:PF00069	0.00080664	0.0259256	cluster C	group A	1.301	1.018	-0.085	-0.283	1.018	0.095	0.674	0.108	0.025	0.395	0.87	0.468	0.085	0.489	16	0.447	-0.152	-0.28	-0.353	-0.172	-0.642	-0.073	-0.246	1.645	0.946	1.015	0.465	0.062	0.25	-0.163	0.23
A014202_01	At4g27750	expressed protein,	0.0224673	0.119996	cluster C	group A	1.324	1.017	-0.307	0.115	1.017	0.174	0.273	0.776	0.017	0.41	0.791	0.729	0.076	0.495	16	-0.5	0.208	-0.098	-0.84	-0.705	-0.286	0.887	0.562	1.432	1.321	0.682	0.632	-0.132	0.628	-0.111	0.312
A003860_01	At1g70350	expressed protein	0.0262038	0.128745	cluster C	group A	1.018	1.01	0.154	0.036	1.01	-0.008	0.429	0.898	0.028	0.972	0.827	0.756	0.088	0.688	16	-0.271	0.255	0.092	0.54	0.178	-0.734	0.389	0.313	1.176	1.382	1.214	0.268	-0.009	-0.342	0.619	-0.301
A018763_01	none		0.000166609	0.0117902	cluster C	group A	1.381	1.002	-0.379	0.201	1.002	0.055	0.032	0.014	0.031	0.402	0.681	0.324	0.091	0.492	16	-0.419	-0.62	-0.138	-0.34	0.268	0.259	0.107	0.168	1.095	1.682	0.773	0.459	0.119	-0.079	0.007	0.173
A002064_01	At1g74990	zinc finger (C3HC4-type RING finger) family protein, contains Pfam profile: PF00097 Zinc finger, C3HC4 type (RING finger)	0.0154139	0.101798	cluster C	group B	4.486	-1.015	-1.015	1	3.471	0.131	0.004	na	0.127	na	0.517	na	0.16	na	11	-1.185	-1.207	-0.983	-0.685	na	na	0.955	1.046	na	6.19	1.775	2.449	0.349	na	na	-0.086
A018375_01	At5g61490	hypothetical protein	0.00215974	0.0415473	cluster C	group B	4.327	-1.176	-0.702	-0.228	3.151	-1.176	0.196	0.445	0.116	0.042	0.77	0.636	0.153	0.228	14	-0.292	0.282	-1.56	-1.236	-0.451	0.491	-0.232	-0.718	5.502	2.067	1.883	na	na	-1.555	-1.268	-0.705
A008316_01	At2g28780	expressed protein	0.000217753	0.0134232	cluster C	group C	5.062	3.429	-1.632	2.665	3.429	-0.33	0.022	na	0.025	na	0.639	na	0.086	na	10	-2.083	-1.584	-1.231	na	na	na	2.462	2.868	na	4.056	2.328	3.905	-0.18	-0.481	na	na
A002218_01	At1g79700	ovule development protein, putative, similar to ovule development protein AINTEGUMENTA (GI:1209099) (Arabidopsis thaliana)	6.06278e-06	0.00188961	cluster C	group C	4.501	2.901	-0.785	-0.011	2.901	-1.6	0.009	0.973	0.014	0.009	0.588	0.769	0.073	0.172	16	-0.481	-0.984	-0.652	-1.024	-0.401	-0.656	0.45	0.562	3.814	3.922	2.078	1.792	-1.088	-2.189	-1.236	-1.887
A004051_01	At1g51940	protein kinase family protein / peptidoglycan-binding LysM domain-containing protein, contains protein kinases ATP-binding region signature, PROSITE:PS00107	2.81898e-06	0.00130331	cluster C	group C	3.683	2.535	0.051	0.134	2.535	-1.149	0.913	0.543	0	0.012	0.898	0.665	0.016	0.179	16	0.077	1.038	-1.04	0.128	-0.033	0.673	-0.245	0.142	2.572	2.476	2.521	2.57	-0.618	-1.147	-1.658	-1.171
A005727_01	At3g47340	asparagine synthetase 1 (glutamine-hydrolyzing) / glutamine-dependent asparagine synthetase 1 (ASN1), identical to SP|P49078 Asparagine synthetase (glutamine-hydrolyzing) (EC 6.3.5.4) (Glutamine- dependent asparagine synthetase) {Arabidopsis thaliana}	0.000656678	0.0237934	cluster C	group C	2.142	1.14	-1.002	-0.624	1.14	0.388	0.004	0.262	0.007	0.235	0.517	0.56	0.064	0.399	16	-0.952	-1.347	-0.914	-0.796	-1.163	-1.47	0.564	-0.427	0.657	1.171	1.242	1.49	1.019	-0.121	0.608	0.045
A016393_01	At5g59310	lipid transfer protein 4 mRNA, complete cds	0.00158722	0.0362084	cluster D	group A	4.745	4.768	1.699	0.465	0.023	4.768	0.07	0.778	0.946	0	0.729	0.73	0.465	0.123	15	0.539	0.828	3.129	2.3	2.771	na	0.82	-2.196	-0.501	-0.369	0.878	0.084	4.742	5.015	4.084	5.23
A005362_01	At1g24070	encodes a gene similar to cellulose synthase	0.000806695	0.0259256	cluster D	group A	4.45	3.812	-0.639	0.486	0.17	3.812	0.014	0.577	0.708	0.01	0.62	0.674	0.396	0.173	14	-0.8	-0.893	-0.486	-0.375	0.417	2.388	0.569	-1.43	0.112	-0.483	0.882	na	na	3.282	3.59	4.563
A023452_01	At2g39310	jacalin lectin family protein, similar to myrosinase-binding protein homolog (Arabidopsis thaliana) GI:2997767; contains Pfam profile PF01419 jacalin-like lectin domain	0.00823143	0.076822	cluster D	group A	4.259	3.537	-0.722	-0.187	1.087	3.537	0.463	na	na	0.011	0.834	na	na	0.175	11	na	-1.99	-0.941	0.765	-0.102	na	-0.271	na	na	1.78	0.393	na	1.828	4.36	3.429	4.531
A008867_01	At2g37770	aldo/keto reductase family protein, similar to chalcone reductase (Sesbania rostrata)(GI:2792155) and aldose reductase (GI:202852)(Rattus norvegicus)	0.00333437	0.0502794	cluster D	group A	3.197	3.495	0.588	0.406	0.298	3.495	0.16	0.294	0.656	0.039	0.757	0.576	0.378	0.223	15	0.72	0.303	-0.073	1.404	-0.5	0.929	0.765	0.428	0.238	1.509	-1.338	0.783	4.387	4	na	2.099
A001377_01	none		0.0324949	0.140797	cluster D	group A	3.308	3.461	0.153	0.749	0.566	3.461	na	0.372	0.212	0.024	na	0.608	0.204	0.204	12	0.153	na	na	na	0.278	-0.077	na	2.046	0.04	1.587	0.543	0.094	4.545	5.031	1.452	2.817
A015921_01	none		0.0204281	0.115131	cluster D	group A	4.551	3.191	-1.36	-0.472	-0.17	3.191	0.228	0.733	0.851	0.03	0.777	0.721	0.44	0.211	15	-1.347	-3.836	-0.677	0.418	-2.242	-1.007	na	1.833	-0.339	1.858	-2.191	-0.009	3.854	5.177	1.558	2.174
A006167_01	At2g14860	peroxisomal membrane protein 22 kDa, putative, similar to 22 kDa peroxisomal membrane protein {Mus musculus} SWISS-PROT:P42925, NCBI_gi:454833	0.0124796	0.0922174	cluster D	group A	2.871	3.146	0.422	0.417	0.275	3.146	0.359	0.515	0.713	0.027	0.813	0.658	0.397	0.208	14	-0.651	0.662	0.468	1.207	0.336	1.922	-0.823	0.232	1.003	0.839	na	-1.017	na	2.089	3.61	3.74
A016831_01	At5g16490	encodes a member of a novel protein family that contains contain a CRIB (for Cdc42/Rac-interactive binding) motif required for their specific interaction with GTP-bound Rop1 (plant-specific Rho GTPase). Interacts with Rop1 and is involved in pollen tube g	2.16021e-05	0.00404893	cluster D	group A	2.803	3.004	0.629	0.201	0.42	3.004	0.064	0.472	0.301	0.001	0.72	0.646	0.245	0.148	16	1.103	0.082	0.816	0.514	0.291	0.608	0.415	-0.509	1.41	0.151	0.212	-0.094	2.665	2.541	3.251	3.561
A011500_01	At3g09270	Encodes glutathione transferase belonging to the tau class of GSTs. Naming convention according to Wagner et al. (2002).	5.74648e-05	0.00675455	cluster D	group A	4.418	2.98	-0.55	-1.438	0.9	2.98	0.209	0.095	0.142	0.002	0.773	0.459	0.168	0.148	14	-1.145	-0.176	na	-0.327	-2.349	-1.237	-0.727	na	0.96	2.062	0.724	-0.144	2.629	3.766	2.819	2.707
A022567_01	At4g04450	member of WRKY Transcription Factor; Group II-b	0.000527965	0.0209824	cluster D	group A	2.715	2.906	0.19	0.284	0.219	2.906	0.543	0.503	0.578	0.009	0.849	0.656	0.351	0.172	16	0.512	-0.474	0.764	-0.042	-0.555	1.154	-0.064	0.599	0.435	-0.205	1.11	-0.464	4.064	3.2	1.799	2.56
A012872_01	At4g23990	encodes a protein similar to cellulose synthase	0.0117987	0.0897684	cluster D	group A	2.865	2.872	0.28	0.008	0.383	2.872	0.634	0.991	0.405	0.007	0.863	0.773	0.289	0.169	14	0.605	na	-0.707	0.943	-0.45	-1.625	0.701	1.406	0.748	1.306	-0.446	-0.077	2.614	3.35	na	2.654
A007624_01	At2g45570	member of CYP76C	0.00112162	0.0301489	cluster D	group A	3.25	2.854	-0.395	-0.322	-0.001	2.854	0.242	0.671	0.998	0.01	0.785	0.703	0.478	0.173	15	0.145	-0.846	0.002	-0.881	0.13	-1.608	0.512	na	0.833	0.642	-1.323	-0.157	3.527	3.634	2.756	1.5
A007271_01	At2g39020	GCN5-related N-acetyltransferase (GNAT) family protein, similar to SP|Q9SMB8 Tyramine N-feruloyltransferase 4/11 (EC 2.3.1.110) (Hydroxycinnamoyl- CoA: tyramine N-hydroxycinnamoyltransferase) {Nicotiana tabacum}; contains Pfam profile PF00583: acetyltrans	3.27496e-05	0.00501659	cluster D	group A	2.777	2.839	0.062	0.391	0.797	2.839	0.71	0.119	0.03	0.005	0.874	0.474	0.09	0.157	15	-0.155	-0.239	0.356	0.286	na	0.633	0.418	0.121	1.288	0.925	0.645	0.331	2.494	1.917	3.525	3.421
A021886_01	At2g29490	Encodes glutathione transferase belonging to the tau class of GSTs. Naming convention according to Wagner et al. (2002).	0.0016513	0.0368862	cluster D	group A	2.998	2.694	0.023	-0.304	0.655	2.694	0.967	0.513	0.021	0.022	0.9	0.658	0.082	0.2	15	1.096	-0.773	0.686	-0.918	-0.916	-1.103	0.494	0.308	1.051	0.697	0.475	0.397	3.224	2.959	na	1.899
A011198_01	At3g60140	member of Glycoside Hydrolase Family 1	0.00664651	0.0693462	cluster D	group A	3.283	2.673	-0.611	-0.554	-0.433	2.673	0.236	0.558	0.395	0.03	0.78	0.668	0.285	0.211	16	-0.518	-1.806	-0.081	-0.037	-2.283	-1.699	1.113	0.652	0.142	0.459	-1.374	-0.959	2.12	4.715	1.815	2.04
A007915_01	At2g40200	basic helix-loop-helix (bHLH) family protein, contains Pfam profile: PF00010 helix-loop-helix DNA-binding domain	0.0121094	0.0910168	cluster D	group A	2.39	2.631	0.241	0.279	0.836	2.631	na	na	na	0.024	na	na	na	0.203	9	0.633	na	-0.151	na	na	0.162	0.395	na	na	1.098	na	0.575	2.049	3.433	na	2.41
A022520_01	At4g20800	FAD-binding domain-containing protein, similar to SP|P93479 Reticuline oxidase precursor (EC 1.5.3.9) (Berberine-bridge-forming enzyme) {Papaver somniferum}; contains Pfam profile PF01565: FAD binding domain	0.0188106	0.11107	cluster D	group A	2.506	2.603	0.852	0.097	0.117	2.603	na	0.878	0.76	0.032	na	0.751	0.411	0.213	11	na	na	1.353	0.351	-1.01	0.524	0.778	na	na	0.774	-0.334	-0.087	2.683	3.381	1.745	na
A013543_01	At4g14730	transmembrane protein-related, low similarity to transmembrane protein OTMP (Ovis aries) GI:9965379	0.0237534	0.122504	cluster D	group A	2.44	2.603	0.163	0.399	0.318	2.603	0.342	na	0.751	0.002	0.806	na	0.408	0.148	11	0.195	-0.08	0.374	na	na	na	na	0.399	na	1.603	0.702	-1.352	2.436	1.991	3.118	2.865
A001554_01	At1g30700	FAD-binding domain-containing protein, similar to SP|P30986 reticuline oxidase precursor (Berberine-bridge-forming enzyme) (BBE) (Tetrahydroprotoberberine synthase) (Eschscholzia californica); contains PF01565 FAD binding domain	0.0360731	0.147027	cluster D	group A	3.206	2.577	-0.093	-0.629	-0.024	2.577	0.487	0.564	0.965	0.049	0.84	0.67	0.47	0.236	15	-0.227	na	0.125	-0.177	-2.908	-1.585	1.039	0.937	1.275	-0.876	-0.731	0.236	4.549	3.196	1.492	1.071
A011120_01	At3g26840	esterase/lipase/thioesterase family protein, contains Pfam profile PF03096: Ndr family	0.0178497	0.108586	cluster D	group A	2.765	2.557	-0.208	-0.168	0.713	2.557	0.833	0.767	0.129	0.006	0.888	0.727	0.161	0.164	16	-2.656	-0.196	1.677	0.342	-1.524	0.408	0.831	-0.386	0.217	1.664	0.209	0.764	2.939	3.083	1.474	2.732
A004223_01	At1g09500	cinnamyl-alcohol dehydrogenase family / CAD family, similar to cinnamyl alcohol dehydrogenase, Eucalyptus gunnii (gi:1143445), CPRD14 protein, Vigna unguiculata (gi:1854445)	0.0198687	0.113552	cluster D	group A	2.803	2.536	-0.171	-0.267	0.136	2.536	0.192	0.801	0.714	0.028	0.766	0.733	0.397	0.209	16	-0.302	0.078	-0.092	-0.369	-1.846	-2.049	1.343	1.485	0.416	0.791	-0.79	0.127	3.869	3.356	1.424	1.496
A012208_01	At3g03320	expressed protein, similar to hypothetical protein GB:BAA29429 (Pyrococcus horikoshii)	0.00205436	0.040417	cluster D	group A	2.651	2.418	-0.233	-0.074	0.797	2.418	0.33	0.839	0.055	0.035	0.804	0.742	0.114	0.218	16	-0.814	-0.188	0.064	0.005	0.192	-0.372	-0.825	0.71	1.26	0.063	0.816	1.05	1.564	1.082	3.864	3.163
A003616_01	none		0.000186881	0.0124021	cluster D	group A	2.431	2.402	0.13	0.297	-0.029	2.402	0.436	0.533	0.873	0.005	0.829	0.663	0.446	0.156	16	-0.299	0.201	0.31	0.309	-0.23	-0.431	0.399	1.45	0.159	-0.424	0.311	-0.161	2.782	3.12	1.814	1.892
A020605_01	At2g25450	2-oxoglutarate-dependent dioxygenase, putative, similar to 2A6 (GI:599622) and tomato ethylene synthesis regulatory protein E8 (SP|P10967)	0.0108773	0.0868497	cluster D	group A	3.054	2.39	0.303	-0.664	-0.253	2.39	0.087	0.492	0.548	0.031	0.733	0.653	0.341	0.213	16	0.481	0.532	0.04	0.159	-1.881	-2.374	0.902	0.695	0.629	-1.163	-0.44	-0.038	4.124	2.454	1.405	1.577
A021942_01	At1g13990	expressed protein	0.00496179	0.0604714	cluster D	group A	2.333	2.38	0.432	0.047	0.563	2.38	0.144	0.6	0.031	0.046	0.756	0.681	0.091	0.233	16	0.32	-0.142	0.811	0.736	-0.04	-0.113	0.086	0.256	0.523	0.204	0.613	0.914	1.92	1.057	4.434	2.109
A023409_01	At2g30840	2-oxoglutarate-dependent dioxygenase, putative, similar to 2A6 (GI:599622) and tomato ethylene synthesis regulatory protein E8 (SP|P10967)	0.0116636	0.0895703	cluster D	group A	3.001	2.36	-0.138	-0.64	-0.315	2.36	0.646	0.526	0.169	0.014	0.865	0.661	0.182	0.185	15	-0.761	0.027	-0.33	0.513	-2.52	-1.733	0.369	1.323	-0.143	-0.016	-0.811	-0.29	2.435	2.815	na	1.831
A010030_01	At3g09690	hydrolase, alpha/beta fold family protein, contains Pfam profile PF00561: hydrolase, alpha/beta fold family	0.0168071	0.105434	cluster D	group A	1.987	2.334	0.346	0.566	0.735	2.334	0.124	0.287	0.178	0.025	0.748	0.574	0.187	0.205	14	0.282	-0.048	0.741	0.41	na	1.333	0.34	0.025	1.347	0.756	na	0.1	1.816	1.033	2.994	3.492
A003595_01	At1g07370	Encodes putative proliferating cell nuclear antigen involved in cell cycle regulation.	0.00280124	0.046916	cluster D	group A	2.424	2.327	0.448	-0.097	0.214	2.327	0.094	0.839	0.206	0.026	0.739	0.742	0.201	0.207	16	0.279	0.024	0.855	0.632	0.661	0.66	-0.757	-0.954	-0.018	0.521	0.352	0.001	2.125	0.82	3.41	2.954
A012192_01	At3g01870	hypothetical protein	0.0286747	0.133957	cluster D	group A	2.476	2.295	0.274	0.169	-0.181	2.295	0.524	0.811	na	0.02	0.848	0.736	na	0.195	14	-0.101	-0.559	1.171	0.583	1.485	-0.95	1.072	-0.933	na	-0.008	-0.353	na	2.28	0.902	2.787	3.212
A021798_01	At2g29480	Encodes glutathione transferase belonging to the tau class of GSTs. Naming convention according to Wagner et al. (2002).	0.00577054	0.0643905	cluster D	group A	2.326	2.274	0.449	-0.052	0.604	2.274	0.137	0.935	0.078	0.009	0.754	0.763	0.13	0.173	16	0.996	0.566	-0.059	0.292	-1.181	-0.839	1.335	0.478	0.978	0.312	0.114	1.012	1.969	3.341	1.584	2.202
A022575_01	At4g05570 At3g42460	hypothetical protein,	0.0345949	0.144658	cluster D	group A	2.734	2.273	-0.46	0.195	0.594	2.273	0.599	0.734	0.308	0.018	0.857	0.721	0.248	0.191	16	-2.421	-0.319	-0.524	1.422	-0.911	-0.316	0.504	1.503	0.132	1.438	-0.55	1.356	1.935	3.203	1.072	2.884
A025370_01	At1g32940	subtilase family protein, contains similarity to subtilase; SP1 GI:9957714 from (Oryza sativa)	0.00180269	0.0384274	cluster D	group A	2.566	2.251	0.201	-0.315	0.274	2.251	0.158	0.03	0.227	0.049	0.757	0.365	0.212	0.236	16	0.474	-0.033	0.118	0.244	-0.494	-0.324	-0.337	-0.103	-0.021	0.693	-0.036	0.462	2.918	3.815	0.615	1.658
A016287_01	At5g58390	peroxidase, putative, similar to peroxidase (Nicotiana tabacum) gi|5381253|dbj|BAA82306	0.000132093	0.0107524	cluster D	group A	2.176	2.24	0.065	0.142	0.515	2.24	0.83	0.293	0.245	0.001	0.887	0.576	0.22	0.146	16	-0.566	0.415	-0.219	0.629	0.47	0.054	-0.028	0.071	0.243	1.201	0.983	-0.365	2.049	2.645	2.382	1.886
A021670_01	none		0.0031129	0.0487313	cluster D	group A	2.222	2.24	0.52	0.018	0.719	2.24	0.145	0.967	0.095	0.008	0.756	0.768	0.14	0.172	16	0.596	-0.036	1.216	0.306	-1.107	0.021	0.485	0.673	1.328	1.08	0.45	0.019	2.035	1.428	2.341	3.154
A001934_01	At1g17745	encodes a 3-Phosphoglycerate dehydrogenase	0.0174882	0.107406	cluster D	group A	1.749	2.232	1.497	0.483	0.529	2.232	0.114	0.09	0.024	0.002	0.745	0.456	0.085	0.148	16	1.068	-0.224	2.431	2.713	0.227	0.835	0.799	0.071	0.542	0.631	0.18	0.764	2.867	2.174	1.843	2.044
A020017_01	At5g09530	hydroxyproline-rich glycoprotein family protein, contains proline-rich extensin domains, INTERPRO:IPR002965	0.00016325	0.011732	cluster D	group A	2.291	2.204	0.377	0.297	-0.087	2.204	0.049	0.428	0.599	0.008	0.714	0.63	0.358	0.171	16	0.409	0.046	0.453	0.598	0.369	1.161	0.029	-0.37	0.212	-0.498	-0.067	0.003	1.659	1.562	2.756	2.838
A026033_01	At5g27160	hypothetical protein, contains Pfam profile PF03384: Drosophila protein of unknown function, DUF287	0.0058146	0.0647779	cluster D	group A	2.387	2.198	0.683	0.013	-0.189	2.198	0.085	0.822	0.703	0.039	0.733	0.739	0.394	0.223	16	1.057	-0.067	0.646	1.096	-0.078	0.027	-0.054	0.155	0.702	-1.436	-0.136	0.113	1.009	1.248	3.522	3.012
A025004_01	At4g08780	peroxidase, putative, similar to peroxidase isozyme (Armoracia rusticana) gi|217932|dbj|BAA14143	0.00607525	0.0662954	cluster D	group A	2.091	2.188	0.097	0.296	0.403	2.188	0.887	0.255	0.107	0.004	0.894	0.558	0.148	0.154	16	-1.105	-0.876	1.209	1.16	-0.06	0.048	0.886	0.312	0.656	-0.044	0.284	0.715	2.869	1.865	2.384	1.634
A023662_01	At2g04090	MATE efflux family protein, similar to ripening regulated protein DDTFR18 (Lycopersicon esculentum) GI:12231296; contains Pfam profile PF01554: Uncharacterized membrane protein family	0.0397894	0.153714	cluster D	group A	2.405	2.183	1.607	0.719	-0.222	2.183	0.094	0.019	0.802	0.002	0.739	0.343	0.424	0.148	16	2.263	3.146	0.319	0.701	1.111	0.594	0.789	0.381	0.57	1.667	-1.363	-1.761	2.595	1.895	2.497	1.747
A012047_01	At3g22740	homocysteine S-methyltransferase (HMT3) mRNA, complete cds	0.0487133	0.16725	cluster D	group A	1.747	2.179	0.431	0.445	0.456	2.179	0.237	0.397	0.577	0.001	0.78	0.618	0.351	0.148	16	1.062	-0.199	0.772	0.09	-0.592	0.076	0.801	1.493	0.635	-1.533	1.994	0.729	1.686	2.211	2.432	2.385
A011170_01	At3g45500	hypothetical protein,	0.0102402	0.0843918	cluster D	group A	2.518	2.154	0.404	-0.364	0.643	2.154	0.443	0.494	0.131	0.01	0.83	0.653	0.162	0.175	15	1.05	-0.953	0.734	0.785	-1.659	0.468	-0.406	0.142	-0.158	1.081	1.192	0.457	2.572	1.815	na	2.076
A025929_01	At3g49120	Encodes a peroxidase.	0.0024936	0.0442845	cluster D	group A	2.107	2.153	0.046	0.246	0.782	2.153	0.929	0.45	0.014	0.005	0.898	0.637	0.073	0.158	16	-1.046	-0.449	0.747	0.933	0.11	-0.408	0.965	0.318	0.704	0.797	1.179	0.45	2.838	1.436	2.342	1.996
A016958_01	At5g38900	DSBA oxidoreductase family protein, contains Pfam profile: PF01323 DSBA-like thioredoxin domain	0.00100137	0.0282375	cluster D	group A	3.168	2.115	-0.384	-0.925	-1.052	2.115	0.277	0.026	0.245	0.011	0.791	0.359	0.22	0.176	16	-1.038	-0.696	0.014	0.185	-1.302	-1.321	-0.582	-0.495	0.501	-2.778	-1.67	-0.262	2.106	3.005	1.152	2.199
A021466_01	At5g38760	expressed protein, similar to ABA-inducible protein (Fagus sylvatica) GI:3901016, cold-induced protein kin1 (Brassica napus) GI:167146	0.0196764	0.113133	cluster D	group A	2.382	2.112	-0.27	0.214	0.755	2.112	0.57	0.64	0.26	0.021	0.852	0.694	0.227	0.199	16	-0.565	-1.317	0.608	0.193	1.153	0.654	-0.413	-0.539	1.496	1.877	-0.107	-0.248	2.428	3.303	1.555	1.161
A024052_01	At3g05360	disease resistance family protein / LRR family protein, contains leucine rich-repeat domains Pfam:PF00560, INTERPRO:IPR001611; similar to elicitor-inducible LRR receptor-like protein EILP (Nicotiana tabacum) gi|6635236|dbj|BAA88636; similar to Cf-2.2 (Lyc	3.53241e-06	0.00149982	cluster D	group A	2.945	2.109	-0.291	-0.836	0.226	2.109	na	0.013	0.124	0.007	na	0.318	0.158	0.169	11	na	-0.185	-0.396	na	-0.679	-1.01	-0.819	na	na	0.36	0.061	0.256	2.368	2.198	1.761	na
A023351_01	none		0.00834284	0.0773497	cluster D	group A	2.327	2.099	0.193	1.022	-0.228	2.099	0.566	0.028	0.612	0.034	0.852	0.362	0.363	0.217	15	-0.266	0.204	1.038	-0.203	0.84	na	0.854	1.372	0.933	-0.292	-0.789	-0.763	1.962	3.391	0.671	2.372
A001216_01	At1g74020	AtSS-2 strictosidine synthase (SS) mRNA, complete cds	0.00823301	0.076822	cluster D	group A	2.466	2.02	0.673	-0.446	0.728	2.02	0.102	0.419	0.079	0.028	0.741	0.626	0.13	0.21	16	1.403	0.276	0.862	0.151	-1.525	-0.915	0.057	0.599	0.723	0.011	0.817	1.36	3.183	2.522	0.95	1.427
A025557_01	At1g26400	FAD-binding domain-containing protein, similar to SP|P30986 reticuline oxidase precursor (Berberine-bridge-forming enzyme) (BBE) (Tetrahydroprotoberberine synthase) (Eschscholzia californica); contains PF01565 FAD binding domain	0.00193654	0.0392421	cluster D	group A	3.13	2.01	0.34	-1.12	0.032	2.01	0.567	0.1	0.939	0.005	0.852	0.462	0.464	0.154	16	0.242	-1.084	1.39	0.812	-2.075	-1.784	-0.166	-0.455	0.171	0.918	0.01	-0.971	2.676	1.576	2.177	1.61
A005403_01	At5g20830	sucrose synthase 1	0.0144777	0.0983377	cluster D	group A	1.822	1.993	0.17	0.94	0.17	1.993	0.746	0.027	0.376	0.028	0.876	0.361	0.278	0.209	16	-0.517	-0.561	1.494	0.265	1.563	1.01	0.566	0.62	0.155	0.219	-0.246	0.553	2.466	3.048	0.741	1.716
A014837_01	none		0.00650893	0.068625	cluster D	group A	2.491	1.986	0.918	-0.505	0.032	1.986	0.21	0.378	0.901	0.02	0.773	0.611	0.453	0.196	14	1.203	-0.062	1.613	na	0.187	-0.354	na	-1.349	0.167	-0.641	0.11	0.493	2.675	2.543	1.978	0.749
A021597_01	At2g35090	hypothetical protein	0.0104211	0.0851794	cluster D	group A	1.975	1.985	0.469	1.335	0.01	1.985	0.284	0.023	0.985	0.006	0.792	0.347	0.475	0.165	15	-0.515	0.399	1.127	0.865	1.569	0.454	1.89	1.427	0.518	na	0.431	-0.919	2.533	1.817	2.346	1.245
A025490_01	At2g04070	MATE efflux family protein, similar to ripening regulated protein DDTFR18 (Lycopersicon esculentum) GI:12231296; contains Pfam profile PF01554: Uncharacterized membrane protein family	0.0193471	0.112372	cluster D	group A	2.427	1.975	0.301	0.796	-0.452	1.975	0.201	0.033	0.629	0.004	0.77	0.365	0.369	0.154	16	-0.026	-0.005	0.673	0.564	1.303	0.958	0.345	0.577	1.208	0.699	-2.36	-1.355	2.624	1.401	1.905	1.97
A008767_01	At2g38240	oxidoreductase, 2OG-Fe(II) oxygenase family protein, similar to flavonol synthase (Citrus unshiu)(gi:4126403), leucoanthocyanidin dioxygenase (Daucus carota)(gi:5924383); contains PF03171 2OG-Fe(II) oxygenase superfamily domain	1.33628e-05	0.00298938	cluster D	group A	2.375	1.974	0.258	-0.401	0.379	1.974	0.397	0.226	0.033	0	0.821	0.545	0.093	0.094	16	-0.019	-0.293	0.893	0.45	-1.127	-0.451	-0.04	0.015	0.648	0.361	0.348	0.16	1.81	2.084	2.054	1.949
A006046_01	At2g43510	Encodes putative trypsin inbitor protein which may function in defense against herbivory.	0.00280781	0.0469209	cluster D	group A	2.109	1.967	-0.142	0.225	0.822	1.967	0.536	0.515	0.071	0.019	0.848	0.658	0.125	0.193	16	-0.247	-0.601	0.384	-0.104	0.36	-0.576	0.907	0.21	1.179	0.137	1.444	0.528	2.14	1.116	3.077	1.537
A017251_01	At5g46350	member of WRKY Transcription Factor; Group II-c	0.00220867	0.0417755	cluster D	group A	2.537	1.96	-0.232	-0.576	na	1.96	0.427	na	na	0.021	0.827	na	na	0.197	8	-0.436	-0.498	na	0.236	na	-0.298	-0.854	na	na	na	na	na	1.828	2.51	na	1.543
A015330_01	At4g33540	metallo-beta-lactamase family protein	0.00162441	0.0365757	cluster D	group A	2.207	1.955	0.189	-0.016	-0.252	1.955	0.369	0.969	0.189	0.026	0.815	0.768	0.192	0.207	16	0.034	-0.183	0.658	0.248	-1.051	0.618	-0.079	0.447	-0.118	-0.202	-0.681	-0.006	2.222	2.877	0.624	2.099
A002245_01	At1g53470	mechanosensitive ion channel domain-containing protein / MS ion channel domain-containing protein, contains Pfam profile PF00924: Mechanosensitive ion channel	0.0102744	0.0845729	cluster D	group A	2.51	1.955	-0.555	0.223	0.148	1.955	0.393	0.576	0.688	0.027	0.821	0.674	0.389	0.208	14	-0.849	na	0.445	-1.262	-0.346	na	0.822	0.193	-0.835	0.651	0.437	0.338	2.524	3.016	1.273	1.006
A024504_01	At3g13790	beta-fructosidase (BFRUCT1) / beta-fructofuranosidase / cell wall invertase, identical to beta-fructofuranosidase GI:402740 from (Arabidopsis thaliana)	0.000816835	0.0259256	cluster D	group A	2.129	1.927	-0.014	-0.202	0.393	1.927	0.97	0.505	0.125	0.009	0.901	0.656	0.159	0.172	16	-0.755	-0.467	0.577	0.589	0.436	-0.057	-0.345	-0.84	0.278	0.13	0.221	0.945	1.598	1.267	2.726	2.117
A025489_01	At2g04050	MATE efflux family protein, similar to ripening regulated protein DDTFR18 (Lycopersicon esculentum) GI:12231296; contains Pfam profile: PF01554 uncharacterized membrane protein family	0.000840128	0.0261269	cluster D	group A	2.268	1.923	0.306	0.374	-0.345	1.923	0.305	0.188	0.449	0.004	0.798	0.524	0.305	0.154	16	-0.329	0.471	0.225	0.855	0.391	0.981	-0.027	0.149	0.409	0.252	-1.182	-0.86	1.252	2.383	1.861	2.197
A008797_01	At2g26720	plastocyanin-like domain-containing protein / mavicyanin, putative, similar to mavicyanin SP:P80728 from (Cucurbita pepo)	0.00104642	0.0288178	cluster D	group A	2.281	1.923	-0.357	-0.082	1.013	1.923	0.1	0.783	0.069	0.021	0.741	0.73	0.123	0.197	16	-0.221	-0.811	-0.234	-0.163	0.117	-0.297	0.558	-0.705	2.094	0.516	0.737	0.707	3.015	2.187	1.33	1.161
A011810_01	At3g04720	Encodes a protein similar to the antifungal chitin-binding protein hevein from rubber tree latex. mRNA levels increase in response to ethylene and turnip crinkle virus infection.	0.000487983	0.020204	cluster D	group A	2.703	1.879	-0.715	-0.824	-0.394	1.879	0.014	0.226	0.331	0.007	0.616	0.545	0.258	0.169	16	-0.795	-0.876	-0.307	-0.881	-1.505	-1.992	0.131	0.068	0.06	0.254	-0.665	-1.224	2.577	1.454	2.108	1.376
A010730_01	At3g27630	hypothetical protein	0.00623091	0.0672028	cluster D	group A	2.652	1.877	-0.775	0.093	-0.055	1.877	0.071	0.889	0.584	0.039	0.729	0.753	0.353	0.223	16	-1.21	-1.279	-0.114	-0.496	-0.59	-1.282	1.054	1.189	0.205	-0.115	-0.099	-0.213	3.194	2.251	1.281	0.784
A019663_01	At3g23570	dienelactone hydrolase family protein, similar to SP|Q9ZT66 Endo-1,3;1,4-beta-D-glucanase precursor (EC 3.2.1.-) {Zea mays}; contains Pfam profile: PF01738 dienelactone hydrolase family	0.00210718	0.0410487	cluster D	group A	1.512	1.873	0.506	0.361	0.68	1.873	0.092	0.138	0.034	0.01	0.736	0.488	0.094	0.173	16	-0.079	0.561	0.885	0.657	-0.109	0.521	0.731	0.301	0.916	0.135	0.836	0.833	2.677	2.03	1.627	1.16
A016129_01	At5g45510	leucine-rich repeat family protein, contains leucine rich repeat (LRR) domains, Pfam:PF00560	0.00682416	0.0701606	cluster D	group A	2.034	1.87	0.304	0.417	-0.163	1.87	0.057	0.384	0.472	0.039	0.72	0.614	0.314	0.223	15	0.365	0.197	0.556	0.096	na	0.969	-0.306	0.589	-0.442	0.41	-0.199	-0.423	1.441	0.564	2.65	2.826
A025491_01	At2g04080	MATE efflux family protein, similar to hypothetical protein GB:AAC27412; contains Pfam profile PF01554: Uncharacterized membrane protein family	0.000963849	0.0279677	cluster D	group A	2.003	1.861	0.432	0.989	-0.143	1.861	0.073	0.044	0.73	0	0.729	0.39	0.402	0.13	16	0.008	0.403	0.558	0.759	1.747	1.121	0.717	0.373	0.272	0.693	-0.605	-0.93	1.881	1.7	2.172	1.689
A020335_01	At5g26290	meprin and TRAF homology domain-containing protein / MATH domain-containing protein, low similarity to ubiquitin-specific protease 12 (Arabidopsis thaliana) GI:11993471; contains Pfam profile PF00917: MATH domain	0.00727415	0.0725323	cluster D	group A	2.438	1.857	-0.58	-0.012	-0.389	1.857	0.358	0.982	0.219	0.024	0.813	0.771	0.207	0.203	16	-0.322	0.762	-1.766	-0.995	-0.843	-0.376	1.344	-0.172	-0.083	0.005	-0.377	-1.099	1.086	1.839	1.417	3.087
A021876_01	At3g18440	expressed protein, contains Pfam profile PF01027: Uncharacterized protein family UPF0005	0.000363273	0.0175561	cluster D	group A	1.867	1.852	0.46	0.408	-0.015	1.852	0	0.122	0.886	0.017	0.298	0.476	0.449	0.19	16	0.468	0.453	0.511	0.408	0.083	0.191	0.939	0.418	0.198	-0.25	0.071	-0.079	1.507	0.947	2.645	2.309
A022564_01	none		0.00185741	0.0386821	cluster D	group A	1.785	1.849	0.065	0.26	0.401	1.849	0.856	0.305	0.068	0.012	0.889	0.582	0.123	0.177	16	0.047	-0.855	0.499	0.57	-0.058	-0.147	0.583	0.661	0.463	0.748	0.058	0.336	1.782	2.634	0.999	1.983
A020723_01	At5g50200	Involved in jasmonic acid-independent wound signal transduction.	0.00178431	0.0383696	cluster D	group A	2.157	1.848	0.305	0.345	-0.309	1.848	0.439	0.197	0.522	0.001	0.829	0.528	0.333	0.14	16	-0.183	0.048	0.034	1.321	0.185	0.176	0.966	0.054	-0.023	0.518	-0.23	-1.5	1.917	1.544	1.813	2.118
A004588_01	At1g67920 At1g67930	expressed protein	0.00877134	0.0791879	cluster D	group A	1.295	1.812	1.117	0.794	0.517	1.812	0.015	0.104	0.056	0	0.621	0.464	0.115	0.12	16	0.945	0.607	1.284	1.635	0.039	0.684	1.705	0.747	1.03	0.327	0.373	0.34	1.948	1.879	1.603	1.819
A004254_01	At1g64160	disease resistance-responsive family protein / dirigent family protein, similar to dirigent protein GB:AAF25365 GI:6694709 from (Thuja plicata); similar to pathogenesis-related protein (Pisum sativum) gi:4585273 gb:AAD25355	0.00637669	0.06767	cluster D	group A	1.568	1.802	0.242	0.641	0.233	1.802	0.366	0.159	0.455	0.016	0.813	0.505	0.307	0.188	12	-0.011	na	0.081	0.656	0.564	1.181	0.178	na	0.265	na	0.657	-0.221	1.514	na	2.261	1.63
A022266_01	At5g09520	hydroxyproline-rich glycoprotein family protein, contains proline-rich extensin domains, INTERPRO:IPR002965	0.00322241	0.0496058	cluster D	group A	1.82	1.782	0.395	0.141	-0.038	1.782	0.075	0.316	0.828	0.043	0.73	0.587	0.433	0.228	16	0.284	0.034	0.686	0.575	0.321	0.363	-0.105	-0.014	0.308	-0.467	0.009	-0.002	0.986	0.842	3.032	2.269
A014588_01	At4g29740	cytokinin oxidase (CKX4) mRNA, complete cds	0.00494585	0.0603893	cluster D	group A	2.077	1.78	0.576	-0.297	0.437	1.78	0.164	na	0.085	0.012	0.757	na	0.135	0.176	14	0.968	-0.33	1.03	0.637	-0.107	na	-0.486	na	0.857	0.344	0.519	0.029	1.25	1.398	1.79	2.683
A012774_01	At3g15950	DNA topoisomerase-related, similar to DNA topoisomerase IV subunit A (GI:26454107) (Mycoplasma penetrans)	0.021837	0.118744	cluster D	group A	2.475	1.778	0.299	-0.697	1.433	1.778	na	na	na	0.043	na	na	na	0.228	9	na	0.783	na	-0.185	-0.919	na	na	-0.476	1.822	na	na	1.044	1.113	2.428	na	1.792
A016049_01	At5g50240	L-isoaspartyl methyltransferase 2 (PIMT2)gene, complete cds, alternatively spliced.	0.016644	0.104988	cluster D	group A	1.7	1.775	0.075	0.142	0.534	1.775	0.59	0.439	0.346	0.032	0.856	0.634	0.265	0.213	16	-0.112	-0.048	0.442	0.019	0.434	-0.069	-0.192	0.393	1.578	0.965	-0.647	0.243	0.917	1.128	2.128	2.926
A010560_01	At3g05800	expressed protein	0.000159644	0.011654	cluster D	group A	1.738	1.762	0.29	0.112	0.024	1.762	0.063	0.543	0.887	0.012	0.72	0.665	0.45	0.178	16	0.18	0.067	0.502	0.412	0.106	0.505	0.13	-0.294	0.213	0.097	0.216	-0.431	1.315	1.151	2.533	2.048
A001205_01	At1g15520	ABC transporter family protein, similar to ABC1 protein GI:14331118 from (Nicotiana plumbaginifolia)	0.0276156	0.131806	cluster D	group A	1.907	1.748	0.073	-0.049	-0.159	1.748	0.884	0.922	0.423	0.049	0.894	0.761	0.295	0.236	16	-0.294	0.576	-1.039	1.051	0.538	-1.257	-0.26	0.783	0.054	-0.381	0.206	-0.516	1.741	2.966	1.954	0.331
A004506_01	At1g32190	expressed protein	0.00450562	0.0582781	cluster D	group A	1.717	1.745	0.028	0.269	0.737	1.745	0.91	0.463	0.107	0.005	0.897	0.642	0.148	0.154	16	-0.24	0.145	-0.408	0.615	1.11	0.392	-0.073	-0.355	1.598	0.026	0.683	0.641	1.116	1.72	1.997	2.148
A024563_01	At3g60130	glycosyl hydrolase family 1 protein / beta-glucosidase, putative (YLS1), contains Pfam PF00232 : Glycosyl hydrolase family 1 domain; TIGRFAM TIGR01233: 6-phospho-beta-galactosidase; similar to amygdalin hydrolase isoform AH I precursor (GI:16757966) (Prun	0.0249118	0.125519	cluster D	group A	1.964	1.743	-0.221	-0.207	0.771	1.743	0.097	0.808	0.046	0.014	0.741	0.735	0.106	0.185	16	-0.112	-0.496	-0.165	-0.112	0.7	-0.85	-2.072	1.394	1.228	0.816	0.92	0.121	1.006	2.577	1.951	1.436
A021987_01	At1g02920	Encodes glutathione transferase belonging to the phi class of GSTs. Naming convention according to Wagner et al. (2002).	0.0161192	0.10394	cluster D	group A	1.926	1.738	0.583	-0.189	0.342	1.738	0.321	0.578	0.208	0.018	0.801	0.674	0.202	0.19	16	-0.414	-0.092	1.588	1.251	0.252	-0.393	-0.955	0.342	0.768	-0.232	0.527	0.304	1.552	1.004	2.744	1.651
A019163_01	At5g66270	zinc finger (CCCH-type) family protein, contains Pfam domain, PF00642: Zinc finger C-x8-C-x5-C-x3-H type (and similar)	0.0105495	0.0856686	cluster D	group A	1.338	1.732	1.732	0.853	0.393	0.43	0.021	0.036	0.181	0.01	0.639	0.37	0.188	0.173	16	2.303	2.503	1.122	0.998	0.302	0.917	1.439	0.753	0.551	-0.259	0.789	0.492	0.627	0.325	0.45	0.317
A020022_01	At5g13750	transporter-related	0.0108484	0.0867388	cluster D	group A	2.069	1.729	0.056	0.547	-0.34	1.729	0.842	0.057	0.469	0.048	0.888	0.415	0.313	0.235	16	-0.413	-0.296	0.227	0.705	0.065	0.493	0.907	0.723	0.315	-1.474	-0.419	0.217	2.383	2.87	1.033	0.628
A024473_01	At1g59700	Encodes glutathione transferase belonging to the tau class of GSTs. Naming convention according to Wagner et al. (2002).	0.017554	0.107637	cluster D	group A	2.242	1.72	0.251	-0.521	0.14	1.72	0.692	0.319	0.625	0.016	0.871	0.587	0.368	0.188	16	0.485	-0.417	1.769	-0.831	-0.791	-0.045	-1.62	0.37	0.535	-0.519	-0.022	0.566	2.047	2.529	0.967	1.339
A008346_01	At2g23340	encodes a member of the DREB subfamily A-5 of ERF/AP2 transcription factor family. The protein contains one AP2 domain. There are 16 members in this subfamily including RAP2.1, RAP2.9 and RAP2.10.	0.0136646	0.095721	cluster D	group A	1.839	1.715	-0.032	-0.124	0.077	1.715	0.867	0.832	0.584	0.037	0.891	0.742	0.353	0.222	16	0.462	-0.299	-0.052	-0.236	-1.06	-1.026	1.008	0.582	-0.085	0.381	0.184	-0.171	2.912	2.021	1.173	0.752
A002737_01	At1g28580	GDSL-motif lipase, putative, similar to lipase (Arabidopsis thaliana) GI:1145627; contains InterPro Entry IPR001087 Lipolytic enzyme, G-D-S-L family	0.00440841	0.0579233	cluster D	group A	1.308	1.714	0.686	0.651	0.406	1.714	0.099	0.015	0.215	0.001	0.741	0.33	0.205	0.14	16	0.153	0.454	1.502	0.634	0.923	0.819	0.429	0.432	0.254	-0.209	1.023	0.556	1.908	1.408	1.69	1.849
A025793_01	At5g23020	methylthioalkymalate synthase-like. Also known as 2-isopropylmalate synthase (IMS2).	0.0309313	0.137771	cluster D	group A	1.477	1.672	0.195	1.085	0.312	1.672	0.494	0.079	0.486	0.009	0.841	0.44	0.319	0.172	16	-0.393	0.414	-0.006	0.767	0.343	1.904	0.402	1.689	-0.012	1.47	-0.283	0.073	1.377	1.234	1.63	2.448
A002713_01	At1g78780	pathogenesis-related family protein, contains similarity to pathogen-related protein (GI:499073) (Swiss-Prot:P16273) (Hordeum vulgare)	0.0030362	0.0482384	cluster D	group A	1.599	1.668	0.451	0.069	na	1.668	0.219	na	na	0.002	0.774	na	na	0.148	9	0.287	0.115	0.952	na	na	0.175	na	-0.037	na	na	na	na	1.778	1.996	1.219	1.678
A013632_01	At4g36640	SEC14 cytosolic factor family protein / phosphoglyceride transfer family protein, similar to polyphosphoinositide binding protein Ssh1p (GI:2739044) {Glycine max, SEC14 cytosolic factor (Phosphatidylinositol/phosphatidylcholine transfer protein) (PI/PCTP)	0.00144998	0.0343781	cluster D	group A	2.308	1.66	-0.648	-0.462	0.051	1.66	0.14	0.385	0.867	0.004	0.754	0.614	0.444	0.153	15	-0.36	-1.192	na	-0.393	-0.025	0.32	-0.386	-1.755	-0.197	0.579	-0.62	0.443	1.115	1.807	2.073	1.645
A025555_01	At1g26420	FAD-binding domain-containing protein, similar to SP|P30986 reticuline oxidase precursor (Berberine-bridge-forming enzyme) (BBE) (Tetrahydroprotoberberine synthase) (Eschscholzia californica); contains PF01565 FAD binding domain	0.00181751	0.0386048	cluster D	group A	2.344	1.66	-0.684	-0.61	0.349	1.66	0.298	0.108	0.316	0.006	0.797	0.468	0.252	0.164	16	-1.788	-1.37	0.571	-0.148	-1.021	-1.034	0.102	-0.488	0.868	0.837	-0.182	-0.127	2.331	1.642	1.457	1.21
A009602_01	At3g45060	member of High affinity nitrate transporter family	0.00290002	0.0474891	cluster D	group A	2.125	1.659	-0.466	0.486	0.086	1.659	0.077	0.165	0.878	0.001	0.73	0.507	0.447	0.148	16	-0.883	-0.022	-0.509	-0.45	0.128	-0.046	1.074	0.787	0.215	-0.647	1.498	-0.72	1.679	1.76	1.942	1.254
A000215_01	At1g76470	cinnamoyl-CoA reductase family, similar to cinnamoyl-CoA reductase GB:CAA56103 (Eucalyptus gunnii), Pinus taeda (GI:17978649); contains non-consensus GG acceptor splice site at exon 4	0.00422467	0.0567954	cluster D	group A	2.024	1.658	-0.189	-0.366	0.909	1.658	0.695	0.236	na	0.005	0.872	0.549	na	0.155	13	0.895	-0.782	0.14	-1.011	na	-0.007	-0.331	-0.762	na	0.751	1.067	na	1.92	1.303	2.136	1.273
A004394_01	At1g72730	eukaryotic translation initiation factor 4A, putative / eIF-4A, putative, similar to Eukaryotic initiation factor 4A-10 GB:P41382 (Nicotiana tabacum); identical to (putative) RNA helicase GB:CAA09211 (Arabidopsis thaliana) (Nucleic Acids Res. 27 (2), 628-	0.0139358	0.0963577	cluster D	group A	1.718	1.655	0.174	-0.063	0.664	1.655	0.374	0.851	0.064	0.047	0.816	0.745	0.12	0.233	16	0.04	-0.231	0.504	0.382	-0.051	0.072	-0.874	0.603	1.313	0.591	0.219	0.532	0.51	1.132	2.693	2.285
A025014_01	At4g15280	UDP-glucoronosyl/UDP-glucosyl transferase family protein, contains Pfam profile: PF00201 UDP-glucoronosyl and UDP-glucosyl transferase	0.0164372	0.104917	cluster D	group A	2.39	1.648	-0.742	0.237	0.099	1.648	0.339	0.547	na	0.002	0.805	0.666	na	0.149	14	0.633	0.082	-2.115	-1.567	-0.478	-0.25	0.876	0.799	na	na	-0.004	0.203	1.293	1.425	1.866	2.008
A020214_01	At3g47960 At3g47950	proton-dependent oligopeptide transport (POT) family protein, contains Pfam profile: PF00854 POT family	0.00341766	0.0506983	cluster D	group A	1.213	1.627	0.952	0.415	0.597	1.627	0.024	0.215	0.016	0	0.646	0.538	0.076	0.123	16	0.424	1.002	0.862	1.52	-0.269	1.011	0.38	0.537	0.353	0.778	0.427	0.831	1.594	1.391	1.765	1.76
A007433_01	At2g45220	pectinesterase family protein, contains Pfam profile: PF01095 pectinesterase	0.00238544	0.0430248	cluster D	group A	2.276	1.625	-0.443	-0.651	0.382	1.625	0.13	0.277	0.373	0.008	0.752	0.569	0.277	0.172	16	-1.079	-0.146	-0.271	-0.278	-1.629	-1.113	-0.517	0.656	1.154	0.512	-0.61	0.47	2.017	2.069	0.987	1.428
A023488_01	At2g18680	expressed protein,	0.037233	0.149081	cluster D	group A	1.984	1.602	0.812	-0.382	0.194	1.602	0.164	0.403	0.693	0.035	0.757	0.621	0.391	0.218	16	2.117	0.148	0.557	0.426	-0.825	-1.24	0.467	0.071	0.791	0.55	-1.136	0.571	1.587	2.814	1.249	0.758
A007458_01	At2g29250	lectin protein kinase, putative, similar to receptor lectin kinase 3 (Arabidopsis thaliana) gi|4100060|gb|AAD00733; contains protein kinase domain, Pfam:PF00069; contains legume lectins alpha and beta domains, Pfam:PF00138 and Pfam:PF00139	0.00675122	0.0699034	cluster D	group A	1.753	1.599	0.765	0.308	-0.154	1.599	0.02	0.051	0.618	0.033	0.639	0.402	0.365	0.215	15	0.353	0.648	0.923	1.136	na	0.443	0.196	0.285	-0.478	-0.279	0.665	-0.524	1.421	0.808	2.801	1.364
A018388_01	At5g48850	male sterility MS5 family protein, similar to male sterility MS5 (Arabidopsis thaliana) GI:3859112; contains Pfam profile PF00515 TPR Domain	0.0321739	0.140287	cluster D	group A	2.067	1.587	0.639	-0.48	0.462	1.587	0.044	0.517	0.108	0.036	0.714	0.659	0.149	0.219	16	0.728	1.116	0.501	0.21	-1.683	-1.304	-0.173	1.238	0.48	0.86	-0.101	0.609	1.923	2.475	0.413	1.536
A022890_01	At3g14620	putative cytochrome P450	0.00171766	0.0377867	cluster D	group A	1.603	1.568	0.246	0.769	-0.035	1.568	0.429	0.003	0.805	0.018	0.827	0.267	0.426	0.191	16	0.662	-0.413	0.025	0.708	0.655	0.59	0.921	0.913	0.165	-0.409	0.116	-0.013	0.639	2.088	2.029	1.517
A013430_01	At4g01360	expressed protein,	0.0464417	0.164048	cluster D	group A	1.85	1.565	0.659	-0.285	0.719	1.565	0.042	0.682	0.079	0.022	0.714	0.706	0.13	0.199	16	0.681	0.714	0.149	1.091	-0.994	-1.698	0.922	0.629	0.1	0.715	1.432	0.629	2.111	2.176	1.271	0.701
A015207_01	At4g36240	zinc finger (GATA type) family protein, NTL1 protein, curled-leaved tobacco, PIR2:S46419	0.0224589	0.119996	cluster D	group A	2.581	1.558	0.027	0.349	-1.024	1.558	0.971	0.405	0.18	0.007	0.901	0.621	0.188	0.169	16	1.921	-0.338	-1.2	-0.277	0.995	0.451	-0.679	0.629	-2.038	-1.539	0.659	-1.177	1.287	1.344	1.334	2.265
A016417_01	At5g17380	pyruvate decarboxylase family protein, similar to 2-hydroxyphytanoyl-CoA lyase (Homo sapiens) GI:6273457; contains InterPro entry IPR000399: Pyruvate decarboxylase	0.00506832	0.0607942	cluster D	group A	1.749	1.556	0.215	-0.193	0.59	1.556	0.343	0.098	0.091	0.042	0.806	0.461	0.138	0.228	16	0.572	0.337	0.279	-0.327	-0.282	-0.33	0.037	-0.197	1.042	0.922	0.387	0.009	2.646	1.834	0.478	1.265
A018709_01	At5g44780	expressed protein, low similarity to SP|Q38732 DAG protein, chloroplast precursor {Antirrhinum majus}	0.0418059	0.1565	cluster D	group A	1.462	1.554	0.092	0.333	0.585	1.554	0.851	0.232	0.248	0.002	0.888	0.548	0.221	0.148	16	0.978	0.508	-0.014	-1.106	0.641	0.634	-0.307	0.365	0.381	0.429	1.734	-0.205	1.832	1.766	1.196	1.42
A012049_01	At3g02875	Hydrolyzes amino acid conjugates of the plant growth regulator indole-3-acetic acid (IAA), including IAA-Leu and IAA-Phe. Uses Mg and Co ions as cofactors.	0.000252041	0.0145499	cluster D	group A	1.277	1.544	0.374	0.267	0.401	1.544	0.004	0.3	0.122	0.001	0.517	0.578	0.157	0.148	16	0.44	0.25	0.44	0.367	-0.134	0.871	0.147	0.184	0.331	-0.014	0.392	0.895	1.443	1.913	1.383	1.435
A023159_01	At1g26970	protein kinase, putative, similar to protein kinase (Arabidopsis thaliana) gi|2852449|dbj|BAA24695; contains protein kinase domain, Pfam:PF00069	0.00407841	0.0557865	cluster D	group A	1.025	1.534	0.509	0.797	0.576	1.534	0.025	0.05	0.004	0.003	0.646	0.402	0.056	0.151	16	0.642	0.316	0.784	0.293	1.364	0.876	0.804	0.142	0.62	0.759	0.497	0.428	1.99	1.655	1.21	1.28
A007375_01	At2g15830	expressed protein,	0.00100631	0.0282494	cluster D	group A	2.293	1.525	0.053	-0.378	-0.768	1.525	0.813	0.191	0.154	0.021	0.884	0.525	0.173	0.197	16	0.031	0.644	-0.237	-0.226	0.06	-0.079	-0.582	-0.909	-0.647	-1.905	0.006	-0.527	0.541	1.925	1.6	2.033
A007632_01	none		0.00149927	0.0352075	cluster D	group A	1.327	1.522	0.674	0.32	0.195	1.522	0.012	0.2	0.559	0	0.607	0.531	0.345	0.117	16	0.404	0.927	0.538	0.828	0.633	0.481	-0.25	0.414	0.214	0.135	0.946	-0.513	1.379	1.622	1.625	1.462
A009864_01	At3g20560	thioredoxin family protein, contains Pfam profile PF00085: Thioredoxin	0.01003	0.083773	cluster D	group A	1.536	1.511	-0.025	0.44	0.469	1.511	0.899	0.109	0.128	0.033	0.896	0.468	0.161	0.216	16	-0.155	0.037	-0.418	0.437	-0.066	0.647	0.355	0.824	-0.035	0.663	0.991	0.258	1.168	0.574	2.406	1.897
A003390_01	At1g13470	expressed protein,	0.00589298	0.0652319	cluster D	group A	2.347	1.51	0.76	-0.838	-0.81	1.51	0.338	0.033	0.082	0.043	0.805	0.365	0.133	0.228	16	-0.417	-0.141	2.502	1.094	-0.928	-0.509	-1.436	-0.478	-0.615	-1.174	-1.431	-0.019	0.548	0.948	2.243	2.3
A013083_01	At4g21850	methionine sulfoxide reductase domain-containing protein / SeIR domain-containing protein, low similarity to pilin-like transcription factor (Homo sapiens) GI:5059062, SP|P14930 Peptide methionine sulfoxide reductase msrA/msrB (EC 1.8.4.6) {Neisseria gono	0.0158229	0.103065	cluster D	group A	1.331	1.509	0.178	0.184	0.224	1.509	0.397	0.358	0.58	0.027	0.821	0.602	0.352	0.208	16	0.425	-0.324	0.457	0.155	-0.123	0.66	0.022	0.178	0.282	-0.819	0.713	0.72	0.661	1.356	1.541	2.479
A018065_01	At5g47200	Ras-related GTP-binding protein, putative, similar to GTP-binding protein GI:303750 from (Pisum sativum)	0.00629106	0.067298	cluster D	group A	1.607	1.501	0.213	-0.106	0.345	1.501	0.468	0.355	0.123	0.041	0.835	0.601	0.157	0.224	16	0.125	-0.119	-0.118	0.963	0.005	-0.174	-0.345	0.091	0.38	0.775	0.01	0.215	0.492	1.071	2.319	2.122
A002922_01	At1g80830	Thought to be involved in iron homeostasis. Induced in leaves in response to iron deficiency. Transgenic plants accumulate toxic leves of iron. Gene complements yeast iron uptake mutants.	0.00354725	0.0517937	cluster D	group A	1.898	1.486	-0.413	0.412	-0.098	1.486	0.013	0.501	0.508	0.032	0.615	0.656	0.328	0.213	15	-0.414	-0.555	-0.487	-0.194	na	-0.316	0.168	1.385	-0.132	0.279	-0.222	-0.318	1.23	1.199	2.633	0.882
A012131_01	At3g05560	60S ribosomal protein L22-2 (RPL22B), identical to 60S ribosomal protein L22-2 SP:Q9M9W1 from (Arabidopsis thaliana)	0.00836125	0.0774169	cluster D	group A	1.673	1.478	0.158	-0.195	0.102	1.478	0.551	0.458	0.79	0.025	0.849	0.64	0.42	0.205	16	-0.056	-0.172	0.859	0.002	0.322	-0.085	-0.787	-0.229	-0.167	0.976	0.263	-0.667	0.878	1.898	0.884	2.253
A015201_01	At4g15100	serine carboxypeptidase S10 family protein, similar to Serine carboxypeptidase II chains A and B (SP:P08819) (EC 3.4.16.6) (Triticum aestivum (Wheat))	0.00079955	0.0259256	cluster D	group A	2.115	1.462	-0.094	-0.046	-0.653	1.462	0.593	0.896	0.057	0.022	0.857	0.756	0.115	0.201	16	-0.145	0.351	-0.19	-0.395	0.767	0.174	-0.492	-0.633	-0.982	-1.07	-0.223	-0.338	0.61	1.69	2.205	1.343
A012544_01	At3g16560	protein phosphatase 2C-related / PP2C-related, contains protein phosphatase 2C domain	0.0234836	0.121764	cluster D	group A	1.173	1.461	0.66	0.607	0.288	1.461	0.059	0.086	0.118	0.017	0.72	0.448	0.155	0.19	16	0.48	0.149	1.178	0.831	-0.014	1.149	0.576	0.717	0.419	0.249	-0.064	0.55	1.872	1.295	0.669	2.008
A022181_01	At3g49620	encodes a protein similar to 2-oxoacid-dependent dioxygenase. Expression is induced after 24 hours of dark treatment, in senescing leaves and treatment with exogenous photosynthesis inthibitor. Induction of gene expression was suppressed in excised leaves	0.00273635	0.046527	cluster D	group A	1.719	1.453	-0.018	-0.227	-0.266	1.453	0.802	0.333	0.322	0.042	0.883	0.592	0.254	0.227	15	0.081	0.001	na	-0.136	-0.337	-0.707	0.223	-0.086	-0.318	0.253	-0.835	-0.162	2.134	2.143	0.383	1.154
A000790_01	At1g68600	expressed protein, contains Pfam profile PF01027: Uncharacterized protein family UPF0005	0.0270859	0.130567	cluster D	group A	1.545	1.447	0.443	1.117	-0.098	1.447	0.395	0.06	0.657	0.008	0.821	0.417	0.378	0.172	16	0.222	-0.73	1.209	1.073	1.705	1.753	0.167	0.842	-0.59	-0.09	0.386	-0.098	1.013	1.234	2.087	1.454
A017656_01	At5g45900	autophagy 7 (APG7), nearly identical to autophagy 7 (Arabidopsis thaliana) GI:19912147; contains Pfam profile PF00899: ThiF family	0.00035905	0.0175353	cluster D	group A	1.805	1.438	0.369	-0.366	-0.106	1.438	0.268	0.247	0.489	0.004	0.79	0.556	0.32	0.151	16	-0.268	0.398	1.056	0.289	-0.12	-1.039	-0.453	0.146	-0.381	-0.045	0.241	-0.237	1.802	1.261	1.055	1.637
A019177_01	At5g04840	bZIP protein,	0.000143061	0.0109025	cluster D	group A	1.175	1.437	0.53	0.516	0.262	1.437	0.014	0.097	0.004	0	0.615	0.46	0.056	0.123	16	0.23	0.678	0.604	0.609	0.436	0.896	-0.062	0.794	0.196	0.248	0.349	0.254	1.551	1.567	1.247	1.383
A018009_01	At5g42800	dihydroflavonol reductase. Catalyzes the conversion of dihydroquercetin to leucocyanidin in the biosynthesis of anthocyanins.	0.00852702	0.0780443	cluster D	group A	1.387	1.431	0.044	0.055	0.253	1.431	0.872	0.877	0.281	0.014	0.893	0.751	0.236	0.184	16	-0.005	-0.504	0.715	-0.03	0.538	-0.785	0.615	-0.147	0.806	0.234	-0.016	-0.011	1.878	0.768	1.881	1.199
A000692_01	At1g63010	SPX (SYG1/Pho81/XPR1) domain-containing protein, contains Pfam profile PF03105: SPX domain	0.0369397	0.148539	cluster D	group A	1.022	1.428	0.406	0.415	0.556	1.428	0.243	0.046	0.065	0.024	0.785	0.393	0.121	0.203	16	0.45	-0.369	0.964	0.579	0.047	0.492	0.616	0.507	-0.002	0.711	0.901	0.612	1.591	1.577	2.065	0.48
A005832_01	At1g23850	expressed protein	0.0456913	0.162747	cluster D	group A	1.259	1.426	0.592	0.222	0.167	1.426	0.062	0.51	0.716	0.022	0.72	0.658	0.398	0.201	15	0.216	0.924	0.964	0.265	0.485	0.935	-0.339	-0.192	0.801	0.271	na	-0.57	0.492	1.504	1.991	1.718
A023099_01	At5g36970	NDR1/HIN1-like protein, expression induced during incompatible response to a pathogen, expression is at least partly dependent on the salicylic acid signaling pathway	0.000408108	0.0186072	cluster D	group A	2.169	1.426	0.173	-0.743	-0.206	1.426	0.519	0.003	0.581	0.016	0.846	0.267	0.352	0.186	16	-0.141	-0.295	0.405	0.722	-0.956	-0.775	-0.671	-0.57	0.313	-1.104	0.294	-0.328	1.481	2.124	0.722	1.377
A022765_01	none		0.00598392	0.0657141	cluster D	group A	1.837	1.418	-0.213	0.763	-0.418	1.418	0.505	0.003	0.404	0.037	0.843	0.267	0.288	0.22	16	0.053	-1.047	0.195	-0.054	0.955	0.527	0.771	0.798	0.052	-1.579	0.393	-0.541	0.528	2.353	1.092	1.7
A018007_01	At5g06620	expressed protein	0.000414528	0.0186072	cluster D	group A	1.245	1.418	0.45	0.189	0.173	1.418	0	0.225	0.385	0.01	0.372	0.545	0.281	0.173	16	0.385	0.441	0.474	0.501	0.472	-0.015	-0.023	0.321	0.26	-0.016	0.611	-0.163	1.077	0.946	1.67	1.977
A000110_01	At1g31320	LOB domain protein 4 / lateral organ boundaries domain protein 4 (LBD4), identical to SP|Q9SHE9 LOB domain protein 4 {Arabidopsis thaliana}	0.00341055	0.050647	cluster D	group A	1.354	1.399	0.046	0.077	0.358	1.399	0.709	0.685	0.029	0.037	0.874	0.707	0.089	0.221	16	0.252	-0.251	0.175	0.007	-0.042	-0.313	0.508	0.156	0.627	0.242	0.259	0.302	2.041	2.092	0.87	0.595
A011092_01	none		0.0343888	0.144362	cluster D	group A	1.394	1.387	-0.007	0.262	0.815	1.387	0.979	0.308	0.091	0.039	0.902	0.583	0.138	0.223	16	-0.577	-0.341	0.443	0.446	0.86	0.283	-0.031	-0.064	0.991	0.074	0.558	1.637	1.041	0.679	2.501	1.326
A013553_01	At4g15150	glycine-rich protein,	0.013035	0.0939627	cluster D	group A	1.525	1.386	-0.139	0.185	0.585	1.386	0.648	0.456	0.192	0.014	0.866	0.639	0.194	0.185	16	0.367	-0.77	0.272	-0.423	0.161	-0.335	0.727	0.189	1.12	0.382	1.153	-0.314	1.895	1.778	0.81	1.061
A001980_01	At1g68570	proton-dependent oligopeptide transport (POT) family protein, contains Pfam profile: PF00854 POT family	0.000902651	0.0270405	cluster D	group A	1.413	1.384	-0.029	0.164	0.04	1.384	0.787	0.355	0.82	0.023	0.881	0.601	0.43	0.202	16	-0.265	-0.122	0.138	0.132	0.614	0.045	0.01	-0.012	-0.155	-0.179	0.516	-0.02	1.267	0.682	2.232	1.354
A020515_01	At5g58350	Encodes a member of the WNK family (9 members in all) of protein kinases, the structural design of which is clearly distinct from those of other known protein kinases, such as receptor-like kinases and mitogen-activated protein kinases. Its transcription	0.0154406	0.101798	cluster D	group A	1.37	1.357	0.6	0.221	-0.013	1.357	0.143	0.554	0.949	0.006	0.756	0.667	0.466	0.162	16	-0.147	1.32	0.74	0.487	0.953	0.522	-0.005	-0.585	-0.513	0.208	-0.075	0.328	1.903	1.347	1.127	1.05
A023811_01	At1g22340	UDP-glucoronosyl/UDP-glucosyl transferase family protein, contains Pfam profile: PF00201 UDP-glucoronosyl and UDP-glucosyl transferase; similar to UDP-glucose glucosyltransferase GI:3928543 from (Arabidopsis thaliana)	0.0386562	0.151372	cluster D	group A	1.132	1.35	0.582	0.301	0.218	1.35	0.038	0.422	0.173	0.033	0.711	0.628	0.185	0.217	16	0.622	0.149	0.616	0.94	-0.029	-0.441	0.952	0.722	0.305	-0.084	0.495	0.155	2.428	1.051	0.908	1.013
A010546_01	At3g44520	esterase/lipase/thioesterase family protein, similar to SP|Q02104 Lipase 1 precursor (EC 3.1.1.3) (Triacylglycerol lipase) {Psychrobacter immobilis}; contains Interpro entry IPR000379	0.00300895	0.0480853	cluster D	group A	1.686	1.332	-0.354	0.364	0.453	1.332	0.232	0.07	0.042	0.038	0.779	0.428	0.103	0.222	16	-0.796	-0.643	-0.238	0.263	0.22	0.718	0.118	0.399	0.656	0.71	0.213	0.234	0.662	0.737	2.16	1.77
A004899_01	At1g30475	expressed protein	0.0232274	0.121014	cluster D	group A	1.962	1.331	-0.631	-0.44	0.931	1.331	0.335	0.367	na	0.026	0.804	0.606	na	0.207	14	-0.748	0.011	0.347	-2.134	-1.319	-0.976	0.323	0.213	na	na	0.664	1.198	2.198	1.066	1.397	0.663
A014214_01	At4g27110	phytochelatin synthetase-related, contains Pfam PF04833: Phytochelatin synthetase-like conserved region	0.00302868	0.0482384	cluster D	group A	1.982	1.327	1.16	-0.656	1.327	1.252	0.024	0.238	0.021	0.017	0.646	0.55	0.082	0.189	15	0.968	0.863	1.973	0.835	na	-0.188	-0.341	-1.438	2.198	0.928	0.975	1.206	1.246	1.861	1.305	0.599
A004848_01	At1g23090	sulfate transporter, putative, similar to sulfate transporter (Arabidopsis thaliana) GI:2285885; contains Pfam profiles PF00916: Sulfate transporter family, PF01740: STAS domain	0.00820385	0.0767796	cluster D	group A	1.794	1.32	0.024	-0.474	0.171	1.32	0.953	0.332	0.471	0.006	0.899	0.592	0.313	0.162	15	1.024	-0.715	0.171	-0.383	na	-1.169	0.111	-0.362	-0.269	0.541	-0.1	0.513	1.275	1.009	1.86	1.136
A017398_01	At5g66430	S-adenosyl-L-methionine:carboxyl methyltransferase family protein, similar to SAM:salicylic acid carboxyl methyltransferase (SAMT) (GI:6002712)(Clarkia breweri) and to SAM:benzoic acid carboxyl methyltransferase (BAMT)(GI:9789277)(Antirrhinum majus)	0.00307187	0.0485201	cluster D	group A	1.782	1.317	-0.465	0.856	0.175	1.317	0.074	0.021	0.695	0.014	0.729	0.345	0.391	0.185	16	-0.901	-0.107	-0.292	-0.559	0.502	1.386	0.672	0.863	-0.48	-0.356	0.234	1.303	1.032	0.745	1.718	1.774
A008230_01	At2g15420	myosin heavy chain-related	0.00949589	0.0819589	cluster D	group A	1.356	1.313	-0.044	0.627	0.197	1.313	0.89	0.173	0.032	0.003	0.895	0.513	0.092	0.151	16	-0.723	0.641	0.149	-0.242	1.066	-0.287	1.284	0.447	0.171	0.11	0.159	0.347	1.663	0.986	1.142	1.46
A020444_01	At2g28060	protein kinase-related, similar to GAL83 protein (Solanum tuberosum) GI:5702015; contains Pfam profile PF04739: 5'-AMP-activated protein kinase, beta subunit, complex-interacting region; supporting cDNA gi|22652763|gb|AF491295.1|	0.00507172	0.0607942	cluster D	group A	1.535	1.311	-0.223	0.305	0.406	1.311	0.445	0.149	0.028	0.034	0.83	0.498	0.089	0.217	16	-0.915	-0.293	0.121	0.194	0.406	0.702	-0.007	0.118	0.654	0.349	0.167	0.453	1.302	0.343	2.016	1.585
A023374_01	At2g34360	MATE efflux family protein, similar to ripening regulated protein DDTFR18 (Lycopersicon esculentum) GI:12231296; contains Pfam profile PF01554: Uncharacterized membrane protein family	0.0207127	0.115594	cluster D	group A	1.385	1.302	-0.083	0.563	0.322	1.302	0.574	0.136	0.451	0.011	0.853	0.486	0.306	0.175	16	-0.075	-0.43	0.211	-0.038	0.33	-0.035	0.69	1.267	0.652	1.215	-0.238	-0.341	1.373	1.905	0.853	1.075
A000542_01	At1g22380	UDP-glucoronosyl/UDP-glucosyl transferase family protein, contains Pfam profile: PF00201 UDP-glucoronosyl and UDP-glucosyl transferase	0.00512556	0.0609434	cluster D	group A	1.4	1.291	-0.072	-0.109	0.319	1.291	0.659	0.647	0.078	0.046	0.868	0.696	0.13	0.233	16	0.203	-0.401	0.147	-0.235	0.056	-0.753	0.129	0.132	0.374	0.339	0.574	-0.009	2.362	1.19	1.14	0.471
A014171_01	At4g37160	multi-copper oxidase type I family protein, contains Pfam profile: PF00394 Multicopper oxidase	0.0137475	0.0960596	cluster D	group A	2.311	1.29	-1.021	-0.061	0.815	1.29	na	0.601	0.145	0.01	na	0.681	0.169	0.173	13	-1.884	na	na	-0.157	0.037	-0.325	-0.115	0.159	1.033	1.823	-0.154	0.558	na	1.13	1.194	1.547
A012418_01	At3g58210	meprin and TRAF homology domain-containing protein / MATH domain-containing protein, similar to ubiquitin-specific protease 12 (Arabidopsis thaliana) GI:11993471; contains Pfam profile PF00917: MATH domain	0.0111723	0.0880223	cluster D	group A	1.17	1.286	0.116	0.392	0.261	1.286	0.629	0.039	0.068	0.036	0.861	0.379	0.122	0.219	16	-0.331	0.648	-0.123	0.272	0.378	0.255	0.712	0.224	0.322	0.031	0.473	0.217	0.366	1.295	2.085	1.398
A024373_01	none		0.0365407	0.147933	cluster D	group A	1.403	1.275	0.46	0.161	-0.127	1.275	0.232	0.615	0.776	0.011	0.779	0.686	0.416	0.175	15	-0.338	0.285	0.962	0.932	0.676	0.619	-0.166	-0.484	-0.637	-0.385	na	0.64	1.859	1.142	1.327	0.773
A019105_01	At5g10140	MADS-box protein encoded by FLOWERING LOCUS C - transcription factor controlling flowering.	0.0488115	0.167258	cluster D	group A	1.213	1.268	1.268	0.055	0.175	0.47	0.003	0.899	0.642	0.108	0.517	0.756	0.373	0.302	16	1.538	0.99	1.514	1.032	-0.585	-0.507	1.134	0.178	-0.606	0.433	-0.098	0.969	0.389	0.939	-0.048	0.6
A008852_01	At2g44370	DC1 domain-containing protein, highly similar to GP|2435515|AF024504	0.023016	0.120493	cluster D	group A	1.992	1.267	-0.725	0.034	-0.562	1.267	0.094	0.959	0.058	0.044	0.739	0.766	0.116	0.23	15	-0.952	-1.106	0.17	-1.012	-0.644	-1.213	0.502	1.49	na	-0.305	-0.791	-0.591	0.576	2.293	0.839	1.358
A021629_01	At2g32210	expressed protein	0.0410317	0.155928	cluster D	group A	1.369	1.261	0.163	-0.089	-0.108	1.261	0.403	0.836	0.796	0.035	0.821	0.742	0.422	0.218	16	0.26	0.474	-0.312	0.23	-0.277	-0.974	-0.037	0.933	0.4	-0.008	-1.216	0.392	1.415	2.094	1.096	0.441
A007781_01	At2g21620	Encodes gene that is induced in response to dessication; mRNA expression is seen 10 and 24 hrs after start of dessication treatment.	0.0375231	0.149682	cluster D	group A	1.415	1.251	0.423	0.825	-0.164	1.251	0.218	0.002	0.748	0.02	0.774	0.263	0.407	0.196	16	0.267	-0.258	1.005	0.679	0.826	0.793	1.031	0.653	-1.238	-0.515	0.145	0.951	1.42	0.717	0.921	1.946
A022915_01	none		0.0404888	0.15501	cluster D	group A	2.284	1.249	1.249	0.129	-0.964	1.32	0.033	na	na	0.18	0.689	na	na	0.36	10	na	1.124	0.922	1.7	na	0.211	na	0.046	-0.636	na	na	-1.293	0.324	1.093	na	2.542
A020029_01	At3g50760	glycosyl transferase family 8 protein, contains Pfam profile: PF01501 Glycosyl transferase family 8	0.00221076	0.0417755	cluster D	group A	1.472	1.237	0.269	0.333	-0.235	1.237	0.169	0.24	0.262	0.017	0.757	0.551	0.228	0.189	16	0.12	0.08	0.163	0.715	0.478	0.06	0.905	-0.113	-0.619	-0.414	-0.026	0.119	0.853	1.539	1.797	0.76
A025217_01	At5g39030	protein kinase family protein, contains protein kinase domain, Pfam:PF00069	0.00555866	0.0634103	cluster D	group A	1.324	1.237	-0.088	0.244	0.21	1.237	0.499	0.107	0.494	0.027	0.842	0.468	0.322	0.207	16	-0.319	-0.243	0.061	0.15	0.011	0.193	0.242	0.528	0.943	0.285	-0.148	-0.241	1.457	0.338	1.677	1.474
A024032_01	At1g68270	AMP-dependent synthetase and ligase family protein, similar to AMP-binding protein GI:1903034 from (Brassica napus); contains Pfam AMP-binding domain PF00501	0.00329165	0.0499095	cluster D	group A	1.333	1.235	0.224	-0.001	-0.098	1.235	0.233	0.997	0.736	0.018	0.779	0.774	0.404	0.19	16	0.582	0.322	0.111	-0.121	0.21	0.195	0.05	-0.457	-0.528	0.599	0.032	-0.495	0.722	1.118	1.965	1.135
A011363_01	At3g11110	zinc finger (C3HC4-type RING finger) family protein, contains Pfam profile: PF00097 Zinc finger, C3HC4 type (RING finger)	0.0146422	0.0990765	cluster D	group A	1.6	1.234	-0.218	-0.366	0.156	1.234	0.623	0.256	0.674	0.013	0.861	0.558	0.384	0.18	16	-1.209	0.705	0.005	-0.372	-1.09	0.154	-0.224	-0.305	-0.132	1.158	-0.292	-0.109	1.749	1.431	0.686	1.069
A014720_01	At4g38740	cytosolic cyclophilin (ROC1) mRNA, complete cds	0.0166256	0.104988	cluster D	group A	1.411	1.232	0.249	-0.025	-0.18	1.232	0.017	0.96	0.546	0.008	0.624	0.767	0.34	0.171	16	0.173	0.27	0.387	0.165	0.768	0.705	-1.056	-0.516	0.317	-0.838	0.173	-0.37	1.069	0.896	1.777	1.185
A025121_01	At3g25020	disease resistance family protein, contains leucine rich-repeat (LRR) domains Pfam:PF00560, INTERPRO:IPR001611; similar to Hcr2-0B (Lycopersicon esculentum) gi|3894387|gb|AAC78593	0.013162	0.0944468	cluster D	group A	1.891	1.214	0.633	-0.592	-0.677	1.214	0.14	0.476	0.179	0.005	0.754	0.647	0.188	0.159	14	0.541	0.227	na	1.131	-1.201	0.766	na	-1.342	-0.538	-1.772	-0.454	0.057	1.008	0.94	1.228	1.681
A025418_01	At2g29730	UDP-glucoronosyl/UDP-glucosyl transferase family protein, contains Pfam profile: PF00201 UDP-glucoronosyl and UDP-glucosyl transferase	0.00817191	0.0766358	cluster D	group A	1.188	1.203	0.016	0.062	0.049	1.203	0.91	0.812	0.832	0.029	0.897	0.736	0.434	0.211	16	0.224	-0.242	0.256	-0.174	0.694	0.17	-0.302	-0.314	0.391	-0.566	0.278	0.096	0.682	1.003	2.092	1.037
A023896_01	At1g64610	WD-40 repeat family protein, contains Pfam PF00400: WD domain, G-beta repeat; similar to WD-repeat protein 5 (WD repeat protein BIG-3) (SP: Q9UGP9) (Homo sapiens)	0.0349201	0.144984	cluster D	group A	1.488	1.197	0.961	-0.291	-0.221	1.197	0.062	0.593	0.642	0.022	0.72	0.679	0.373	0.2	16	1.703	0.143	1.208	0.79	-1.722	-0.103	0.265	0.395	-1.222	-0.641	0.594	0.385	1.402	1.787	0.493	1.108
A002095_01	At1g62300	AF331712 Arabidopsis thaliana transcription factor WRKY6 (WRKY6) mRNA, complete cds	0.0180551	0.109059	cluster D	group A	1.904	1.197	0.725	-0.161	-0.706	1.197	0.036	0.802	0.079	0.024	0.706	0.734	0.131	0.203	15	0.636	0.537	na	1.002	-1.167	-1.071	0.303	1.29	-0.329	-1.173	-0.156	-1.168	1.362	1.9	0.604	0.923
A002466_01	At1g24625	zinc finger (C2H2 type) family protein (ZFP7), identical to zinc finger protein, ZFP7 gi|790685|gb|AAA87303; contains Pfam domain, PF00096: Zinc finger, C2H2 type	0.0135758	0.0956304	cluster D	group A	1.109	1.195	0.086	0.513	0.224	1.195	0.599	0.014	0.258	0.042	0.857	0.327	0.226	0.227	16	-0.149	0.397	-0.178	0.273	0.71	0.239	0.509	0.593	0.618	-0.055	0.352	-0.02	1.285	0.732	2.148	0.615
A009525_01	At3g53420	a member of the plasma membrane intrinsic protein subfamily PIP2. localizes to the plasma membrane and exhibits water transport activity in xenopus oocyte. expressed specifically in the vascular bundles and protein level increases slightly during leaf dev	0.00542342	0.0628428	cluster D	group A	1.848	1.192	0.141	-0.656	-0.167	1.192	0.533	0.221	0.604	0.01	0.848	0.542	0.36	0.173	16	-0.155	0.427	-0.251	0.543	0.107	0.026	-1.58	-1.176	-0.354	-0.891	0.398	0.18	1.8	0.973	0.969	1.027
A007590_01	At2g23450	protein kinase family protein, contains protein kinase domain, Pfam:PF00069	0.0160439	0.103695	cluster D	group A	1.028	1.189	0.172	0.161	0.31	1.189	0.52	0.291	0.218	0.023	0.846	0.575	0.207	0.202	16	-0.101	-0.349	0.496	0.641	0.041	-0.137	0.367	0.373	0.555	0.306	-0.251	0.63	0.977	0.849	2.012	0.918
A022539_01	At4g00440	expressed protein,	0.0347859	0.144953	cluster D	group A	1.516	1.18	0.587	0.396	-0.336	1.18	0.168	0.437	0.21	0.046	0.757	0.633	0.203	0.233	14	0.359	-0.158	1.372	0.773	na	1.197	-0.159	0.15	-0.587	-0.617	-0.427	0.285	na	0.948	1.706	0.887
A002330_01	At1g20100	expressed protein	0.00909014	0.080423	cluster D	group A	1.025	1.176	0.263	0.151	0.23	1.176	0.152	0.223	0.058	0.042	0.757	0.543	0.116	0.227	16	0.088	0.005	0.344	0.616	0.067	-0.072	0.382	0.226	0.054	0.179	0.419	0.267	1.117	0.256	1.874	1.456
A009178_01	At3g48640	expressed protein,	0.0166791	0.105059	cluster D	group A	1.227	1.157	1.157	-0.07	0.245	0.92	0.003	0.765	0.543	0.038	0.517	0.726	0.34	0.222	16	1.274	1.327	0.774	1.252	-0.325	0.55	-0.37	-0.134	-0.485	-0.133	0.446	1.151	0.743	0.358	0.988	1.592
A005685_01	At5g22050	protein kinase family protein, contains protein kinase domain, INTERPRO:IPR000719	0.000598252	0.0224871	cluster D	group A	1.638	1.157	1.157	-0.328	-0.481	0.884	0.011	0.233	na	0.044	0.601	0.548	na	0.23	11	na	0.926	1.192	1.352	na	-0.355	0.021	-0.65	na	-0.333	na	-0.63	0.751	0.637	na	1.263
A025740_01	At1g73290 At1g73310	serine carboxypeptidase S10 family protein, similar to serine carboxypeptidase I precursor (SP:P07519) (Hordeum vulgare); glucose acyltransferase GB:AAD01263 (Solanum berthaultii); contains Pfam profile: PF00450 Serine carboxypeptidase;	0.00482434	0.0599047	cluster D	group A	1.391	1.141	0.121	-0.035	-0.251	1.141	0.682	0.783	0.155	0.039	0.87	0.73	0.174	0.223	16	-0.23	-0.441	0.624	0.532	0.09	0.178	-0.354	-0.055	-0.309	0.062	-0.575	-0.18	1.323	0.482	1.965	0.793
A003741_01	At1g76130	alpha-amylase, putative / 1,4-alpha-D-glucan glucanohydrolase, putative, strong similarity to alpha-amylase GI:7532799 from (Malus x domestica);contains Pfam profile PF00128: Alpha amylase, catalytic domain	0.0499948	0.169403	cluster D	group A	1.179	1.14	-0.039	0.359	0.346	1.14	0.922	0.32	0.112	0.003	0.898	0.588	0.151	0.151	15	0.113	0.693	0.094	-1.056	1.219	0.285	-0.173	0.105	0.381	0.546	0.111	na	1.388	1.317	0.884	0.971
A004121_01	At1g66580	60S ribosomal protein L10 (RPL10C), contains Pfam profile: PF00826: Ribosomal L10	0.0266648	0.129907	cluster D	group A	1.217	1.135	0.05	-0.081	0.38	1.135	0.772	0.764	0.299	0.034	0.878	0.726	0.244	0.217	16	-0.041	-0.336	0.401	0.175	0.147	-0.507	-0.474	0.508	-0.445	0.806	0.862	0.296	0.282	1.304	1.217	1.738
A008138_01	At2g47430	cytokinin sensor	0.0048084	0.0599047	cluster D	group A	1.361	1.131	-0.138	-0.23	0.903	1.131	0.604	0.54	0.012	0.025	0.858	0.664	0.072	0.205	16	0.042	-0.807	0.311	-0.098	0.202	0.248	-0.18	-1.19	0.53	1.305	1.02	0.758	0.555	0.794	1.525	1.652
A002784_01	At1g61640	ABC1 family protein, contains Pfam domain, PF03109: ABC1 family	0.00513647	0.0609434	cluster D	group A	1.733	1.117	-0.158	-0.616	0.622	1.117	0.621	0.054	0.336	0.012	0.86	0.41	0.26	0.177	15	0.118	0.356	-0.142	-0.963	-0.646	-1.067	-0.091	-0.66	-0.3	1.396	0.769	na	0.69	1.148	0.974	1.658
A002802_01	At1g13790	XH/XS domain-containing protein / XS zinc finger domain-containing protein, contains Pfam domains PF03469: XH domain, PF03468: XS domain and PF03470: XS zinc finger domain	0.0282987	0.133296	cluster D	group A	1.271	1.104	-0.075	-0.167	0.105	1.104	0.806	0.508	0.726	0.049	0.883	0.657	0.401	0.236	16	-0.341	-0.711	0.541	0.212	-0.673	0.202	-0.408	0.212	0.054	-0.301	-0.224	0.892	0.706	1.403	0.391	1.916
A008966_01	At3g47480	calcium-binding EF hand family protein, contains INTERPRO:IPR002048 calcium-binding EF-hand domain	0.0105772	0.0857925	cluster D	group A	1.775	1.101	0.135	-0.079	-0.674	1.101	0.754	0.741	0.044	0.033	0.877	0.722	0.105	0.216	14	-0.379	-0.257	1.299	-0.125	0.149	-0.497	0.11	na	-0.512	-1.165	-0.794	-0.224	0.842	0.956	na	1.506
A003048_01	At1g30760	FAD-binding domain-containing protein, similar to SP|P30986 reticuline oxidase precursor (Berberine-bridge-forming enzyme) (BBE) (Tetrahydroprotoberberine synthase) (Eschscholzia californica); contains PF01565 FAD binding domain	0.015835	0.103065	cluster D	group A	1.024	1.098	0.296	0.074	0.184	1.098	0.134	0.646	0.114	0.05	0.754	0.696	0.152	0.237	16	0.163	0.709	0.27	0.043	0.014	0.447	0.091	-0.257	0.057	0.26	0.384	0.036	1.564	1.292	1.455	0.081
A019007_01	At5g42500	disease resistance-responsive family protein, similar to disease resistance response protein 206-d (Pisum sativum) gi|508844|gb|AAB18669	0.0364928	0.147916	cluster D	group A	1.124	1.096	-0.028	0.199	0.002	1.096	0.881	0.572	0.995	0.036	0.894	0.672	0.478	0.22	16	-0.154	-0.253	-0.185	0.48	0.145	-0.663	0.755	0.558	0.482	-0.66	-0.134	0.321	1.701	0.898	0.34	1.444
A013010_01	At4g18890	brassinosteroid signalling positive regulator-related, contains similarity to BZR1 protein (Arabidopsis thaliana) gi|20270971|gb|AAM18490	0.0335997	0.142822	cluster D	group A	1.451	1.091	0.172	-0.348	-0.36	1.091	0.604	0.394	0.335	0.046	0.858	0.617	0.26	0.233	14	-0.219	-0.406	0.425	0.89	-0.509	0.345	0.029	-1.259	-0.577	-0.71	na	0.206	na	1.113	1.501	0.659
A025346_01	At1g68740	EXS family protein / ERD1/XPR1/SYG1 family protein, similar to PHO1 protein (Arabidopsis thaliana) GI:20069032; contains Pfam profiles PF03105: SPX domain, PF03124: EXS family	0.0117437	0.0896941	cluster D	group A	1.906	1.086	na	-0.82	0.23	1.086	na	0.205	na	0.005	na	0.533	na	0.155	9	na	na	na	na	-1.606	-0.78	na	-0.075	na	-0.223	0.684	na	1.207	0.694	1.079	1.364
A018933_01	At5g13550	Arabidopsis thaliana mRNA for sulfate transporter, complete cds.	0.0148721	0.0997465	cluster D	group A	1.245	1.071	-0.048	-0.174	0.462	1.071	0.848	0.416	0.297	0.006	0.888	0.626	0.243	0.16	16	0.597	-0.321	-0.053	-0.413	0.169	0.092	-0.345	-0.61	0.842	-0.458	1.221	0.243	1.278	1.056	1.296	0.655
A003378_01	At1g71100	ribose 5-phosphate isomerase-related, similar to ribose-5-phosphate isomerase GI:18654317 from (Spinacia oleracea)	8.97476e-05	0.00818946	cluster D	group A	1.413	1.07	0.302	-0.343	-0.19	1.07	0.077	0.046	0.438	0.005	0.73	0.395	0.301	0.154	16	0.355	0.019	0.569	0.264	-0.593	-0.137	-0.211	-0.43	-0.405	-0.618	0.363	-0.099	1.042	1.131	0.717	1.389
A007754_01	At2g34070	expressed protein	0.0169892	0.105963	cluster D	group A	1.051	1.06	0.441	0.009	0.426	1.06	0.042	0.965	0.086	0.028	0.714	0.768	0.135	0.21	16	0.26	0.209	0.762	0.533	-0.375	0.283	-0.219	0.344	-0.015	0.602	0.761	0.358	1.841	0.952	0.698	0.749
A022586_01	none		0.0010898	0.0295802	cluster D	group A	1.593	1.049	0.081	0.322	-0.544	1.049	0.589	0.307	0.099	0.007	0.856	0.583	0.142	0.168	16	-0.017	-0.097	-0.043	0.481	-0.129	-0.078	0.523	0.971	0.068	-0.729	-1.017	-0.497	0.908	0.789	1.003	1.496
A003082_01	At1g31750	proline-rich family protein, contains proline rich extensin domains, INTERPRO:IPR002965	0.0178261	0.10858	cluster D	group A	1.14	1.046	-0.095	-0.013	0.331	1.046	0.699	0.963	0.255	0.014	0.872	0.767	0.225	0.185	16	0.355	-0.39	0.208	-0.551	-0.062	-0.337	-0.402	0.747	0.216	-0.188	0.954	0.343	0.913	1.298	1.439	0.533
A024100_01	At1g31710	copper amine oxidase, putative, similar to copper amine oxidase (Lens culinaris) gi|15451834|gb|AAB34918	0.0134017	0.0952752	cluster D	group A	1.309	1.046	-0.263	0.006	0.97	1.046	0.152	0.977	0.12	0.03	0.757	0.77	0.156	0.211	16	-0.572	0.038	-0.115	-0.405	0.258	-0.452	0.322	-0.106	2.174	1.146	0.242	0.318	0.495	0.717	1.313	1.657
A006553_01	At2g23680	stress-responsive protein, putative, similar to cold acclimation WCOR413-like protein gamma form (Hordeum vulgare) gi|18449100|gb|AAL69988; similar to stress-regulated protein SAP1 (Xerophyta viscosa) gi|21360378|gb|AAM47505	0.00944426	0.0817182	cluster D	group A	1.25	1.045	0.457	-0.205	0.125	1.045	0.099	0.529	0.62	0.004	0.741	0.662	0.366	0.153	16	-0.077	0.509	0.847	0.548	-0.665	-0.398	0.641	-0.397	0.639	0.137	-0.462	0.184	1.293	0.98	0.717	1.191
A000098_01	none		0.0056547	0.0638146	cluster D	group A	1.225	1.036	0.385	-0.189	0.109	1.036	0.055	0.509	0.062	0.033	0.72	0.657	0.119	0.215	16	0.211	0.329	0.757	0.244	-0.672	-0.545	0.389	0.073	0.122	0.19	0.117	0.008	1.023	1.785	0.477	0.86
A017640_01	At5g57910	expressed protein, similar to unknown protein (emb|CAB79781.1)	0.0216476	0.11821	cluster D	group A	1.658	1.032	0.07	-0.626	-0.211	1.032	0.83	0.251	0.426	0.039	0.887	0.557	0.297	0.223	16	0.657	-0.338	0.5	-0.54	-1.016	-1.195	-0.984	0.691	-0.813	0.245	0.021	-0.295	1.806	1.119	0.781	0.424
A006134_01	At2g17720	oxidoreductase, 2OG-Fe(II) oxygenase family protein, similar to prolyl 4-hydroxylase, alpha subunit, from Gallus gallus (GI:212530), Rattus norvegicus (GI:474940), Mus musculus (SP|Q60715); contains PF03171 2OG-Fe(II) oxygenase superfamily domain	0.0255653	0.127322	cluster D	group A	1.086	1.027	-0.059	0.378	-0.004	1.027	0.712	0.28	0.989	0.014	0.874	0.569	0.476	0.185	16	-0.331	-0.083	0.346	-0.166	1.039	0.041	-0.225	0.657	-0.587	-0.364	0.677	0.258	1.135	0.496	1.438	1.039
A014672_01	At4g31760	peroxidase, putative, similar to peroxidase (Spinacia oleracea) gi|1781338|emb|CAA71496	0.00293597	0.0477956	cluster D	group A	1.013	1.027	0.014	0.331	0.436	1.027	0.936	0.207	0.008	0.003	0.898	0.534	0.065	0.151	16	-0.266	0.479	-0.087	-0.07	0.878	-0.071	0.117	0.401	0.268	0.42	0.598	0.456	1.003	1.349	0.935	0.82
A010294_01	At3g59280	mutant exhibited resistance to growth on media containing thaxtomin due to a difference in the rate of uptake of the toxin.We proposed that TXR1 is a component of, or regulator of, a dispensable transport mechanism.	0.00212605	0.0412091	cluster D	group A	1.197	1.026	0.228	-0.171	-0.024	1.026	0.17	0.196	0.753	0.045	0.757	0.528	0.409	0.231	16	0.231	0.141	-0.032	0.571	-0.467	-0.14	-0.089	0.01	0.068	-0.211	0.093	-0.045	1.655	1.357	0.253	0.838
A002854_01	At1g80310	expressed protein	0.0258922	0.127988	cluster D	group A	1.321	1.025	-0.092	0.331	-0.296	1.025	0.609	0.329	0.491	0.023	0.859	0.591	0.321	0.203	16	0.206	-0.547	-0.071	0.044	-0.019	0.135	1.181	0.029	0.655	-0.939	-0.029	-0.873	0.652	0.986	0.75	1.71
A024943_01	none		0.0458729	0.162972	cluster D	group A	1.325	1.014	1.014	-0.31	0.464	0.725	0.021	0.497	na	0.094	0.639	0.655	na	0.288	12	0.645	1.659	0.753	1.001	na	0.113	0.019	-1.063	na	0.155	0.773	na	na	1.026	0.896	0.253
A025558_01	At1g26390	FAD-binding domain-containing protein, similar to SP|P30986 reticuline oxidase precursor (Berberine-bridge-forming enzyme) (BBE) (Tetrahydroprotoberberine synthase) (Eschscholzia californica); contains PF01565 FAD binding domain	0.0411632	0.155928	cluster D	group A	1.471	1.014	0.426	-0.457	0.679	1.014	0.282	0.278	0.161	0.027	0.792	0.569	0.178	0.208	16	0.972	-0.516	0.684	0.563	-0.776	-1.277	0.156	0.071	1.222	0.74	-0.373	1.126	1.37	1.243	0.27	1.174
A006614_01	At2g37760	aldo/keto reductase family protein, similar to chalcone reductase (Sesbania rostrata)(GI:2792155), and aldose reductase ALDRXV4 (Xerophyta viscosa)(GI:4539944), (Hordeum vulgare)(GI:728592)	0.00594975	0.0655465	cluster D	group A	1.224	1.014	0.043	-0.01	-0.21	1.014	0.691	0.968	0.449	0.023	0.871	0.768	0.305	0.202	16	-0.095	0.328	0.018	-0.079	-0.214	0.29	-0.543	0.427	-0.707	0.283	-0.534	0.118	0.835	1.665	0.56	0.997
A009474_01	At3g55605	mitochondrial glycoprotein family protein / MAM33 family protein, low similarity to SUAPRGA1 (Emericella nidulans) GI:6562379; contains Pfam profile PF02330: Mitochondrial glycoprotein	0.024148	0.123422	cluster D	group A	1.165	1.013	-0.001	0.375	-0.152	1.013	0.997	0.311	0.596	0.004	0.904	0.584	0.357	0.154	16	-0.392	0.341	-0.455	0.502	-0.398	1.103	0.31	0.487	0.093	-0.195	0.343	-0.849	1.25	0.952	0.681	1.17
A026053_01	At2g12520	hypothetical protein, low similarity to protective antigen (Streptococcus pyogenes) GI:8996050, paramyosin (Anisakis simplex) GI:8117843	0.0131355	0.0944347	cluster D	group A	1.443	1.006	na	-0.438	0.139	1.006	na	na	0.326	0.03	na	na	0.256	0.211	7	na	na	na	na	-0.438	na	na	na	0.323	na	0.143	-0.05	1.299	0.685	na	1.032
A013777_01	At4g12370	hypothetical protein	0.00728873	0.0726255	cluster D	group B	4.737	-1.006	-0.416	-1.006	0.33	3.731	na	0.014	na	na	na	0.327	na	na	8	-1.083	na	na	0.252	-0.795	-1.006	-1.216	na	na	0.018	na	0.642	na	3.731	na	na
A025257_01	At5g26860	LON protease homolog (LON_ARA) mRNA, nuclear gene encoding	0.030487	0.137136	cluster D	group B	2.135	-1.03	1.105	-1.03	0.381	1.011	0.113	0.026	0.289	0.259	0.745	0.359	0.24	0.413	16	0.776	-0.144	2.077	1.712	-1.566	-0.365	-1.164	-1.024	0.188	-0.324	1.074	0.585	0.996	2.645	-0.889	1.293
A020429_01	At1g67980	Encodes S-adenosyl-L-methionine: transcaffeoyl Coenzyme A 3-O-methyltransferase.	0.0102332	0.0843842	cluster D	group B	2.332	-1.078	-0.19	-1.078	0.121	1.254	0.421	0.031	na	0.093	0.824	0.365	na	0.288	14	-0.018	-0.789	-0.075	0.122	-1.528	-1.325	-0.267	-1.192	0.852	na	-0.611	na	2.653	1.041	1.154	0.168
A019566_01	At4g12600	ribosomal protein L7Ae/L30e/S12e/Gadd45 family protein, Similar to NHP2/L7Ae family proteins, see SWISSPROT:P32495 and PMID:2063628.	0.0344831	0.14447	cluster D	group B	2.647	-1.095	-0.627	-1.095	-0.276	1.552	0.218	0.004	0.542	na	0.773	0.278	0.339	na	12	-0.786	-1.142	0.049	na	-1.2	-0.957	-1.127	na	0.731	-1.043	-0.003	-0.788	na	na	0.466	2.638
A007120_01	At2g25000	member of WRKY Transcription Factor; Group II-a	0.000164175	0.0117377	cluster D	group C	3.433	2.258	1.518	0.563	-1.175	2.258	0.034	0.108	0.007	0.021	0.689	0.468	0.062	0.199	14	1.442	0.478	2.45	1.703	0.518	0.88	-0.121	0.974	-1.36	-1.123	-1.041	na	2.654	2.531	na	1.591
A007560_01	At2g17740	DC1 domain-containing protein,	0.00984728	0.0832578	cluster D	group C	2.807	-1.41	0.387	-1.41	0.249	1.397	na	0.016	0.742	0.013	na	0.334	0.406	0.182	11	-0.025	na	na	0.799	-1.273	-1.772	na	-1.184	1.434	-0.854	0.169	na	1.08	1.511	na	1.601
A018006_01	At5g24780	mRNA for vegetative storage protein, complete cds	0.000915912	0.0272612	cluster E	group A	7.636	5.377	-1.658	3.612	5.377	5.979	na	0.091	0	na	na	0.456	0.023	na	11	-1.675	-1.64	na	na	na	5.945	2.548	2.342	5.342	5.478	5.056	5.631	na	5.21	na	6.748
A008772_01	At2g24850	Encodes a tyrosine aminotransferase that is responsive to treatment with jasmonic acid.	0.0429932	0.158679	cluster E	group A	2.305	4.386	2.081	2.707	2.314	4.386	0.062	0.031	0.002	0.001	0.72	0.365	0.051	0.146	16	0.394	1.419	3.473	3.039	2.926	4.6	1.879	1.423	2.501	2.804	1.714	2.237	4.214	3.572	5.175	4.584
A017470_01	At5g56370	F-box family protein, contains F-box domain Pfam:PF00646	0.000572091	0.0218592	cluster E	group A	3.63	4.205	1.005	0.575	0.779	4.205	0.04	0.516	0.154	0.001	0.714	0.658	0.173	0.146	14	0.198	0.991	1.368	1.462	na	-0.06	-0.254	2.04	1.559	0.973	-0.379	0.963	na	4.063	4.461	4.089
A011494_01	none		0.00551257	0.0632418	cluster E	group A	4.022	3.917	-0.105	2.307	2.818	3.917	0.936	0.006	0	0	0.898	0.293	0.039	0.123	16	-2.689	-1.614	1.675	2.209	2.086	3.299	1.809	2.034	3.115	3.082	2.401	2.673	3.863	3.843	3.5	4.462
A000338_01	At1g63950	heavy-metal-associated domain-containing protein, contains Pfam profile PF00403: Heavy-metal-associated domain	0.00536231	0.0622387	cluster E	group A	3.751	3.811	0.06	2.283	2.68	3.811	0.96	0.003	0.001	0	0.899	0.267	0.041	0.123	16	-1.726	-2.009	1.999	1.976	2.353	3.001	1.922	1.854	3.091	2.664	2.154	2.813	3.256	3.856	3.861	4.272
A018555_01	At5g17540	transferase family protein, similar to hypersensitivity-related gene product HSR201 - Nicotiana tabacum, EMBL:X95343; contains Pfam transferase family domain PF00248	0.00841302	0.0777202	cluster E	group A	3.041	3.695	1.064	0.654	1.69	3.695	0.205	0.122	0.049	0.008	0.772	0.476	0.109	0.172	16	0.389	-0.247	2.787	1.326	-0.259	1.043	0.906	0.925	3.21	1.596	0.895	1.057	2.447	2.927	4.491	4.913
A014040_01	At4g11320	cysteine proteinase, putative, contains similarity to cysteine proteinase RD21A (thiol protease) GI:435619, SP:P43297 from (Arabidopsis thaliana)	0.0298273	0.136536	cluster E	group A	3.159	3.688	0.529	2.893	3.688	3.534	0.634	0.034	0.001	0.019	0.863	0.366	0.041	0.191	15	-0.936	-1.108	0.989	3.171	3.137	3.701	na	1.842	4.002	3.442	3.064	4.244	1.555	3.269	5.091	4.223
A015664_01	At5g03310	auxin-responsive family protein, similar to indole-3-acetic acid induced protein ARG7 (SP:P32295) (Vigna radiata)	0.00327064	0.0499095	cluster E	group A	3.013	3.677	0.715	0.664	1.222	3.677	0.179	0.356	0.042	0.01	0.762	0.602	0.102	0.173	15	0.056	0.159	0.809	1.835	na	1.752	0.342	-0.1	1.06	1.858	0.284	1.685	1.972	3.632	4.929	4.175
A001676_01	At1g52410	caldesmon-related, weak similarity to Caldesmon (CDM) (Swiss-Prot:P12957) (Gallus gallus)	0.0221033	0.119256	cluster E	group A	3.25	3.661	0.411	2.866	3.05	3.661	0.736	0.011	0	0.005	0.875	0.307	0.037	0.155	16	-1.938	-1.008	2.602	1.988	3.514	3.937	1.815	2.198	3.098	3.432	2.985	2.685	2.835	3.004	4.984	3.823
A023859_01	At1g12200	flavin-containing monooxygenase family protein / FMO family protein, low similarity to FMO2 from Homo sapiens (SP|Q99518); contains Pfam profile: PF00743 Flavin-binding monooxygenase-like	0.000178985	0.0121692	cluster E	group A	3.704	3.6	-0.104	3.6	2.545	1.301	0.856	0.002	0.005	0.037	0.889	0.263	0.058	0.222	16	-0.62	-1.335	0.602	0.935	3.811	3.125	4.463	3	2.907	3.335	2.02	1.919	0.295	1.416	1.46	2.032
A011118_01	At3g46660	UDP-glucoronosyl/UDP-glucosyl transferase family protein, contains Pfam profile: PF00201 UDP-glucoronosyl and UDP-glucosyl transferase	0.0282667	0.133296	cluster E	group A	2.786	3.511	0.724	1.518	1.054	3.511	0.157	0.062	0.063	0.034	0.757	0.419	0.12	0.217	16	0.763	1.744	0.504	-0.113	0.566	0.668	2.433	2.403	1.569	0.127	0.815	1.706	5.868	4.043	1.436	2.697
A014866_01	At4g34410	AP2 domain-containing transcription factor, putative, ethylene-responsive element binding protein homolog, Stylosanthes hamata, U91857	0.000538241	0.0211728	cluster E	group A	2.234	3.406	3.406	2.17	3.987	1.753	0.008	0.002	na	0.005	0.56	0.263	na	0.155	12	na	3.976	3.266	2.976	na	2.036	2.105	2.367	4.125	na	na	3.849	1.98	1.853	2.113	1.065
A002688_01	At1g43160	AP2 domain-containing protein RAP2.6 (RAP2.6), identical to AP2 domain containing protein RAP2.6 GI:2281637 from (Arabidopsis thaliana)	0.000575686	0.0219362	cluster E	group A	2.99	3.386	0.395	1.814	2.316	3.386	0.245	0.027	0.009	0.001	0.786	0.361	0.067	0.148	16	0.719	-0.371	0.377	0.856	0.637	2.707	2.268	1.645	2.744	1.185	2.461	2.875	3.422	3.936	2.622	3.563
A021863_01	none		0.00161193	0.0365008	cluster E	group A	3.109	3.37	0.262	1.345	2.945	3.37	0.641	0.085	0.012	0	0.864	0.447	0.072	0.123	16	-0.497	-0.679	0.816	1.408	2.358	2.137	0.241	0.642	3.979	3.694	1.714	2.394	3.082	3.545	3.037	3.818
A024966_01	At4g11310	cysteine proteinase precursor-like protein/ dehydration stress-responsive gene (RD21)	0.00320793	0.0494927	cluster E	group A	3.56	3.35	-0.209	1.626	1.858	3.35	0.601	0.102	0.018	0.008	0.858	0.462	0.078	0.172	16	0.089	-0.913	0.658	-0.67	2.078	3.321	0.079	1.028	0.958	1.777	2.875	1.823	3.081	2.015	3.826	4.481
A011932_01	At3g61930	expressed protein,	4.32599e-05	0.00578478	cluster E	group A	2.804	3.317	0.513	1.256	2.931	3.317	0.319	0.012	0.001	0.001	0.801	0.316	0.04	0.146	16	-0.624	0.315	1.14	1.221	1.398	1.824	0.775	1.026	3.398	2.991	2.462	2.872	2.75	3.111	3.909	3.496
A012647_01	At3g16400	myrosinase-binding protein-like protein (AtMLP-470) mRNA,	0.00440916	0.0579233	cluster E	group A	3.317	3.316	-0.001	1.954	2.799	3.316	0.999	0.001	0.001	0.017	0.904	0.263	0.041	0.19	16	-1.053	-1.579	1.436	1.193	2.394	1.816	1.646	1.96	3.199	3.033	2.638	2.328	3.582	1.781	5.082	2.818
A007031_01	At2g20880	AP2 domain-containing transcription factor, putative, similar to AP2 domain containing protein RAP2.4 (Arabidopsis thaliana) GI:2281633	0.0310187	0.137982	cluster E	group A	2.904	3.311	1.824	3.311	2.85	4.728	0.005	0.044	na	na	0.533	0.39	na	na	11	1.288	1.547	2.161	2.3	1.961	3.546	na	4.425	na	3.652	na	2.047	na	4.655	na	4.801
A019680_01	At5g24420	glucosamine/galactosamine-6-phosphate isomerase-related, contains weak similarity to Swiss-Prot:O95336 6-phosphogluconolactonase (EC 3.1.1.31) (6PGL) (Homo sapiens)	0.00849922	0.0780173	cluster E	group A	4.094	3.289	-0.805	2.395	2.402	3.289	0.07	0.062	0.095	0.01	0.729	0.419	0.141	0.173	16	-0.784	-1.635	-0.4	-0.4	3.344	4.232	0.939	1.065	2.659	3.502	3.931	-0.485	2.045	2.632	4.209	4.27
A011332_01	At3g25250	putative serine/threonine kinase	0.000352655	0.0172838	cluster E	group A	3.238	3.287	0.049	1.969	3.287	3.112	0.945	0.003	0.002	0.001	0.899	0.273	0.052	0.146	16	-1.047	-1.094	1.315	1.022	2.599	2.041	1.646	1.589	3.725	3.93	2.425	3.069	2.642	2.859	3.214	3.732
A021053_01	At5g24770	mRNA for vegetative storage protein, complete cds	0.000958482	0.0279289	cluster E	group A	3.632	3.277	-0.355	2.471	2.336	3.277	0.55	0.041	0.003	0.001	0.849	0.384	0.055	0.146	16	-0.695	-1.695	0.361	0.608	3.004	4.262	1.205	1.414	2.589	1.598	2.323	2.833	2.626	3.512	3.554	3.416
A017394_01	At5g65870	Probable phytosulfokines 5 precursor, coding for a unique plant peptide growth factor.	0.00105995	0.0290543	cluster E	group A	2.664	3.274	0.61	1.019	1.378	3.274	0.063	0.013	0.066	0.005	0.72	0.318	0.121	0.16	16	0.702	0.005	0.984	0.749	1.527	0.607	0.926	1.017	1.829	-0.074	1.969	1.79	4.308	2.728	3.726	2.335
A024921_01	At4g26250	galactinol synthase, putative, similar to galactinol synthase, isoform GolS-1 (Ajuga reptans) GI:5608497; contains Pfam profile: PF01501 glycosyl transferase family 8	0.0021454	0.0414439	cluster E	group A	2.269	3.187	0.918	1.167	3.187	3.101	0.124	0.028	0.003	0.026	0.748	0.361	0.055	0.207	15	0.188	0.161	1.523	1.8	1.422	1.832	0.925	0.49	4.258	2.963	2.903	2.624	na	3.458	2.096	3.75
A017200_01	At5g07460	ubiquitous enzyme that repairs oxidatively damaged proteins.	0.00106786	0.0291514	cluster E	group A	2.546	3.171	0.625	3.171	2.467	2.586	0.169	0.007	0.001	0.003	0.757	0.293	0.041	0.151	16	0.239	-0.062	1.508	0.815	3.374	4.416	2.489	2.404	2.079	2.476	2.957	2.358	1.876	2.426	2.814	3.228
A001242_01	At1g52400	encodes a member of glycosyl hydrolase family 1	0.00304559	0.0483322	cluster E	group A	3.516	3.15	-0.366	2.924	3.15	2.999	0.74	0.009	0	0.004	0.875	0.304	0.037	0.154	16	-2.301	-1.883	1.536	1.185	3.725	3.559	2.762	1.65	3.656	3.05	2.884	3.012	3.412	1.998	3.709	2.875
A001591_01	At1g61120	terpene synthase/cyclase family protein, similar to S-linalool synthase GI:1491939 from (Clarkia breweri)(PMID: 8768373)	0.000374696	0.0178592	cluster E	group A	3.635	2.969	-0.666	0.961	1.259	2.969	na	0.04	0.008	0.008	na	0.379	0.066	0.171	14	na	na	-0.84	-0.492	1.254	1.571	0.363	0.658	1.43	1.674	0.729	1.204	1.768	3.804	2.748	3.557
A002845_01	At1g16370	transporter-related, low similarity to organic cation transporter OCTN1 from (Homo sapiens) GI:2605501, (Mus musculus) GI:4126605, (Rattus norvegicus) GI:5679326; contains Pfam profile PF00083: major facilitator superfamily protein	0.0451936	0.162099	cluster E	group A	2.026	2.968	1.739	2.968	0.942	2.495	0.018	0.003	0.084	0.073	0.626	0.267	0.134	0.267	13	1.068	2.367	2.38	1.142	na	3.179	2.669	3.056	na	1.111	0.376	1.341	1.064	3.148	na	3.273
A024758_01	none		0.00485347	0.0599454	cluster E	group A	2.416	2.919	0.504	2.137	1.688	2.919	0.269	0.016	0.017	0.003	0.79	0.333	0.077	0.151	16	0.008	-0.247	1.322	0.932	1.824	3.157	1.126	2.439	0.934	2.555	1.339	1.926	2.292	2.85	2.691	3.843
A003892_01	At1g09530	phytochrome interacting factor 3 (PIF3) mRNA, complete cds	0.000950831	0.0278228	cluster E	group A	2.976	2.919	-0.058	1.869	2.42	2.919	0.909	0.004	0.002	0.012	0.897	0.278	0.051	0.178	16	-1.405	0.211	0.199	0.764	2.548	1.466	1.81	1.65	1.769	2.839	2.708	2.365	3.096	1.444	4.023	3.112
A025182_01	At5g07000	sulfotransferase family protein, similar to steroid sulfotransferase 3 (Brassica napus) GI:3420008, steroid sulfotransferase 1 (Brassica napus) GI:3420004; contains Pfam profile PF00685: Sulfotransferase domain	0.000391761	0.0183235	cluster E	group A	2.979	2.904	-0.075	1.525	2.904	1.655	0.829	0.113	0.002	0.004	0.887	0.47	0.051	0.154	15	-0.685	-0.509	0.186	0.705	na	2.636	0.815	1.124	2.535	3.602	2.412	3.066	2.178	1.344	1.792	1.304
A026001_01	At1g66270 At1g66280	beta-glucosidase (PSR3.2), nearly identical to GI:2286069 from (Arabidopsis thaliana) (Plant Mol. Biol. 34 (1), 57-68 (1997)); similar to thioglucoside glucohydrolase (GI:984052) (Arabidopsis thaliana)	0.00310693	0.0487076	cluster E	group A	3.08	2.872	-0.208	0.708	1.282	2.872	0.62	0.162	0.17	0	0.86	0.506	0.182	0.123	16	-0.865	-0.734	-0.003	0.771	1.364	0.832	-0.392	1.027	2.672	2.351	0.061	0.046	2.482	3.156	2.84	3.01
A024412_01	At4g34930	1-phosphatidylinositol phosphodiesterase-related, contains weak similarity to 1-phosphatidylinositol phosphodiesterase precursor (EC 4.6.1.13) (Phosphatidylinositol diacylglycerol-lyase) (Phosphatidylinositol- specific phospholipase C) (PI-PLC). (Swiss-Pr	0.000794293	0.0259102	cluster E	group A	4.902	2.83	-2.072	2.83	2.379	1.852	0.138	0.023	0.008	0.016	0.754	0.347	0.065	0.188	16	-2.725	-4.688	-0.142	-0.733	1.119	2.582	4.142	3.477	3.27	1.75	2.717	1.781	1.991	0.834	2.658	1.925
A019790_01	At1g16400	cytochrome P450 CYP79F2 (CYP79F2) mRNA, complete cds	0.0261235	0.128669	cluster E	group A	2.378	2.821	0.443	2.821	2.484	1.971	0.182	0.042	0.008	0.008	0.763	0.387	0.066	0.172	16	-0.214	0.291	0.868	0.827	4.338	4.133	1.115	1.698	1.973	1.669	2.983	3.311	1.693	1.469	1.832	2.889
A015295_01	At4g37710	VQ motif-containing protein, contains PF05678: VQ motif	0.00407269	0.0557865	cluster E	group A	1.853	2.819	0.966	1.032	2.819	1.607	0.108	0.063	0.001	0.001	0.745	0.42	0.048	0.148	16	1.904	1.458	0.141	0.36	0.96	0.061	1.419	1.686	3.155	2.096	3.041	2.983	1.555	1.503	1.365	2.004
A003294_01	At1g19570 At1g19550	dehydroascorbate reductase, putative, similar to GB:BAA90672 from (Oryza sativa)	0.00334122	0.0502794	cluster E	group A	2.395	2.811	0.416	1.545	2.204	2.811	0.414	0.005	0.001	0.012	0.821	0.278	0.04	0.179	16	0.103	-0.69	1.122	1.13	1.787	1.363	1.958	1.072	2.499	2.236	2.241	1.838	2.338	1.777	4.2	2.929
A025193_01	At5g05600	oxidoreductase, 2OG-Fe(II) oxygenase family protein, similar to flavonol synthase (Citrus unshiu)(gi:4126403), leucoanthocyanidin dioxygenase (Daucus carota)(gi:5924383); contains PF03171 2OG-Fe(II) oxygenase superfamily domain	0.00365932	0.0526638	cluster E	group A	1.879	2.808	0.929	1.216	2.332	2.808	0.032	0.005	0.023	0	0.676	0.293	0.083	0.13	16	0.648	0.437	1.104	1.526	1.164	1.195	1.66	0.845	3.85	2.357	1.553	1.568	3.136	2.413	2.641	3.043
A020008_01	At2g39420	esterase/lipase/thioesterase family protein, similar to monoglyceride lipase from (Homo sapiens) GI:14594904, (Mus musculus) GI:2632162; contains Interpro entry IPR000379	0.0154198	0.101798	cluster E	group A	1.759	2.773	1.014	1.183	1.386	2.773	0.157	0.058	0	0.001	0.757	0.417	0.039	0.146	16	-0.008	0.254	1.525	2.285	0.431	1.234	2.266	0.8	1.258	1.63	1.322	1.336	2.614	2.294	3.024	3.158
A018057_01	At5g05260 At5g35917	cytochrome P450 CYP79A2 (CYP79A2) mRNA, complete cds	0.000836806	0.0260997	cluster E	group A	2.335	2.769	0.435	2.35	1.976	2.769	0.407	0.002	0.003	0.002	0.821	0.263	0.054	0.148	16	-0.232	-0.437	1.027	1.38	2.689	2.59	2.392	1.728	2.23	2.453	1.514	1.706	2.713	2.061	3.278	3.025
A004572_01	At1g11580	pectin methylesterase, putative, similar to pectin methylesterase GI:1617583 from (Lycopersicon esculentum)	0.0104306	0.0851794	cluster E	group A	2.359	2.745	0.385	0.802	1.657	2.745	0.177	0.236	0.009	0.017	0.761	0.549	0.067	0.19	16	0.04	-0.007	0.628	0.88	-0.346	2.274	0.605	0.675	1.571	1.489	1.151	2.417	1.055	3.471	3.37	3.085
A002831_01	At1g52690	late embryogenesis abundant protein, putative / LEA protein, putative, similar to SP|P13934 Late embryogenesis abundant protein 76 (LEA 76) {Brassica napus}; contains Pfam profile PF02987: Late embryogenesis abundant protein	0.0040259	0.0554972	cluster E	group A	2.936	2.734	-0.202	0.688	1.301	2.734	0.642	0.096	0.026	0.027	0.865	0.46	0.087	0.208	16	-0.299	-1.275	0.45	0.315	0.044	0.465	1.389	0.852	2.133	1.212	1.269	0.592	3.426	4.072	2.488	0.949
A016463_01	At5g49480	AtCP1 encods a novel Ca2+-binding protein, which shares sequence similarities with calmodulins. The expression of AtCP1 is induced by NaCl.	0.00572934	0.0642231	cluster E	group A	2.309	2.727	1.31	0.418	1.493	2.727	0.009	0.408	0.009	0.01	0.581	0.623	0.067	0.173	16	1.399	0.992	1.89	0.959	-0.089	-0.492	1.431	0.822	1.749	1.116	2.067	1.039	3.915	3.021	2.142	1.83
A014781_01	At4g17505	expressed protein, contains Pfam profile PF03080: Arabidopsis proteins of unknown function; expression supported by MPSS	0.00310621	0.0487076	cluster E	group A	2.323	2.725	0.402	2.286	1.75	2.725	0.503	0.002	0	0.006	0.843	0.263	0.038	0.165	16	-0.194	-0.789	1.307	1.285	2.266	2.766	2.387	1.724	2.007	1.517	1.753	1.722	2.744	1.755	3.706	2.695
A016464_01	At5g01070	zinc finger (C3HC4-type RING finger) family protein, contains Pfam profile: PF00097 zinc finger, C3HC4 type (RING finger)	0.00573083	0.0642231	cluster E	group A	2.754	2.715	-0.039	0.489	1.575	2.715	0.926	0.369	0.019	0.022	0.898	0.608	0.079	0.199	16	-0.914	-0.456	0.59	0.625	-0.4	0.846	-0.117	1.628	1.173	2.398	0.884	1.843	1.687	2.943	1.87	4.362
A024488_01	At5g23830	MD-2-related lipid recognition domain-containing protein / ML domain-containing protein, contains Pfam profile PF02221: ML domain	0.00677925	0.0700238	cluster E	group A	3.099	2.704	-0.394	1.418	2.252	2.704	0.535	0.028	0.018	0.028	0.848	0.361	0.078	0.209	16	-0.986	-1.672	0.751	0.33	1.705	2.187	1.251	0.53	2.943	3.141	1.811	1.113	1.715	1.485	4.324	3.293
A020462_01	At4g39950	Belongs to cytochrome P450 and is involved in tryptophan metabolism. Converts Trp to indo-3-acetaldoxinme (IAOx), a precursor to IAA and indole glucosinolates.	0.0440138	0.160446	cluster E	group A	1.92	2.687	0.767	1.672	1.942	2.687	0.042	0.008	0.002	0.035	0.714	0.297	0.051	0.218	16	0.383	0.377	1.187	1.122	2.296	1.795	1.566	1.032	1.565	1.69	2.399	2.116	1.065	1.935	4.293	3.455
A000031_01	At1g19670	Chlorophyllase is the first enzyme involved in chlorophyll degradation. It catalyzes the hydrolysis of the ester bond to yield chlorophyllide and phytol. AtCLH1 lacks a typical signal sequence for the chloroplast. Its expression is induced rapidly by met	0.0351792	0.145166	cluster E	group A	1.826	2.683	0.857	2.574	2.306	2.683	0.046	0.032	0.001	0.007	0.714	0.365	0.041	0.169	16	0.263	0.643	1.477	1.044	3.408	4.015	1.754	1.117	2.568	2.431	1.844	2.383	2.606	1.601	3.509	3.015
A005288_01	At5g11710	epsin N-terminal homology (ENTH) domain-containing protein / clathrin assembly protein-related, contains Pfam PF01417: ENTH domain. ENTH (Epsin N-terminal homology) domain; similar to Af10-protein (GI:1724114) (Avena fatua); similar to clathrin assembly p	0.0146289	0.0990765	cluster E	group A	2.474	2.679	0.205	2.248	1.443	2.679	0.353	0.057	0.024	0.008	0.811	0.415	0.085	0.172	16	0.237	-0.131	-0.002	0.717	3.521	3.529	1.228	0.714	1.468	1.694	2.108	0.504	2.327	2.657	3.872	1.86
A025303_01	At1g52100	jacalin lectin family protein, similar to myrosinase-binding protein homolog (Arabidopsis thaliana) GI:2997767; contains Pfam profile PF01419 jacalin-like lectin domain; contains non-consensus AG donor splice site at exon3	0.000213182	0.0132593	cluster E	group A	3.039	2.673	-0.366	1.539	2.319	2.673	0.517	0.021	0.004	0.001	0.846	0.345	0.056	0.148	15	-0.905	-1.501	0.568	0.374	na	1.786	1.748	1.082	2.928	1.799	1.836	2.712	3.203	2.76	2.201	2.527
A022429_01	At4g37970	mannitol dehydrogenase, putative, similar to ELI3-2 (SP|Q02972), sinapyl alcohol dehydrogenase (Populus tremuloides) (gi:14279694); contains Pfam zinc-binding dehydrogenase domain PF00107	0.010973	0.0871889	cluster E	group A	2.203	2.655	0.452	2.229	1.967	2.655	0.456	0.016	0.007	0.001	0.833	0.334	0.064	0.148	16	-0.464	-0.422	1.068	1.626	1.343	3.428	1.732	2.411	2.407	2.519	1.241	1.7	2.532	2.081	3.188	2.819
A020068_01	At3g22600	protease inhibitor/seed storage/lipid transfer protein (LTP) family protein, contains Pfam protease inhibitor/seed storage/LTP family domain PF00234	0.000674751	0.0240884	cluster E	group A	2.509	2.647	0.827	0.138	1.142	2.647	0.081	0.639	0.029	0.005	0.733	0.694	0.089	0.155	16	-0.016	1.467	0.732	1.127	-0.209	-0.374	0.354	0.78	0.805	1.216	0.622	1.925	1.953	2.593	3.621	2.419
A024920_01	At4g37770	1-aminocyclopropane-1-carboxylate synthase, putative / ACC synthase, putative, similar to 1-aminocyclopropane-1-carboxylate synthase, Arabidopsis thaliana, GI:940370 (S71174)	0.0301487	0.136835	cluster E	group A	2.811	2.64	-0.171	1.847	2.64	1.937	0.813	0.06	0.01	0.048	0.884	0.417	0.068	0.236	16	-0.465	-1.918	0.978	0.721	3.303	0.266	2.101	1.719	3.522	2.893	1.38	2.765	2.336	0.542	3.364	1.507
A009804_01	At3g27590	hypothetical protein	0.00224317	0.0419875	cluster E	group A	2.195	2.624	0.429	1.476	2.019	2.624	0.474	0	0.001	0.002	0.836	0.212	0.047	0.15	16	-0.228	-0.684	1.514	1.116	1.67	1.525	1.46	1.25	1.533	2.298	2.223	2.023	2.775	2.076	3.333	2.313
A024856_01	At1g52030	Similar to myrosinase binding proteins which may be involved in metabolizing glucosinolates and forming defense compounds to protect against herbivory. Also similar to lectins and other agglutinating factorsl. Expressed only in flowers.	0.0114949	0.0892032	cluster E	group A	3.132	2.624	-0.508	1.713	1.507	2.624	0.507	0.015	0.11	0.01	0.844	0.33	0.15	0.173	16	-1.391	-1.929	0.537	0.753	1.791	2.641	1.225	1.195	-0.41	1.629	2.619	2.192	2.776	1.32	3.248	3.151
A006938_01	At2g26270	expressed protein, ; expression supported by MPSS	0.00206987	0.040607	cluster E	group A	2.887	2.619	-0.268	1.725	2.229	2.619	0.651	0.033	0.005	0.01	0.866	0.365	0.058	0.173	15	-1.45	-0.783	0.18	0.982	na	2.313	1.213	1.649	1.55	2.849	1.943	2.573	1.706	2.388	2.527	3.856
A001350_01	At1g19180	expressed protein	0.000972468	0.027979	cluster E	group A	1.126	2.616	1.49	1.803	2.616	2.571	0	0.005	0	0.001	0.293	0.289	0.037	0.148	16	1.587	1.552	1.322	1.501	1.356	1.49	2.419	1.946	2.684	2.382	2.883	2.514	2.024	2.511	2.989	2.758
A004859_01	At1g66760	MATE efflux family protein, contains TIGRfam profile: TIGR00797: MATE efflux family protein, Pfam profile PF01554: Uncharacterized membrane protein family	0.000201438	0.0128753	cluster E	group A	1.704	2.609	0.905	1.493	2.609	2.448	0.031	0.009	0.001	0.001	0.674	0.304	0.041	0.13	16	0.724	1.15	0.341	1.405	1.688	1.378	0.875	2.029	2.672	3.067	2.454	2.243	2.086	2.427	2.82	2.459
A006717_01	At2g39030	GCN5-related N-acetyltransferase (GNAT) family protein, similar to SP|Q9SMB8 Tyramine N-feruloyltransferase 4/11 (EC 2.3.1.110) (Hydroxycinnamoyl- CoA: tyramine N-hydroxycinnamoyltransferase) {Nicotiana tabacum}; contains Pfam profile PF00583: acetyltrans	0.0377363	0.150144	cluster E	group A	2.641	2.596	-0.045	1.422	1.402	2.596	0.95	0.037	0.079	0.015	0.899	0.373	0.131	0.186	15	-1.278	na	0.3	0.842	2.365	1.653	0.487	1.181	2.791	1.005	1.562	0.249	1.909	1.983	4.127	2.365
A013769_01	At4g12410	auxin-responsive family protein, similar to GP:546362 small auxin up RNA {Arabidopsis thaliana}; auxin-induced protein 10A -Glycine max,PID:g255579	0.00614543	0.0668526	cluster E	group A	2.902	2.59	-0.312	0.954	2.59	1.291	0.317	0.257	0.021	0.039	0.801	0.558	0.082	0.223	15	-0.761	-0.155	0.355	-0.686	na	1.827	-0.215	1.249	3.906	2.197	3.068	1.189	1.521	2.132	1.126	0.386
A009087_01	At3g45140	Chloroplast lipoxygenase required for wound-induced jasmonic acid accumulation in Arabidopsis.	0.0242321	0.123702	cluster E	group A	3.163	2.57	-0.121	3.042	1.949	2.57	0.856	0.054	0.004	0.019	0.889	0.409	0.056	0.191	16	-1.434	-0.892	0.727	1.115	4.92	4.571	1.505	1.172	1.679	1.466	2.081	2.57	2.241	1.818	4.204	2.016
A017827_01	At5g48660	expressed protein, ; expression supported by MPSS	0.0341203	0.143948	cluster E	group A	1.892	2.553	0.661	1.254	2.553	2.325	0.405	0.001	0.002	0.047	0.821	0.263	0.051	0.234	15	-0.562	-0.293	2.393	1.105	1.129	1.062	1.502	1.324	3.004	2.707	2.668	1.833	1.976	1.65	na	3.35
A021940_01	At3g16430 At3g16420	jacalin lectin family protein, similar to myrosinase binding protein (Brassica napus) GI:1711296; contains Pfam profile PF01419 jacalin-like lectin domain	0.000683503	0.024246	cluster E	group A	2.744	2.549	-0.196	1.913	2.128	2.549	0.687	0.005	0.016	0.002	0.871	0.278	0.076	0.148	16	-1.239	-0.599	0.405	0.651	2.196	2.439	1.346	1.672	2.31	3.254	1.303	1.647	2.126	2.215	3.282	2.573
A008742_01	At2g33380	Encodes a calcium binding protein whose mRNA is induced upon treatment with NaCl, ABA and in response to dessication. mRNA expression under drought conditions is apparent particularly in leaves and flowers.	0.0102033	0.0843842	cluster E	group A	2.686	2.536	-0.15	1.12	1.335	2.536	0.832	0.032	0.004	0.017	0.888	0.365	0.056	0.19	16	-1.568	-0.938	0.941	0.964	0.365	0.954	1.489	1.669	1.446	1.713	1.258	0.924	3.948	2.731	1.558	1.906
A005623_01	none		0.00348899	0.0513028	cluster E	group A	2.83	2.527	-0.081	2.527	2.129	2.749	0.778	0.026	0.004	0.082	0.879	0.359	0.057	0.277	14	-0.31	-0.712	0.367	0.333	na	1.746	2.677	3.158	2.477	2.692	1.797	1.549	1.595	na	2.267	4.386
A011337_01	At3g52550	hypothetical protein	0.00285168	0.0473686	cluster E	group A	2.446	2.516	0.07	0.84	1.866	2.516	0.81	0.054	0.019	0.015	0.884	0.407	0.079	0.186	16	-0.183	-0.5	0.224	0.739	0.363	0.378	1.341	1.28	3.016	1.829	1.296	1.324	1.76	1.67	3.804	2.831
A023469_01	At2g03250	EXS family protein / ERD1/XPR1/SYG1 family protein, similar to PHO1 protein (Arabidopsis thaliana) GI:20069032; contains Pfam profiles PF03105: SPX domain, PF03124: EXS family	0.000870818	0.0266628	cluster E	group A	2.902	2.504	-0.399	1.05	2.504	2.061	0.539	0.006	0.002	0.017	0.849	0.293	0.05	0.19	16	-1.467	-1.311	0.771	0.411	0.665	1.213	0.973	1.349	2.864	2.902	1.957	2.292	1.119	1.881	2.038	3.208
A003844_01	At1g52040	Encodes myrosinase-binding protein expressed in flowers.	0.00126804	0.0320944	cluster E	group A	3.196	2.5	-0.695	2.5	2.489	1.923	0.455	0.007	0	0.008	0.832	0.293	0.037	0.172	16	-2.487	-1.622	0.41	0.919	3.306	2.977	1.73	1.988	2.485	2.808	2.359	2.304	1.48	2.084	1.407	2.721
A025306_01	At1g31180	3-isopropylmalate dehydrogenase, chloroplast, putative, strong similarity to SP|P29102 3-isopropylmalate dehydrogenase, chloroplast precursor {Brassica napus}; EST gb|F14478 comes from this gene	0.00573428	0.0642231	cluster E	group A	2.439	2.494	0.054	1.09	2.494	1.522	0.848	0.066	0.003	0.068	0.888	0.423	0.054	0.261	16	-0.371	-0.413	0.603	0.4	1.699	1.733	0.789	0.139	3.105	2.019	2.814	2.036	0.735	0.614	2.945	1.793
A017792_01	At5g44360	FAD-binding domain-containing protein, similar to SP|P30986 reticuline oxidase precursor (Berberine-bridge-forming enzyme) (BBE) (Tetrahydroprotoberberine synthase) (Eschscholzia californica); contains PF01565 FAD binding domain	0.0024827	0.0442043	cluster E	group A	2.162	2.492	0.727	0.33	1.773	2.492	0.006	0.55	0.007	0.006	0.533	0.666	0.062	0.164	15	0.51	0.585	0.893	0.917	-1.013	0.219	0.967	1.146	2.206	1.056	2.111	1.718	2.62	2.754	na	2.103
A000030_01	At5g53740 At1g10522	hypothetical protein,	0.0112803	0.0883914	cluster E	group A	1.836	2.488	0.652	2.205	2.396	2.488	0.102	0.026	0.001	0.006	0.741	0.359	0.041	0.162	16	0.266	0.108	1.286	0.948	3.542	2.593	1.227	1.457	2.439	2.842	2.182	2.122	2.318	1.755	3.462	2.418
A008782_01	At2g23440	expressed protein,	0.00691514	0.0704207	cluster E	group A	2.217	2.473	0.256	2.473	1.43	2.464	0.672	0.001	0.064	0.003	0.869	0.263	0.121	0.151	16	-0.703	-0.678	1.281	1.125	2.354	2.837	1.934	2.767	-0.044	1.757	1.835	2.172	2.858	1.875	2.102	3.02
A002758_01	At1g52000	jacalin lectin family protein, similar to myrosinase binding protein (Brassica napus) GI:1711296, myrosinase-binding protein homolog (Arabidopsis thaliana) GI:2997767; contains Pfam profile: PF01419 jacalin-like lectin domain	2.72915e-05	0.00452315	cluster E	group A	2.288	2.469	0.181	2.217	1.57	2.469	0.636	0	0.001	0.001	0.863	0.098	0.042	0.148	16	-0.144	-0.638	0.773	0.734	2.105	2.266	2.142	2.355	1.929	1.454	1.438	1.458	2.384	1.915	2.77	2.809
A002217_01	At1g79820	hexose transporter, putative, similar to hexose transporter GI:8347246 from (Solanum tuberosum); contains Pfam profile PF00083: major facilitator superfamily protein	0.00173875	0.0379447	cluster E	group A	2.137	2.457	0.32	2.34	1.864	2.457	0.535	0.004	0	0.004	0.848	0.278	0.037	0.154	16	-0.355	-0.576	1.018	1.193	2.684	3.015	1.799	1.863	1.738	2.134	1.742	1.844	1.887	1.984	2.74	3.217
A024407_01	At2g23170	auxin-responsive GH3 family protein, similar to auxin-responsive GH3 product (Glycine max) GI:18591; contains Pfam profile PF03321: GH3 auxin-responsive promoter	0.000808977	0.0259256	cluster E	group A	2.219	2.442	0.223	0.916	1.76	2.442	0.634	0.011	0.005	0.003	0.863	0.307	0.059	0.151	16	0.669	-0.671	1.165	-0.272	0.665	0.924	0.701	1.374	1.247	1.882	2.364	1.549	2.62	3.063	2.268	1.818
A009803_01	At3g03480	transferase family protein, similar to hypersensitivity-related gene GB:CAA64636 (Nicotiana tabacum); contains Pfam transferase family domain PF00248	0.0363832	0.14777	cluster E	group A	1.842	2.438	0.597	1.788	1.334	2.438	0.281	0.006	0.186	0.001	0.791	0.293	0.191	0.148	15	-0.195	-0.134	1.639	1.077	2.22	1.357	1.326	2.248	na	1.403	2.466	0.133	2.519	1.935	2.904	2.397
A023451_01	At2g39230	pentatricopeptide (PPR) repeat-containing protein, contains Pfam profile PF01535: PPR repeat	0.00985289	0.0832578	cluster E	group A	2.434	2.432	-0.001	2.393	2.317	2.432	0.997	na	0.031	0.002	0.904	na	0.092	0.149	13	-0.612	-0.158	-0.262	1.027	na	na	na	2.393	2.136	3.918	0.978	2.235	1.705	2.671	2.487	2.867
A001813_01	At1g52120	jacalin lectin family protein, simiilar to myrosinase-binding protein homolog (Arabidopsis thaliana) GI:2997767; contains Pfam profile PF01419 jacalin-like lectin domain	0.00557321	0.0634103	cluster E	group A	3.145	2.421	-0.724	1.966	2.328	2.421	0.135	na	0.043	0.036	0.754	na	0.104	0.22	13	-1.177	-1.462	0.05	-0.308	na	na	1.503	2.429	3.936	2.898	0.786	1.691	na	1.815	3.35	2.097
A024985_01	At4g03930	pectin methylesterase, putative, similar to pectin methylesterase GI:1617588 from (Lycopersicon esculentum)	0.000373435	0.0178592	cluster E	group A	2.17	2.418	0.248	0.758	1.765	2.418	0.227	0.047	0	0.012	0.777	0.396	0.039	0.176	16	0.426	-0.147	0.591	0.122	1.347	0.723	0.213	0.747	1.677	1.505	1.944	1.934	1.188	2.612	3.255	2.617
A024643_01	At3g15356	legume lectin family protein, contains Pfam domain, PF00139: Legume lectins beta domain	0.00180247	0.0384274	cluster E	group A	2.07	2.408	0.338	0.407	2.302	2.408	0.253	0.03	0.005	0.031	0.787	0.365	0.059	0.213	16	0.594	-0.373	0.642	0.487	0.414	0.445	0.639	0.13	1.992	2.987	2.644	1.587	1.978	1.616	4.273	1.764
A022595_01	none		0.0136203	0.095721	cluster E	group A	1.458	2.407	0.949	2.407	2.333	2.103	0.009	0.007	0.003	0.008	0.581	0.293	0.053	0.172	16	0.935	0.634	1.372	0.856	3.008	3.024	2.071	1.525	2.738	2.595	2.399	1.599	1.824	1.451	2.101	3.036
A020580_01	At4g34230	Encodes a catalytically active cinnamyl alcohol dehydrogenase which uses p-coumaryl aldehyde as a preferred substrate. It can also use sinapyl, caffeyl, coniferyl and d-hydroxyconiferyl aldehydes as substrates.	5.88099e-05	0.00677205	cluster E	group A	2.168	2.4	0.232	1.319	1.829	2.4	0.365	0.011	0	0.003	0.813	0.307	0.023	0.151	16	-0.297	0.1	0.723	0.401	0.952	0.922	1.875	1.526	1.754	1.782	1.938	1.844	2.85	2.278	2.756	1.716
A017750_01	At5g60890	Myb-like transcription factor that modulates expression of ASA1, a key point of control in the tryptophan pathway; mutant has Deregulated expression of ASA1 in dominant allele	0.0280503	0.132829	cluster E	group A	1.407	2.375	1.109	0.968	1.733	2.375	0.06	0.019	0.003	0.007	0.72	0.343	0.055	0.169	15	0.82	1.67	0.179	1.766	na	1.229	0.782	0.893	1.519	1.324	1.823	2.265	1.479	2.165	3.09	2.766
A018091_01	At5g23880	Encodes a protein similar to the 100kD subunit of cleavage and polyadenylation specificity factor (CPSF), the factor responsible for the recognition of the AAUAAA motif during mRNA polyadenylation. The protein interacts with a portion of a nuclear poly(A	0.00182887	0.0386547	cluster E	group A	2.45	2.341	-0.109	0.485	2.341	1.007	0.496	0.286	0.012	0.063	0.841	0.573	0.072	0.254	16	-0.386	-0.253	0.265	-0.062	-0.256	0.82	0.001	1.374	2.913	3.19	1.336	1.925	0.608	1.751	0.253	1.416
A001214_01	At1g79720	aspartyl protease family protein, contains Pfam domain, PF00026: eukaryotic aspartyl protease	0.0169518	0.105963	cluster E	group A	1.744	2.331	0.587	2.331	1.568	1.852	0.287	0.007	0.005	0.004	0.793	0.293	0.058	0.154	16	-0.398	0.029	1.419	1.297	2.844	2.556	2.624	1.3	2.077	1.081	1.707	1.408	1.656	1.34	1.992	2.418
A012574_01	none		0.00150923	0.0352409	cluster E	group A	1.875	2.304	0.429	1.675	1.464	2.304	0.3	0	0.002	0.006	0.797	0.194	0.051	0.16	16	-0.367	0.081	1.058	0.944	1.51	1.841	1.583	1.766	1.663	1.728	1.1	1.367	2.735	1.627	1.897	2.957
A012497_01	At3g16420	jacalin lectin family protein, similar to myrosinase binding protein (Brassica napus) GI:1711296; contains Pfam profile: PF01419 jacalin-like lectin domain	0.00299871	0.0480853	cluster E	group A	2.568	2.3	-0.267	1.065	1.828	2.3	0.641	0.085	0.01	0.003	0.864	0.447	0.069	0.151	16	-1.488	-0.719	0.32	0.818	0.131	1.985	0.627	1.515	2.464	2.274	1.394	1.178	1.663	2.613	2.144	2.782
A017327_01	At5g52110	expressed protein, similar to unknown protein (pir||S76150)	0.00828409	0.0771337	cluster E	group A	1.998	2.283	0.286	2.283	1.424	2.044	0.658	0.001	0	0.012	0.868	0.238	0.037	0.176	16	-1.029	-0.187	0.657	1.703	2.261	2.717	2.12	2.036	1.486	1.195	1.477	1.537	1.971	1.701	3.096	1.407
A004861_01	At1g73260	trypsin and protease inhibitor family protein / Kunitz family protein, similar to trypsin inhibitor propeptide (Brassica oleracea) GI:841208; contains Pfam profile PF00197: Trypsin and protease inhibitor	0.0464401	0.164048	cluster E	group A	2.421	2.282	-0.139	-0.02	2.282	1.443	0.521	0.984	0.018	0.114	0.847	0.771	0.078	0.308	16	0.294	-0.632	-0.047	-0.171	-1.173	-1.941	1.901	1.132	3.411	2.079	2.551	1.086	2.625	2.48	0.627	0.039
A020551_01	At4g03260	leucine-rich repeat family protein, contains leucine rich repeat (LRR) domains, Pfam:PF00560	0.0172863	0.106893	cluster E	group A	1.465	2.279	0.815	2.279	1.493	2.112	0.123	0.004	0.003	0.007	0.746	0.274	0.053	0.17	16	-0.257	1.379	1.346	0.791	2.65	2.795	2.051	1.622	1.117	1.502	1.908	1.443	2.948	1.363	2.041	2.098
A022412_01	At4g23590	aminotransferase class I and II family protein, similar to nicotianamine aminotransferase from Hordeum vulgare (GI:6498122, GI:6469087); contains Pfam profile PF00155 aminotransferase, classes I and II	0.00368156	0.0527543	cluster E	group A	2.163	2.248	0.085	1.723	1.806	2.248	0.86	0.004	0.001	0.015	0.89	0.278	0.044	0.185	16	-0.519	-0.825	0.949	0.736	2.223	1.165	1.82	1.684	2.145	1.942	1.545	1.593	1.505	1.595	2.512	3.381
A002453_01	At1g28590	lipase, putative, similar to lipase (Arabidopsis thaliana) GI:1145627; contains InterPro Entry IPR001087 Lipolytic enzyme, G-D-S-L family	0.000974005	0.027979	cluster E	group A	1.662	2.237	1.053	1.18	0.576	2.237	0.027	0.003	0.131	0	0.651	0.267	0.162	0.13	16	0.323	1.032	1.455	1.403	1.152	0.947	1.073	1.546	0.979	1.132	0.14	0.053	2.187	1.885	2.496	2.382
A022580_01	At4g07510	hypothetical protein,	0.0118975	0.090273	cluster E	group A	1.953	2.228	0.276	1.111	1.115	2.228	0.549	0.005	0.02	0.016	0.849	0.289	0.081	0.188	16	-0.358	-0.493	1.118	0.836	1.429	0.937	1.285	0.791	1.591	0.458	1.381	1.032	2.731	1.137	3.161	1.885
A007414_01	At2g30360	AF339146 Arabidopsis thaliana SOS2-like protein kinase PKS5 mRNA, complete cds	0.0252966	0.126483	cluster E	group A	1.677	2.228	0.551	1.139	1.861	2.228	0.207	0.01	0.029	0.008	0.773	0.307	0.089	0.172	16	0.091	-0.159	1.039	1.233	1.551	0.706	1.352	0.945	2.309	0.48	2.548	2.105	2.941	1.659	2.743	1.571
[truncated: 24,949 more rows]
