# Supplementary material for: Comparative transcriptome analysis of Arabidopsis thaliana infested by diamond back moth (Plutella xylostella) larvae reveals signatures of stress response, secondary metabolism, and signalling
Source: BMC Genomics. 2008 Apr 9;9:154. doi: 10.1186/1471-2164-9-154 (PMC2375910; doi:10.1186/1471-2164-9-154)
Supplement: Additional file 2 — Expression data of genes related to signalling components. Sheet a: Expression data of hormone related genes affected by DBM feeding. Based on curator annotated Gene Ontology categories at TAIR (colums D and U), A. thaliana genes were identified that are (i) involved in the metabolism of, (ii) are part of the signal transduction mediated by, or (iii) are responsive to signalling compounds (i.e., abscicic acid; auxin; brassinosteroid; cytokinin; ethylene; gibberellic acid; jasmonate; salicylic acid). Shown are genes in these categories that are differentially expressed upon herbivory in at least one time point (p[t-test] < 0.05, fold-change > 2). Sheet b: Expression data of DBM responsive signal transduction components (protein kinases, transcription factors, and 26S proteasome components). Complete gene family information were retrieved from PlantsP (protein kinases [34]), AtTFDB (transcription factor families [35]), and PlantsUBQ (26S proteasome gene families [36]). Shown are expression data for genes found differentially expressed (p[t-test] < 0.05 and more than twofold change) in at least one time point. [file 1471-2164-9-154-S2.xls]

## Sheet: HORMONE_REPONSE
Supplemental Table 2a Expression data of hormone related genes affected by DBM feeding. Based on curator annotated Gene Ontology categories at TAIR (colums D and U), A. thaliana genes were identified that are (i) involved in the metabolism of, (ii) are part of the signal transduction mediated by, or (iii) are responsive to signalling compounds (i.e., abscicic acid; auxin; brassinosteroid; cytokin…
locus	name	description	category (GO)	cluster info	group info	max. change over time (log2scale)	max. change log2(treatment/control)	mean log2-ratio 1h	mean log2-ratio 4h	mean log2-ratio 8h	mean log2-ratio 24h	p(t-test) 1h	p(t-test) 4h	p(t-test) 8h	p(t-test) 24h	q(t-test) 1h	q(t-test) 4h	q(t-test) 8h	q(t-test) 24h	Evidence Code, Description, Reference (GO)
abscisic acid
At4g18350	NCED1	9-cis-epoxycarotenoid dioxygenase [neoxanthin cleavage enzyme](NC1)(NCED1), putative	abscisic acid biosynthesis		group A		1.6	-0.9	0.6	1.6	-0.5	NA	NA	0.033	NA	NA	NA	0.093	NA	inferred from sequence or structural similarity:none:none:Qin, et al. (1999)
At5g63980	FRY1	3(2),5-bisphosphate nucleotidase	abscisic acid mediated signaling		group A		1.2	0.7	0.9	1.4	1.2	0.049	0.073	0.117	0.013	0.714	0.431	0.154	0.184	inferred from mutant phenotype:analysis of physiological response:none:Xiong, et al. (2001)
At1g20450	LTI29	dehydrin (ERD10)	response to abscisic acid stimulus		group A		1.7	1.2	1.1	1.7	0.7	0.036	0.023	0.003	0.011	0.706	0.348	0.053	0.175	inferred from expression pattern:Transcript levels (e.g. Northerns):none:Nylander, et al. (2001)
At2g33380	RD20	RD20 protein	response to abscisic acid stimulus	cluster E	group A	2.7	2.5	-0.2	1.1	1.3	2.5	0.832	0.032	0.004	0.017	0.888	0.365	0.056	0.19	inferred from expression pattern:Transcript levels (e.g. Northerns):none:Takahashi, et al. (2000)
At4g24960	HVA22D	abscisic acid-induced - like protein	response to abscisic acid stimulus		group A		1	1.6	1	0.6	1.2	0.085	0.001	0.362	0.058	0.733	0.263	0.272	0.247	inferred from expression pattern:Transcript levels (e.g. Northerns):none:Chen, et al. (2002)
At4g34710	ADC2	arginine decarboxylase SPE2	response to abscisic acid stimulus	cluster E	group A	1.6	2	0.4	1.2	1.8	2	0.082	0.06	0	0.001	0.733	0.417	0.037	0.148	inferred from expression pattern:Transcript levels (e.g. Northerns):none:Perez-Amador, et al. (2002)
At5g59320	LTP3	lipid transfer protein 3 (LTP 3)	response to abscisic acid stimulus		group A		3.3	2.9	3.8	0.5	3.3	0.151	0.125	0.009	0.02	0.757	0.481	0.067	0.196	inferred from expression pattern:Transcript levels (e.g. Northerns):none:Arondel, et al. (2000)
At3g43600	AAO2	aldehyde oxidase 2 (AO2)	abscisic acid biosynthesis		group B		-1.1	-0.4	-0.2	-0.7	-1.1	0.078	0.654	0.179	0.041	0.73	0.698	0.188	0.226	traceable author statement:original experiments are traceable through an article:none:Seo, et al. (2000)
At5g45820	PKS18	CBL-interacting protein kinase 20	response to abscisic acid stimulus		group B		-1.3	0.3	-0.5	-1.3	-0.7	0.404	0.615	0.015	0.036	0.821	0.686	0.075	0.22	inferred from mutant phenotype:RNAi experiments:none:Gong, et al. (2002)
auxin
At5g54510	DFL1	auxin-responsive-related protein	auxin mediated signaling pathway	cluster C	group A	1.7	1.3	-0.4	0.2	1.3	0.5	0.343	0.655	0.004	0.355	0.807	0.698	0.056	0.47	inferred from mutant phenotype:analysis of visible trait:none:Nakazawa, et al. (2001)
At1g44350	ILL6	gr1 protein	auxin metabolism		group A		2.7	1.4	1.8	2.1	2.7	0.001	0	0.004	0.013	0.488	0.212	0.057	0.184	inferred from sequence or structural similarity:Sequence similarity (homologue of/most closely related to):TAIR:ILR1:LeClere, et al. (2002)
At3g02875	ILR1	IAA-amino acid hydrolase 1 (ILR1)	auxin metabolism	cluster D	group A	1.3	1.5	0.4	0.3	0.4	1.5	0.004	0.3	0.122	0.001	0.517	0.578	0.157	0.148	inferred from mutant phenotype:analysis of physiological response:none:Bartel, et al. (1995)
At5g54140	ILL3	IAA-amino acid hydrolase (ILL3)	auxin metabolism	cluster E	group A	1.7	2	0.3	0.9	2	1.6	0.328	0.06	0.009	0.025	0.803	0.417	0.067	0.205	inferred from sequence or structural similarity:Sequence similarity (homologue of/most closely related to):none:Davies, et al. (1999)
At2g20610	SUR1	aminotransferase, putative	indoleacetic acid biosynthesis		group A		1.7	1.1	1.6	1.7	1.5	0.013	0.136	0.024	0.012	0.614	0.487	0.084	0.178	inferred from mutant phenotype:analysis of biochemical trait:none:Boerjan, et al. (1995)
At4g31500	CYP83B1	cytochrome P450 83B1	indoleacetic acid biosynthesis		group A		1.7	0.7	1.3	1.2	1.7	0.192	0.009	0.001	0.029	0.767	0.307	0.046	0.21	inferred from mutant phenotype:analysis of biochemical trait:none:Barlier, et al. (2000)
At1g15050	IAA34 AUX2-27	AUX/IAA family	response to auxin stimulus	cluster A	group A	4.5	3.3	-1.1	3.3	1	-0.5	NA	0.018	NA	NA	NA	0.337	NA	NA	traceable author statement:original experiments are traceable through an article:Transcript levels (e.g. Northerns):Liscum, et al. (2002), Conner, et al. (1990)
At1g19850	MP	auxin response transcription factor	response to auxin stimulus		group A		1.3	-0.6	0.9	1.3	0.2	0.194	0.389	0.042	0.666	0.769	0.615	0.102	0.602	inferred from expression pattern:Transcript levels (e.g. Northerns):none:Ouellet, et al. (2001)
At3g23050	IAA7	auxin-responsive protein IAA7 (Indoleacetic acid-induced protein 7)	response to auxin stimulus	cluster F	group A	1.7	1	-0.1	0.1	1	-0.7	0.556	0.871	0.007	0.107	0.85	0.75	0.062	0.302	traceable author statement:original experiments are traceable through an article:none:Liscum, et al. (2002)
At3g50410	OBP1	Dof zinc finger protein	response to salicylic acid stimulus	cluster C	group A	3.1	2.5	-0.6	-0.1	2.5	-0.1	0.053	0.805	0.001	0.731	0.719	0.735	0.049	0.624	inferred from expression pattern:Transcript levels (RT-PCR):none:Kang, et al. (2000)
At2g21200		auxin-induced (indole-3-acetic acid induced) protein, putative	response to auxin stimulus	cluster C	group A	2.5	2.1	0	-0.3	2.1	-0.4	0.972	0.474	0.046	0.141	0.901	0.646	0.106	0.33	inferred from sequence or structural similarity:none:Pfam:PF02519:TIGR Arabidopsis annotation team (2002-05-31)
At2g23170		expressed protein	response to auxin stimulus	cluster E	group A	2.2	2.4	0.2	0.9	1.8	2.4	0.634	0.011	0.005	0.003	0.863	0.307	0.059	0.151	inferred from sequence or structural similarity:none:Pfam:PF03321:TIGR Arabidopsis annotation team (2002-05-31)
At2g45210		auxin-induced (indole-3-acetic acid induced) protein-related	response to auxin stimulus		group A		1.2	-0.1	-0.1	-0.1	1.2	0.867	0.799	0.843	0.036	0.891	0.733	0.437	0.22	inferred from sequence or structural similarity:none:Pfam:PF02519:TIGR Arabidopsis annotation team (2002-05-31)
At2g46370		auxin-responsive protein family	response to auxin stimulus		group A		1.1	0.9	0.8	1	1.1	0.001	0.004	0.002	0.015	0.488	0.278	0.051	0.185	inferred from sequence or structural similarity:none:Pfam:PF03321:TIGR Arabidopsis annotation team (2002-05-31)
At3g12830		auxin-induced (indole-3-acetic acid induced) protein family	response to auxin stimulus		group A		1.4	-0.1	-0.8	1.4	-0.1	0.9	NA	0.049	NA	0.896	NA	0.109	NA	inferred from sequence or structural similarity:none:Pfam:PF02519:TIGR Arabidopsis annotation team (2002-05-31)
At4g12410		auxin-induced (indole-3-acetic acid induced) protein family	response to auxin stimulus	cluster E	group A	2.9	2.6	-0.3	1	2.6	1.3	0.317	0.257	0.021	0.039	0.801	0.558	0.082	0.223	inferred from sequence or structural similarity:none:Pfam:PF02519:TIGR Arabidopsis annotation team (2002-05-31)
At4g22620		auxin-induced (indole-3-acetic acid induced) protein family	response to auxin stimulus		group A		1.7	0.3	-0.3	0.1	1.7	0.646	0.541	0.852	0.028	0.865	0.665	0.44	0.21	inferred from sequence or structural similarity:none:Pfam:PF02519:TIGR Arabidopsis annotation team (2002-05-31)
At5g03310		auxin-induced (indole-3-acetic acid induced) protein family	response to auxin stimulus	cluster E	group A	3	3.7	0.7	0.7	1.2	3.7	0.179	0.356	0.042	0.01	0.762	0.602	0.102	0.173	inferred from sequence or structural similarity:none:Pfam:PF02519:TIGR Arabidopsis annotation team (2002-05-31)
At5g13360		auxin reponsive - like protein	response to auxin stimulus		group A		1.4	0.1	0	-0.3	1.4	0.865	NA	0.592	0.027	0.891	NA	0.356	0.207	inferred from sequence or structural similarity:none:Pfam:PF03321:TIGR Arabidopsis annotation team (2002-05-31)
At1g70940	PIN3	auxin transport protein, putative (PIN3)	auxin polar transport	cluster I	group B	1.1	-1.2	-0.1	-0.7	-1.1	-1.2	0.579	0.003	0.004	0.012	0.854	0.267	0.056	0.178	inferred from mutant phenotype:analysis of physiological response:none:Friml, et al. (2002)
At2g01420		auxin transport protein, putative	auxin polar transport		group B		-1.1	-0.4	-0.6	-1.1	-0.6	0.077	0.027	0.014	0.123	0.73	0.361	0.073	0.316	inferred from sequence or structural similarity:none:Pfam:PF03547:TIGR Arabidopsis annotation team (2002-05-31)
At2g06850	EXGT-A1	xyloglucan endotransglycosylase (ext/EXGT-A1)	response to auxin stimulus	cluster I	group B	1.5	-1.1	-0.4	-1.1	-1	-1.9	0.021	0	0.009	0.053	0.639	0.163	0.068	0.242	inferred from expression pattern:Transcript levels (e.g. Northerns):none:Xu, et al. (1996)
At3g15540	IAA19	auxin-responsive protein IAA19 (Indoleacetic acid-induced protein 19)	response to auxin stimulus	cluster F	group B	2.3	-1.6	-0.3	-0.4	0.7	-1.6	0.376	0.095	0.064	0.007	0.816	0.459	0.12	0.168	traceable author statement:original experiments are traceable through an article:none:Liscum, et al. (2002)
At4g28640	IAA11	auxin-responsive protein IAA11 (Indoleacetic acid-induced protein 11)	response to auxin stimulus		group B		-1.7	-0.3	-0.3	-0.7	-1.7	0.571	0.458	0.142	0.028	0.852	0.64	0.168	0.209	traceable author statement:original experiments are traceable through an article:none:Liscum, et al. (2002)
At4g32280	IAA29	AUX/IAA family	response to auxin stimulus	cluster F	group B	3.1	-2.8	-0.2	-1	0.4	-2.8	0.506	0.046	0.121	0.019	0.844	0.393	0.157	0.191	traceable author statement:original experiments are traceable through an article:none:Liscum, et al. (2002)
At1g17345		auxin-induced (indole-3-acetic acid induced) protein-related	response to auxin stimulus	cluster H	group B	1.4	-1.1	0.3	-1.1	-0.9	-0.2	0.434	0.048	0.041	0.309	0.829	0.397	0.102	0.444	inferred from sequence or structural similarity:none:Pfam:PF02519:TIGR Arabidopsis annotation team (2002-05-31)
At1g28130		auxin-regulated GH3 protein -related	response to auxin stimulus		group B		-1.1	0.3	-1.1	0	0.1	0.081	0.034	0.928	0.824	0.733	0.365	0.461	0.651	inferred from sequence or structural similarity:none:Pfam:PF03321:TIGR Arabidopsis annotation team (2002-05-31)
At1g29420		auxin-induced (indole-3-acetic acid induced) protein family	response to auxin stimulus		group B		-1.6	-0.5	-1.2	-1.3	-1.6	0.224	0.115	0.017	0.049	0.776	0.471	0.077	0.236	inferred from sequence or structural similarity:none:Pfam:PF02519:TIGR Arabidopsis annotation team (2002-05-31)
At1g29430		auxin-induced (indole-3-acetic acid induced) protein family	response to auxin stimulus		group B		-1.8	-0.1	-1.2	-1.8	-2.1	0.894	0.113	0.001	0.122	0.895	0.47	0.046	0.314	inferred from sequence or structural similarity:none:Pfam:PF02519:TIGR Arabidopsis annotation team (2002-05-31)
At1g29440		auxin-induced (indole-3-acetic acid induced) protein family	response to auxin stimulus		group B		-1.4	0.2	-1.6	-1.4	-1.7	0.754	0.126	0.01	0.07	0.877	0.482	0.068	0.263	inferred from sequence or structural similarity:none:Pfam:PF02519:TIGR Arabidopsis annotation team (2002-05-31)
At1g29450		auxin-induced (indole-3-acetic acid induced) protein, putative	response to auxin stimulus		group B		-1.3	-0.2	-1.1	-1.7	-1.3	0.701	0.131	0.07	0.027	0.872	0.484	0.124	0.208	inferred from sequence or structural similarity:none:Pfam:PF02519:TIGR Arabidopsis annotation team (2002-05-31)
At1g29460		auxin-induced (indole-3-acetic acid induced) protein, putative	response to auxin stimulus		group B		-1	-0.3	-0.5	-0.6	-1	0.364	0.216	0.025	0.025	0.813	0.538	0.085	0.205	inferred from sequence or structural similarity:none:Pfam:PF02519:TIGR Arabidopsis annotation team (2002-05-31)
At1g72430		auxin-induced (indole-3-acetic acid induced) protein-related	response to auxin stimulus	cluster H	group B	1.5	-1.1	0.4	-1.1	-0.9	-0.5	0.377	0.035	0.014	0.179	0.816	0.367	0.073	0.36	inferred from sequence or structural similarity:none:Pfam:PF02519:TIGR Arabidopsis annotation team (2002-05-31)
At2g18010		auxin-induced (indole-3-acetic acid induced) protein family	response to auxin stimulus	cluster I	group B	1.6	-1.8	-0.3	-0.6	-1.8	-1.1	0.407	0.013	0.004	0.056	0.821	0.322	0.055	0.245	inferred from sequence or structural similarity:none:Pfam:PF02519:TIGR Arabidopsis annotation team (2002-05-31)
At2g21220		auxin-induced (indole-3-acetic acid induced) protein, putative	response to auxin stimulus	cluster G	group B	1.6	-1.8	-0.2	-0.7	-1.8	-0.2	0.517	0.012	0.001	0.749	0.846	0.317	0.049	0.629	inferred from sequence or structural similarity:none:Pfam:PF02519:TIGR Arabidopsis annotation team (2002-05-31)
At2g22810		1-aminocyclopropane-1-carboxylate synthase 4 (ACC synthase 4) (ACS4)	ethylene biosynthesis		group B		-1.4	-0.3	0	0.4	-1.4	0.226	0.942	0.564	0.041	0.777	0.765	0.347	0.226	traceable author statement:none:none:Abel, et al. (1995)
At3g03830		auxin-induced (indole-3-acetic acid induced) protein, putative	response to auxin stimulus		group B		-1.7	-1.1	-0.8	-1.2	-1.7	0.084	0.027	0.048	0.048	0.733	0.361	0.108	0.236	inferred from sequence or structural similarity:none:Pfam:PF02519:TIGR Arabidopsis annotation team (2002-05-31)
At3g03840		auxin-induced (indole-3-acetic acid induced) protein, putative	response to auxin stimulus	cluster I	group B	1.6	-1.7	-0.1	-1.4	-1.4	-1.7	0.825	0.025	0.001	0.021	0.887	0.356	0.041	0.197	inferred from sequence or structural similarity:none:Pfam:PF02519:TIGR Arabidopsis annotation team (2002-05-31)
At4g34760		auxin-induced (indole-3-acetic acid induced) protein family	response to auxin stimulus	cluster I	group B	2.2	-2.2	0	-1.2	-1.2	-2.2	0.886	0.066	0.037	0.01	0.894	0.423	0.097	0.173	inferred from sequence or structural similarity:none:Pfam:PF02519:TIGR Arabidopsis annotation team (2002-05-31)
At4g34770		auxin-induced (indole-3-acetic acid induced) protein family	response to auxin stimulus	cluster F	group B	2.1	-1.6	0	-1.2	0.4	-1.6	0.817	0.014	0.58	0.008	0.885	0.327	0.352	0.171	inferred from sequence or structural similarity:none:Pfam:PF02519:TIGR Arabidopsis annotation team (2002-05-31)
At4g34790		auxin-induced (indole-3-acetic acid induced) protein family	response to auxin stimulus		group B		-1.6	0	-0.9	0.6	-1.6	0.909	0.01	0.6	0.004	0.897	0.307	0.358	0.154	inferred from sequence or structural similarity:none:Pfam:PF02519:TIGR Arabidopsis annotation team (2002-05-31)
At4g34810		auxin-induced (indole-3-acetic acid induced) protein family	response to auxin stimulus		group B		-1.2	-0.2	-1.2	-1.2	-0.3	0.561	0.094	0.004	0.5	0.851	0.458	0.056	0.537	inferred from sequence or structural similarity:none:Pfam:PF02519:TIGR Arabidopsis annotation team (2002-05-31)
At4g38840		auxin-induced (indole-3-acetic acid induced) protein, putative	response to auxin stimulus	cluster I	group B	1.4	-1.4	0	-1	-1.4	-0.8	0.994	0.065	0.029	0.042	0.904	0.423	0.089	0.227	inferred from sequence or structural similarity:none:Pfam:PF02519:TIGR Arabidopsis annotation team (2002-05-31)
At4g38860		auxin-induced (indole-3-acetic acid induced) protein, putative	response to auxin stimulus		group B		-1.2	-0.2	-1.2	-1.2	-1.2	0.383	0.034	0.016	0.046	0.818	0.365	0.076	0.233	inferred from sequence or structural similarity:none:Pfam:PF02519:TIGR Arabidopsis annotation team (2002-05-31)
At5g18010		auxin-induced (indole-3-acetic acid induced) protein, putative	response to auxin stimulus	cluster I	group B	1.6	-1.6	-0.1	-0.8	-0.9	-1.6	0.822	0.065	0.019	0.009	0.886	0.423	0.079	0.172	inferred from sequence or structural similarity:none:Pfam:PF02519:TIGR Arabidopsis annotation team (2002-05-31)
At5g18050		auxin-induced (indole-3-acetic acid induced) protein, putative	response to auxin stimulus		group B		-1.7	-0.3	-1	-1.3	-1.7	0.42	0.106	0.014	0.024	0.824	0.467	0.073	0.203	inferred from sequence or structural similarity:none:Pfam:PF02519:TIGR Arabidopsis annotation team (2002-05-31)
At5g18080		auxin-induced (indole-3-acetic acid induced) protein, putative	response to auxin stimulus		group B		-1.1	-0.1	-0.8	-1.1	-1.1	0.769	0.172	0	0.104	0.878	0.512	0.023	0.3	inferred from sequence or structural similarity:none:Pfam:PF02519:TIGR Arabidopsis annotation team (2002-05-31)
At5g19140		aluminium-induced protein - like	response to auxin stimulus		group B		-1	0	-0.2	-1	0.7	0.781	0.811	0.002	0.116	0.879	0.736	0.052	0.31	inferred from sequence or structural similarity:none:NCBI_gi:2970051:TIGR Arabidopsis annotation team (2002-05-31)
brassinosteroid
At1g75080	BZR1	expressed protein	brassinosteroid mediated signaling		group B		-1.1	-0.2	-0.2	-1.1	-0.2	0.016	0.417	0.003	0.51	0.624	0.626	0.053	0.541	inferred from mutant phenotype:mutant growth experiment with supplementation of substrates:none:Wang, et al. (2002)
cytokinin
At2g19500	CKX2	cytokinin oxidase family	cytokinin catabolism		group A		1.2	-0.3	-0.2	0.5	1.2	0.675	0.784	0.521	0.04	0.87	0.73	0.332	0.223	traceable author statement:inferred by author, from sequence similarity:none:Meyerowitz, et al. (2001)
At4g29740	CKX4	cytokinin oxidase family	cytokinin catabolism	cluster D	group A	2.1	1.8	0.6	-0.3	0.4	1.8	0.164	NA	0.085	0.012	0.757	NA	0.135	0.176	traceable author statement:inferred by author, from sequence similarity:none:Bilyeu, et al. (2001)
At1g70510	KNAT2	homeotic protein (ATK1)	cytokinin mediated signaling		group A		1.4	-0.6	0.3	1.3	1.4	NA	0.624	0.165	0.011	NA	0.688	0.18	0.175	inferred from mutant phenotype:Analysis of overexpression/ectopic expression phenotype:none:Hamant, et al. (2002)
At3g63440		cytokinin oxidase family	cytokinin oxidase activity		group A		1.5	0.1	0.9	1.5	1.2	0.839	0.069	0.012	0.148	0.888	0.427	0.072	0.336	inferred from sequence or structural similarity:none:NCBI_gi:3882018|NCBI_gi:3341978|INTERPRO:IPR001575:TIGR Arabidopsis annotation team (2002-05-31)
At1g59940	ARR3	response regulator 3	response to cytokinin stimulus		group B		-1.1	-1	0.2	-1.1	0.2	NA	0.798	0.037	0.768	NA	0.733	0.097	0.634	inferred from expression pattern:Transcript levels (e.g. Northerns):none:Taniguchi, et al. (1998)
At2g40670	ARR16	response regulator 16	response to cytokinin stimulus	cluster H	group B	1.3	-1.3	-0.3	-1.3	-1.1	-0.1	0.243	0.021	0.001	0.786	0.785	0.345	0.04	0.64	inferred from genetic interaction:Inference about one gene drawn from the phenotype of a mutation in a different gene:cre1-1:Kiba, et al. (2002)
At3g48100	ARR5	response regulator 2 (ATRR2)	response to cytokinin stimulus	cluster H	group B	2.4	-2	0	-2	-1.1	0.5	0.985	0.01	0.021	0.178	0.903	0.307	0.082	0.358	inferred from expression pattern:Transcript levels (e.g. Northerns):none:Brandstatter, et al. (1998), D'Agostino, et al. (2000)
ethylene
At1g77330	ACO	1-aminocyclopropane-1-carboxylate oxidase (ACC oxidase), putative	1-aminocyclopropane-1-carboxylate oxidase activity	cluster B	group A	3.1	2.5	-0.6	1.1	2.5	-0.1	0.218	0.151	0.009	0.847	0.773	0.498	0.067	0.657	inferred from sequence or structural similarity:none:none:Finlayson, et al. (1999)
At4g37770	ACS8	1-aminocyclopropane-1-carboxylate synthase (ACC synthase), putative	ethylene biosynthesis	cluster E	group A	2.8	2.6	-0.2	1.8	2.6	1.9	0.813	0.06	0.01	0.048	0.884	0.417	0.068	0.236	traceable author statement:inferred by author, from sequence similarity:none:Vandenbussche, et al. (2003)
At2g25450		2-oxoglutarate-dependent dioxygenase, putative	ethylene metabolism	cluster D	group A	3.1	2.4	0.3	-0.7	-0.3	2.4	0.087	0.492	0.548	0.031	0.733	0.653	0.341	0.213	inferred from sequence or structural similarity:none:SWISS-PROT:P10967:Trentmann, et al. (1995)
At2g30840		2-oxoglutarate-dependent dioxygenase, putative	ethylene metabolism	cluster D	group A	3	2.4	-0.1	-0.6	-0.3	2.4	0.646	0.526	0.169	0.014	0.865	0.661	0.182	0.185	inferred from sequence or structural similarity:none:SWISS-PROT:P10967:Trentmann, et al. (1995)
At3g04720	PR4	hevein-related protein precursor (PR-4)	response to ethylene stimulus	cluster D	group A	2.7	1.9	-0.7	-0.8	-0.4	1.9	0.014	0.226	0.331	0.007	0.616	0.545	0.258	0.169	inferred from expression pattern:Transcript levels (e.g. Northerns):none:Potter, et al. (1993)
At1g55880		pyridoxal-5'-phosphate-dependent enzyme, beta family	ethylene biosynthesis	cluster G	group B	1.1	-1	0.1	-0.4	-1	-0.5	0.748	0.015	0.013	0.265	0.876	0.33	0.073	0.417	inferred from electronic annotation:traceable computational prediction:IPR005965:analysis_reference : InterPro to GO annotation
At2g22810		1-aminocyclopropane-1-carboxylate synthase 4 (ACC synthase 4) (ACS4)	response to auxin stimulus		group B		-1.4	-0.3	0	0.4	-1.4	0.226	0.942	0.564	0.041	0.777	0.765	0.347	0.226	inferred from expression pattern:none:none:Abel, et al. (1995)
At2g14580	PRB1	pathogenesis-related protein, putative	response to ethylene stimulus	cluster H	group C	5.6	-3.5	-0.3	-3.5	-1.2	2.1	0.682	0.024	0.04	0.006	0.87	0.35	0.1	0.16	inferred from expression pattern:expression of a reporter gene:none:Santamaria, et al. (2001)
gibberellic acid
At1g02400	GA2OX	gibberellin 2-oxidase (GA2-oxidase), putative	gibberellic acid catabolism		group A		1.5	0.9	0.9	1.4	1.5	0.058	0.111	NA	0.014	0.72	0.468	NA	0.185	inferred from direct assay:none:none:Thomas, et al. (1999)
At2g30810		gibberellin-regulated protein -related	response to gibberellic acid stimulus		group A		2.7	-2	3	2.7	0	NA	NA	0.045	NA	NA	NA	0.106	NA	inferred from sequence or structural similarity:none:InterPro:IPR003854:TIGR Arabidopsis annotation team (2002-05-31)
At1g14920	GAI	gibberellin response modulator (GAI/RGA2)	negative regulation of gibberellic acid mediated signaling		group B		-1.2	-0.5	-0.7	-1.2	-1.2	0.009	0.048	0.008	0.003	0.581	0.398	0.066	0.151	traceable author statement:original experiments are traceable through an article:none:Peng, et al. (2002)
At3g51060	STY1	expressed protein	negative regulation of gibberellic acid mediated signaling		group B		-1.3	-0.4	-1	-1.3	-0.7	0.635	0.084	0.004	0.194	0.863	0.446	0.055	0.37	non-traceable author statement:meeting abstract:none:Sandra Kuusk, et al. (1999)
At5g15230	GASA4	GASA4	response to gibberellic acid stimulus	cluster I	group B	1.7	-2.3	-1.1	-1	-0.6	-2.3	0.008	0.022	0.144	0.002	0.56	0.346	0.169	0.148	inferred from mutant phenotype:mutant growth experiment with supplementation of substrates:none:Aubert, et al. (1998)
At1g74670	AT1G74670.1	GAST1-related protein	response to gibberellic acid stimulus	cluster I	group B	2.3	-2.9	-0.5	-1.4	-2.8	-2.9	0.435	0.002	0.003	0.008	0.829	0.263	0.053	0.172	inferred from sequence or structural similarity:none:InterPro:IPR003854:TIGR Arabidopsis annotation team (2002-05-31)
At2g18420	AT2G18420.1	gibberellin-regulated proteins -related	response to gibberellic acid stimulus	cluster H	group B	2.1	-1.7	-0.5	-1.5	-1.7	0.4	0.05	0.171	0	0.151	0.719	0.512	0.037	0.337	inferred from sequence or structural similarity:none:InterPro:IPR003854:TIGR Arabidopsis annotation team (2002-05-31)
jasmonic acid
At2g46370	JAR1	auxin-responsive protein family	induced systemic resistance, jasmonic acid mediated signaling pathway		group A		1.1	0.9	0.8	1	1.1	0.001	0.004	0.002	0.015	0.488	0.278	0.051	0.185	inferred from mutant phenotype:analysis of physiological response:none:Pieterse, et al. (1998)
At1g13280	AOC4	allene oxide cyclase family	jasmonic acid biosynthesis	cluster E	group A	1.1	1.3	0.2	0.9	1.3	0.9	0.306	0.033	0.006	0.064	0.798	0.365	0.062	0.255	traceable author statement:inferred by author, from enzymatic pathway:none:He, et al. (2002)
At1g76680	OPR1	12-oxophytodienoate reductase (OPR1)	jasmonic acid biosynthesis	cluster E	group A	1.1	1.4	0.4	0.8	1.4	1.3	0.119	0.002	0.015	0.011	0.745	0.263	0.075	0.175	traceable author statement:original experiments are traceable through an article:none:Biesgen, et al. (1999)
At3g25760	AOC1	allene oxide cyclase family	jasmonic acid biosynthesis		group A		2	0.9	1.7	1.1	2	0.039	0.09	0.008	0.036	0.713	0.456	0.066	0.22	traceable author statement:inferred by author, from enzymatic pathway:none:He, et al. (2002)
At3g25780	AOC2	allene oxide cyclase family	jasmonic acid biosynthesis	cluster E	group A	1	1.9	0.8	1.4	1.5	1.9	0.002	0.002	0.004	0.009	0.491	0.263	0.057	0.172	traceable author statement:inferred by author, from enzymatic pathway:none:He, et al. (2002)
At3g45140	LOX2	lipoxygenase (LOX2)	abscisic acid biosynthesis	cluster E	group A	3.2	2.6	-0.1	3	1.9	2.6	0.856	0.054	0.004	0.019	0.889	0.409	0.056	0.191	traceable author statement:none:none:Bell, et al. (1993)
At5g42650	AOS	allene oxide synthase / cytochrome P450 74A	jasmonic acid biosynthesis		group A		2	0.6	0.9	1.6	2	0.221	0.479	0.002	0.012	0.775	0.648	0.05	0.178	inferred from direct assay:Enzyme assays:none:Laudert, et al. (1998)
At1g20510	OPCL1				group A		1.97038	1.44689	1.97038	2.23681	1.73929	0.00277484	0.0032127	0.0507978	0.0142934	0.514573	0.267034	0.109987	0.18546
At1g17420	LOXput	lipoxygenase (LOX), putative	jasmonic acid biosynthesis		group A		3.2	1.9	1.8	2.3	3.2	0	0.151	0.045	0.012	0.393	0.498	0.106	0.176	traceable author statement:none:none:Royo, et al. (1996)
At1g72520	LOXput	lipoxygenase (LOX), putative	jasmonic acid biosynthesis		group A		3.1	2	1.6	3.1	2.5	0.031	0.024	0.001	0.033	0.676	0.351	0.047	0.216	traceable author statement:none:none:Royo, et al. (1996)
At1g76690	OPR2	12-oxophytodienoate reductase (OPR2)	jasmonic acid biosynthesis		group A		1.5	0.6	0.8	1.5	1.4	0.003	0.006	0.021	0.006	0.491	0.293	0.081	0.16	inferred from mutant phenotype:none:none:Biesgen, et al. (1999)
At2g06050	OPR3	12-oxophytodienoate reductase (OPR3)(DDE1)	jasmonic acid biosynthesis		group A		1.6	1.1	0.9	1.1	1.6	0.008	0.02	0.095	0.019	0.577	0.344	0.141	0.194	inferred from mutant phenotype:none:none:Stintzi, et al. (2000)
At2g24850	TAT3	aminotransferase, putative	response to jasmonic acid stimulus	cluster E	group A	2.3	4.4	2.1	2.7	2.3	4.4	0.062	0.031	0.002	0.001	0.72	0.365	0.051	0.146	inferred from expression pattern:differential hybridization:none:Titarenko, et al. (1997)
At4g34710	ADC2	arginine decarboxylase SPE2	response to jasmonic acid stimulus	cluster E	group A	1.6	2	0.4	1.2	1.8	2	0.082	0.06	0	0.001	0.733	0.417	0.037	0.148	inferred from expression pattern:Transcript levels (e.g. Northerns):none:Perez-Amador, et al. (2002)
At2g14580	ATPRB1	pathogenesis-related protein, putative	response to salicylic acid stimulus	cluster H	group C	5.6	-3.5	-0.3	-3.5	-1.2	2.1	0.682	0.024	0.04	0.006	0.87	0.35	0.1	0.16	inferred from expression pattern:expression of a reporter gene:none:Santamaria, et al. (2001)
salicylic acid
At3g50410	OBP1	Dof zinc finger protein	response to salicylic acid stimulus	cluster C	group A	3.1	2.5	-0.6	-0.1	2.5	-0.1	0.053	0.805	0.001	0.731	0.719	0.735	0.049	0.624	inferred from expression pattern:Transcript levels (RT-PCR):none:Kang, et al. (2000)
At5g36970	NHL25	hypothetical protein	salicylic acid mediated signaling pathway	cluster D	group A	2.2	1.4	0.2	-0.7	-0.2	1.4	0.519	0.003	0.581	0.016	0.846	0.267	0.352	0.186	inferred from expression pattern:Transcript levels (RT-PCR):none:Varet, et al. (2002)
At1g55490	LEN1	RuBisCo subunit binding-protein beta subunit/60 kDa chaperonin beta subunit	salicylic acid dependent systemic acquired resistance		group B		-1.1	-0.4	0.3	-0.6	-1.1	0.064	0.711	0.037	0.002	0.72	0.713	0.097	0.15	inferred from mutant phenotype:analysis of physiological response:none:Ishikawa, et al. (2003)
At2g14610	PR1	pathogenesis-related protein 1 (PR-1)	salicylic acid dependent systemic acquired resistance	cluster H	group B	4.1	-3	-0.3	-3	-2.7	1.1	0.751	0.013	NA	0.184	0.876	0.319	NA	0.364	inferred from expression pattern:Transcript levels (e.g. Northerns):none:Uknes, et al. (1992)
At2g14580	PRB1	pathogenesis-related protein, putative	response to jasmonic acid stimulus	cluster H	group C	5.6	-3.5	-0.3	-3.5	-1.2	2.1	0.682	0.024	0.04	0.006	0.87	0.35	0.1	0.16	inferred from expression pattern:expression of a reporter gene:none:Santamaria, et al. (2001)

## Sheet: SIGNALING_COMPONENTS
Supplemental Table 2b Expresion data of DBM responsive signal tranduction components (protein kinases, transcription factors, and 26S proteasome components. Complete gene family information were retrieved from PlantsP (protein kinases; Gribskov et al., 2001), AtTFDB (transcription factor families, Davuluri et al., 2003), and PlantsUBQ (26S proteasome gene families, Michael Gribskov, personal comm…
locus	name	description	family	cluster info	group info	max. change over time (log2scale)	max. change log2(treatment/control)		mean log2-ratio 1h	mean log2-ratio 4h	mean log2-ratio 8h	mean log2-ratio 24h	p(t-test) 1h	p(t-test) 4h	p(t-test) 8h	p(t-test) 24h	q(t-test) 1h	q(t-test) 4h	q(t-test) 8h	q(t-test) 24h
KINASES
At4g18950		putative protein kinase (ppc:2.1.2)	PPC:2.1.2	cluster E	group A	1.1	1.9	3	1.1	0.8	1.5	1.9	0.006	0.023	0.013	0.005	0.533	0.348	0.072	0.155
At2g30360		SNF1-related Protein Kinase, subfamily 3 (ppc:4.2.4)	PPC:4.2.4	cluster E	group A	1.7	2.2	3	0.6	1.1	1.9	2.2	0.207	0.01	0.029	0.008	0.773	0.307	0.089	0.172
At3g25250		putative protein kinase (ppc:4.2.6)	PPC:4.2.6	cluster E	group A	3.2	3.3	3	0	2	3.3	3.1	0.945	0.003	0.002	0.001	0.899	0.273	0.052	0.146
At1g09970		unknown protein (PPC:1.12.4)	PPC:1.12.4		group A		1	2	1	1	0.9	1.1	0.005	0.006	0.029	0.115	0.533	0.293	0.089	0.309
At1g78980		hypothetical protein (PPC:1.1.1)	PPC:1.1.1	cluster E	group A	1.1	1.2	2	0.1	1.1	0.7	1.2	0.666	0.012	0.017	0.044	0.868	0.317	0.077	0.228
At3g28690		putative protein kinase (PPC:1.2.2)	PPC:1.2.2	cluster E	group A	2.3	1.4	2	-0.9	0.5	1.4	1.2	0.111	0.363	0.003	0.032	0.745	0.604	0.054	0.213
At2g20470		putative protein kinase (ppc:4.2.6)	PPC:4.2.6	cluster B	group A	2.4	1.4	2	-0.9	1	1.4	0.3	0.148	0.035	0.001	0.055	0.756	0.366	0.041	0.244
At3g46330		receptor like protein kinase (PPC:1.8.1)	PPC:1.8.1	cluster B	group A	1.4	2.1	2	NA	1	2.1	0.7	NA	0.001	0.007	NA	NA	0.263	0.062	NA
At3g46160		NPK1-related protein kinase 2 (ppc:4.4.2)	PPC:4.4.2	cluster B	group A	2.4	2.2	2	-0.2	1.8	2.2	0.2	0.597	0.018	0.006	0.772	0.857	0.336	0.062	0.635
At2g20300		putative protein kinase (PPC:1.2.2)	PPC:1.2.2	cluster B	group A	2.8	2.4	2	-0.3	1.7	2.4	-0.1	0.16	0.023	0.021	0.668	0.757	0.348	0.082	0.603
At1g51940		hypothetical protein (PPC:1.1.3)	PPC:1.1.3	cluster C	group C	3.7	2.5	2	0.1	0.1	2.5	-1.1	0.913	0.543	0	0.012	0.898	0.665	0.016	0.179
At3g20190		receptor kinase protein (PPC:1.13.4)	PPC:1.13.4	cluster I	group B	1.4	-1.8	2	-0.4	-1	-1.5	-1.8	0.345	0.086	0.003	0.01	0.808	0.448	0.055	0.173
At1g54820		putative protein kinase (PPC:1.2.1)	PPC:1.2.1		group B		-1.4	2	-0.3	-0.4	-1.4	-1.3	0.085	0.616	0.024	0.028	0.733	0.686	0.084	0.209
At5g59260		receptor like protein kinase (PPC:1.11.1)	PPC:1.11.1	cluster I	group B	1.2	-1.4	2	-0.2	-0.8	-1.4	-1.3	0.476	0.112	0.002	0.031	0.837	0.468	0.05	0.213
At5g67280		receptor like protein kinase (PPC:1.13.1)	PPC:1.13.1	cluster C	group A	1.2	1	1	-0.1	0.6	1	-0.2	0.703	0.094	0.046	0.577	0.872	0.458	0.106	0.569
At4g39110		putative receptor like protein kinase (PPC:1.3.1)	PPC:1.3.1	cluster C	group A	1.3	1	1	-0.1	-0.3	1	0.1	0.674	0.108	0.025	0.395	0.87	0.468	0.085	0.489
At5g01060		putative protein - kinase protein kinase TMK1 (PPC:1.16.1)	PPC:1.16.1	cluster C	group A	2	1	1	-0.9	0.3	1	0.1	0.074	0.482	0.027	0.92	0.729	0.648	0.087	0.675
At5g54380		receptor-protein kinase like protein (PPC:1.3.1)	PPC:1.3.1	cluster G	group A	1.8	1	1	0.4	0.7	-0.8	1	0.242	0.136	NA	0.039	0.784	0.486	NA	0.223
At3g57530		Calcium-dependent Protein Kinase, isoform 32 (ppc:4.2.1)	PPC:4.2.1		group A		1.1	1	0.9	0.6	1.1	0.1	0	0.01	0.003	0.71	0.293	0.307	0.054	0.618
At2g47430		putative histidine kinase	-	cluster D	group A	1.4	1.1	1	-0.1	-0.2	0.9	1.1	0.604	0.54	0.012	0.025	0.858	0.664	0.072	0.205
At1g11340		putative receptor kinase (PPC:1.7.2)	PPC:1.7.2		group A		1.1	1	0.6	1.1	0.2	0	NA	0.033	NA	0.992	NA	0.365	NA	0.692
At4g23300		ser/thr kinase like protein (PPC:1.7.2)	PPC:1.7.2		group A		1.1	1	0.6	0.5	1.1	0.2	0.005	0.086	0.002	0.554	0.533	0.45	0.051	0.559
At4g11460		ser/thr kinase like protein (PPC:1.7.2)	PPC:1.7.2		group A		1.1	1	0	1.1	0.1	0	0.93	0.007	0.901	0.776	0.898	0.293	0.453	0.636
At4g27300		Putative receptor protein kinase (PPC:1.7.2)	PPC:1.7.2		group A		1.1	1	0.7	0	-0.2	1.1	0.023	0.995	0.809	0.025	0.644	0.773	0.427	0.206
At2g23450		putative protein kinase (PPC:1.5.1)	PPC:1.5.1	cluster D	group A	1	1.2	1	0.2	0.2	0.3	1.2	0.52	0.291	0.218	0.023	0.846	0.575	0.207	0.202
At5g01550		receptor like protein kinase (PPC:1.11.1)	PPC:1.11.1	cluster C	group A	1.3	1.2	1	1.2	0.9	1	0	0.002	0	0.017	0.865	0.491	0.167	0.076	0.661
At5g39030		receptor protein kinase (PPC:1.9.1)	PPC:1.9.1	cluster D	group A	1.3	1.2	1	-0.1	0.2	0.2	1.2	0.499	0.107	0.494	0.027	0.842	0.468	0.322	0.207
At1g64210		putative krr receptor-like kinase (PPC:1.13.3)	PPC:1.13.3	cluster A	group A	1.6	1.2	1	-0.3	1.2	-0.4	0.4	0.487	0.03	0.275	NA	0.84	0.365	0.233	NA
At3g07070		putative protein kinase (PPC:1.2.2)	PPC:1.2.2	cluster C	group A	1.5	1.2	1	-0.2	0.7	1.2	-0.3	0.188	0.101	0.001	0.172	0.765	0.462	0.044	0.354
At4g04510		putative receptor like protein kinase (PPC:1.7.2)	PPC:1.7.2	cluster C	group A	1.2	1.2	1	0	0.5	1.2	0.3	0.812	0.111	0.001	0.483	0.884	0.468	0.041	0.529
At5g37790		protein kinase like protein Pto kinase (PPC:1.10.1)	PPC:1.10.1	cluster E	group A	1.5	1.3	1	-0.2	0.6	1.3	1.3	0.493	0.017	0.049	0.07	0.84	0.334	0.109	0.263
At2g13800		putative receptor like protein kinase (PPC:1.12.2)	PPC:1.12.2	cluster C	group A	1.3	1.3	1	0.4	0	1.3	0.5	0.112	0.994	0.021	0.236	0.745	0.773	0.081	0.4
At5g66850		putative MAP3K (ppc:4.1.1)	PPC:4.1.1	cluster C	group A	1.3	1.3	1	0	0.3	1.3	0.3	0.698	0.11	0.032	0.034	0.872	0.468	0.093	0.217
At1g53165		putative protein kinase (ppc:4.1.2)	PPC:4.1.2		group A		1.3	1	0.3	0.7	1.3	1.4	0.052	0.132	0.03	0.068	0.719	0.485	0.09	0.261
At1g61860		putative protein kinase (ppc:1.1.4)	PPC:1.1.4		group A		1.3	1	0.3	0.3	1.3	0	0.489	0.729	0.001	0.978	0.84	0.72	0.041	0.69
At3g08870		putative ser/thr protein kinase (PPC:1.11.1)	PPC:1.11.1		group A		1.3	1	0.7	0	0.1	1.3	0.136	0.967	NA	0.015	0.754	0.768	NA	0.186
At3g08720		putative ribosomal-protein S6 kinase (ppc:4.2.6)	PPC:4.2.6		group A		1.4	1	1.2	1	1.4	0.8	0.07	0.139	0.047	0.23	0.729	0.489	0.107	0.396
At3g09010		putative receptor ser/thr protein kinase (PPC:1.7.1)	PPC:1.7.1		group A		1.4	1	0.6	0.4	1.4	0.2	0.041	0.297	0.008	0.765	0.714	0.578	0.067	0.634
At2g19190		putative receptor like protein kinase (PPC:1.8.1)	PPC:1.8.1		group A		1.4	1	1.4	0.6	-0.1	0.9	0	0.218	0.685	0.186	0.293	0.541	0.388	0.365
At5g38210		Wall-associated kinase (PPC:1.5.2)	PPC:1.5.2	cluster C	group A	1.7	1.4	1	-0.2	0.1	1.4	0	0.709	0.676	0.007	0.927	0.874	0.705	0.062	0.677
At1g66880		putative protein kinase (PPC:1.5.2)	PPC:1.5.2	cluster C	group A	1.3	1.5	1	0.2	0.3	1.5	0.5	0.374	0.042	0.007	0.049	0.816	0.387	0.063	0.236
At1g18040		putative cdc2-like protein kinase (ppc:4.5.2)	PPC:4.5.2	cluster A	group A	1.6	1.5	1	-0.1	1.5	0	-0.1	0.58	0.006	0.889	0.687	0.855	0.293	0.45	0.609
At5g65700		receptor protein kinase like protein (PPC:1.12.4)	PPC:1.12.4	cluster C	group A	1.7	1.5	1	0.1	-0.2	1.5	-0.1	0.597	0.131	0.026	0.047	0.857	0.484	0.087	0.234
At1g26970		putative protein kinase (PPC:1.2.2)	PPC:1.2.2	cluster D	group A	1	1.5	1	0.5	0.8	0.6	1.5	0.025	0.05	0.004	0.003	0.646	0.402	0.056	0.151
At2g24230		putative receptor like protein kinase (ppc:1.9.2)	PPC:1.9.2	cluster C	group A	2	1.6	1	-0.4	0.5	1.6	0.1	0.555	0.078	0.007	0.414	0.85	0.439	0.063	0.498
At1g51890		hypothetical protein (PPC:1.8.1)	PPC:1.8.1		group A		1.6	1	1.2	-0.1	0.1	1.6	NA	NA	NA	0.007	NA	NA	NA	0.17
At1g34210		hypothetical protein (PPC:1.12.2)	PPC:1.12.2	cluster C	group A	1.4	1.6	1	0.3	0.3	1.6	0.1	0.268	0.352	0.026	0.727	0.79	0.6	0.087	0.622
At5g55560		putative protein (ppc:4.1.5)	PPC:4.1.5		group A		1.6	1	0.5	1.6	0.9	1.3	0.275	0.042	0.313	0.213	0.791	0.387	0.251	0.384
At2g29250		putative protein kinase (PPC:1.11.1)	PPC:1.11.1	cluster D	group A	1.8	1.6	1	0.8	0.3	-0.2	1.6	0.02	0.051	0.618	0.033	0.639	0.402	0.365	0.215
At5g16500		protein kinase like protein (PPC:1.2.2)	PPC:1.2.2	cluster C	group A	1.5	1.6	1	0.1	0.8	1.6	0.5	0.382	0.07	0.003	0.065	0.818	0.427	0.055	0.257
At5g07280		receptor like protein kinase (PPC:1.12.4)	PPC:1.12.4	cluster C	group A	2	1.6	1	-0.4	0	1.6	-0.3	0.193	0.926	0.025	0.458	0.768	0.762	0.086	0.518
At2g25880		putative protein kinase (ppc:4.2.5)	PPC:4.2.5		group A		1.7	1	-0.6	0.3	1.7	0.3	0.505	0.173	0.01	0.542	0.843	0.513	0.068	0.556
At1g51820		hypothetical protein (PPC:1.8.1)	PPC:1.8.1		group A		1.7	1	0.7	0.2	0.5	1.7	0.139	NA	0.329	0.004	0.754	NA	0.257	0.154
At5g66210		Calcium-dependent Protein Kinase, isoform 28 (ppc:4.2.1)	PPC:4.2.1	cluster C	group A	1.5	1.8	1	0.7	0.3	1.8	0.3	0.006	0.16	0.018	0.035	0.533	0.505	0.078	0.218
At5g35380		putative protein (PPC:1.14.2)	PPC:1.14.2	cluster C	group A	2	1.8	1	0.1	-0.3	1.8	0	0.783	0.396	0.018	0.93	0.88	0.618	0.078	0.678
At2g30040		putative protein kinase (ppc:4.4.1)	PPC:4.4.1	cluster E	group A	1.4	1.8	1	0.4	0.8	1.3	1.8	0.121	0.018	0.055	0.004	0.745	0.336	0.114	0.154
At1g17750		hypothetical protein (PPC:1.12.4)	PPC:1.12.4	cluster C	group A	2.1	1.8	1	-0.2	0.5	1.8	0.3	0.63	0.353	0.011	0.187	0.862	0.6	0.069	0.366
At5g59660		ser/thr-specific protein kinase like putative (ppc:1.1.5)	PPC:1.1.5	cluster A	group A	1.8	1.8	1	0	1.8	0.4	0	0.999	0.019	0.398	0.985	0.904	0.343	0.286	0.691
At5g11400		putative protein ser/thr tyrosine kinase (PPC:1.Other)	-	cluster C	group A	1.9	1.9	1	0.1	0.5	1.9	0.3	0.796	0.045	0.018	0.264	0.883	0.392	0.078	0.417
At4g29450		putative LRR receptor-like protein kinase (PPC:1.8.1)	PPC:1.8.1	cluster B	group A	2.5	1.9	1	-0.6	1.1	1.9	-0.1	0.13	0.179	0.006	0.375	0.752	0.518	0.061	0.48
At1g07150		putative protein kinase (ppc:4.4.1)	PPC:4.4.1	cluster B	group A	2.9	2	1	-0.9	1.5	2	0.4	0.142	0.14	0.048	0.212	0.755	0.49	0.108	0.384
At3g04530		Phosphoenolpyruvate Carboxylase Kinase (ppc:4.2.2)	PPC:4.2.2	cluster C	group A	2	2.1	1	0.1	0.2	2.1	0.2	0.745	0.744	0.034	0.597	0.875	0.723	0.094	0.576
At5g48380		receptor like protein kinase (PPC:1.12.1)	PPC:1.12.1	cluster C	group A	1.7	2.1	1	0.3	0.5	2.1	0.5	0.463	0.255	0.025	0.211	0.834	0.558	0.085	0.383
At1g09570		Phytochrome A	-	cluster C	group A	2.7	2.1	1	-0.3	-0.5	2.1	-0.6	0.299	0.041	0.003	0.008	0.797	0.384	0.053	0.172
At4g21390		ser/thr kinase like protein (PPC:1.7.2)	PPC:1.7.2		group A		2.2	1	0.2	0.5	1.5	2.2	NA	NA	NA	0.038	NA	NA	NA	0.223
At2g46700		CDPK-related protein kinase isoform 3 (ppc:4.2.1)	PPC:4.2.1	cluster C	group A	2.4	2.3	1	-0.1	0.2	2.3	0	0.814	0.478	0.046	0.414	0.884	0.648	0.106	0.497
At5g56460		protein kinase like protein (PPC:1.2.2)	PPC:1.2.2	cluster C	group A	2.3	2.3	1	0	0.2	2.3	0.1	0.768	0.606	0.004	0.757	0.878	0.682	0.056	0.631
At5g38250		receptor ser/thr protein kinase like receptor (PPC:1.9.1)	PPC:1.9.1	cluster A	group A	2.6	2.4	1	-0.2	2.4	0.4	0.7	0.354	0.006	0.358	0.003	0.811	0.293	0.27	0.151
At3g01840		putative protein kinase (PPC:1.Other)	-	cluster B	group A	2.6	2.5	1	-0.1	1.2	2.5	0.8	0.554	0.111	0.018	0.128	0.849	0.468	0.078	0.321
At5g13290		Receptor-like protein kinase 5 precursor (PPC:1.12.5)	PPC:1.12.5	cluster C	group A	2.8	2.6	1	-0.2	0.8	2.6	-0.3	0.384	0.295	0.009	0.34	0.818	0.577	0.067	0.462
At5g67080		protein kinase like protein (ppc:4.4.1)	PPC:4.4.1	cluster B	group A	2.4	2.6	1	0.2	1	2.6	0.6	0.42	0.108	0.006	0.214	0.824	0.468	0.061	0.385
At2g26700		Putative second messenger-dependent kinase (ppc:4.2.6)	PPC:4.2.6	cluster C	group A	3.8	3	1	-0.8	0.2	3	-0.8	0.214	0.874	0.036	NA	0.773	0.75	0.096	NA
At5g39420		cdc2 like protein (ppc:4.5.2)	PPC:4.5.2	cluster C	group A	4.1	3.9	1	0	1.5	3.9	-0.2	0.971	0.282	0.029	NA	0.901	0.57	0.089	NA
At1g70530		putative protein kinase (PPC:1.7.2)	PPC:1.7.2	cluster C	group A	4.3	4.2	1	-0.1	1.3	4.2	0.2	0.82	0.065	0	0.224	0.885	0.423	0.026	0.391
At3g13065		putative protein kinase (ppc:1.1.1)	PPC:1.1.1		group B		-1.9	1	-0.7	-1.1	-1.9	-1	0.082	0.176	0.045	0.218	0.733	0.516	0.105	0.387
At4g11480		ser/thr kinase like protein (PPC:1.7.2)	PPC:1.7.2		group B		-1.5	1	-0.4	-0.7	-1.5	-0.8	0.339	0.03	0.014	0.067	0.805	0.365	0.073	0.26
At1g48480		protein kinase (PPC:1.13.3)	PPC:1.13.3	cluster F	group B	2.7	-1.5	1	-0.2	-0.8	1.2	-1.5	0.694	0.019	0.066	0.002	0.871	0.343	0.122	0.148
At2g02780		putative receptor like protein kinase (PPC:1.15.2)	PPC:1.15.2		group B		-1.4	1	0.8	0.2	0.1	-1.4	NA	0.836	NA	0.021	NA	0.742	NA	0.197
At5g45820		SNF1-related Protein Kinase, subfamily 3 (ppc:4.2.4)	PPC:4.2.4		group B		-1.3	1	0.3	-0.5	-1.3	-0.7	0.404	0.615	0.015	0.036	0.821	0.686	0.075	0.22
At1g69990		hypothetical protein (PPC:1.12.1)	PPC:1.12.1	cluster G	group B	2	-1.2	1	0.1	0.8	-1.2	0.7	0.598	0.336	0.012	0.009	0.857	0.593	0.072	0.173
At1g72300		leucine-rich receptor like protein kinase (PPC:1.12.4)	PPC:1.12.4	cluster H	group B	1.6	-1.2	1	0	-1.2	-0.5	0.5	0.95	0.029	0.32	0.256	0.899	0.363	0.254	0.412
At3g18810		putative protein kinase (PPC:1.6.2)	PPC:1.6.2		group B		-1.2	1	-0.3	0	-1.2	-1.2	0.551	0.982	0.025	0.063	0.849	0.771	0.086	0.254
At5g01560		receptor like protein kinase (PPC:1.11.1)	PPC:1.11.1	cluster I	group B	1.3	-1.2	1	0.1	0	-1.2	-0.9	0.393	0.928	0.018	0.057	0.821	0.762	0.077	0.247
At3g44200		MSTK2S kinase-like protein (ppc:4.1.6)	PPC:4.1.6	cluster G	group B	1.3	-1.1	1	-1.1	0.3	-0.5	-0.5	0.043	0.3	0.07	0.148	0.714	0.579	0.124	0.336
At1g56720		putative receptor-like protein kinase (PPC:1.6.3)	PPC:1.6.3		group B		-1.1	1	-0.1	-0.9	0.5	-1.1	0.556	0.077	0.476	0.035	0.85	0.438	0.315	0.218
At1g21230		hypothetical protein (PPC:1.5.1)	PPC:1.5.1	cluster G	group B	1.6	-1.1	1	0.5	-0.5	-1.1	-0.5	0.079	0.099	0.026	0.361	0.732	0.461	0.087	0.472
At4g23160		putative DUF26 receptor-like protein kinase (PPC:1.7.2)	PPC:1.7.2	cluster H	group B	1.7	-1.1	1	0.3	-0.9	-1.1	0.6	0.451	0.053	0.01	0.278	0.831	0.406	0.068	0.426
At4g32710		putative protein kinase (PPC:1.6.2)	PPC:1.6.2		group B		-1.1	1	0.4	-0.8	-0.1	-1.1	0.498	NA	0.89	0.013	0.842	NA	0.45	0.183
At5g40380		receptor like protein kinase (PPC:1.7.2)	PPC:1.7.2	cluster G	group B	1.7	-1.1	1	0.6	-0.5	-1.1	0.1	0.036	0.197	0.006	0.542	0.704	0.528	0.061	0.556
At3g16030		putative receptor kinase (PPC:1.7.2)	PPC:1.7.2		group B		-1.1	1	-0.3	-0.2	-1.1	-0.4	0.383	0.667	0.002	0.451	0.818	0.702	0.051	0.515
At3g01490		putative ATMRK1-like protein kinase (ppc:2.1.4.3)	PPC:2.1.4		group B		-1.1	1	0.4	0	-0.1	-1.1	0.31	0.992	0.851	0.004	0.8	0.773	0.44	0.154
At5g46330		receptor protein kinase (PPC:1.12.4)	PPC:1.12.4		group B		-1.1	1	-0.5	-0.5	0.2	-1.1	0.459	0.171	0.528	0.002	0.834	0.512	0.335	0.148
At4g08470		putative MAP3K (ppc:4.1.1)	PPC:4.1.1	cluster G	group B	1.2	-1	1	0.2	0	-1	0.1	0.442	0.922	0.029	0.806	0.829	0.761	0.089	0.646
At3g28040		unknown protein (PPC:1.12.3)	PPC:1.12.3		group B		-1	1	-0.1	-0.6	-1	-1	0.429	0.169	0.084	0.011	0.827	0.511	0.134	0.175
At2g46070		putative mitogen-activated protein kinase (ppc:4.5.1)	PPC:4.5.1		group B		-1	1	-0.1	-0.2	-0.4	-1	0.797	0.288	0.085	0.05	0.883	0.574	0.134	0.237
At5g61350		receptor like protein kinase (PPC:1.3.1)	PPC:1.3.1		group B		-1	1	-0.1	-0.2	-0.6	-1	0.779	0.589	0.022	0.039	0.879	0.677	0.083	0.223
At4g31220		ser/thr kinase like protein (ppc:1.4.1)	PPC:1.4.1		group B		-1	1	-1	0.3	-0.5	-0.4	0.038	0.471	0.207	0.369	0.712	0.645	0.201	0.476
At4g03390		putative LRR receptor like protein kinase (PPC:1.1.1)	PPC:1.1.1	cluster G	group B	1.2	-1	1	0.1	0.2	-1	-0.2	0.597	0.701	0.012	0.197	0.857	0.711	0.072	0.373
TRANSCRIPTION FACTORS
At1g74430	AtMYB95	myb family transcription factor	MYB		group A		2	4	1.7	1.3	1.5	2	0.004	0.039	0.002	0.007	0.53	0.379	0.051	0.168
At1g28370		ethylene-responsive element binding factor 11(AtER	AP2-EREBP		group A		2.2	4	2.2	1.5	1.7	1.3	0.035	0.014	0.009	0.013	0.697	0.327	0.067	0.182
At1g80840	AtWRKY40	WRKY family transcription factor	WRKY		group A		3.3	3	2.4	1.5	3.3	1.1	0.098	0.001	0	0.045	0.741	0.242	0.023	0.232
At2g25000	AtWRKY60	WRKY family transcription factor	WRKY	cluster D	group C	3.4	2.3	3	1.5	0.6	-1.2	2.3	0.034	0.108	0.007	0.021	0.689	0.468	0.062	0.199
At1g52890		NAM-like protein	NAC	cluster E	group A	1.7	1.8	3	0.1	1.1	1.8	1.5	0.541	0.018	0.003	0.003	0.849	0.336	0.054	0.151
At5g60890	AtMYB34	receptor-like protein kinase(ATR1), putative	MYB	cluster E	group A	1.4	2.4	3	1.1	1	1.7	2.4	0.06	0.019	0.003	0.007	0.72	0.343	0.055	0.169
At3g05400		sugar transporter, putative	C2H2	cluster E	group A	2	1.6	3	-0.4	1.5	1.6	1.6	0.41	0.017	0.033	0.002	0.821	0.334	0.094	0.148
At1g09530	AtbHLH008, PIF3	putative phytochrome-associated protein 3	bHLH	cluster E	group A	3	2.9	3	-0.1	1.9	2.4	2.9	0.909	0.004	0.002	0.012	0.897	0.278	0.051	0.178
At4g34410		AP2 domain protein RAP2.12	AP2-EREBP	cluster E	group A	2.2	3.4	3	3.4	2.2	4	1.8	0.008	0.002	NA	0.005	0.56	0.263	NA	0.155
At1g43160		AP2 domain protein RAP2.6	AP2-EREBP	cluster E	group A	3	3.4	3	0.4	1.8	2.3	3.4	0.245	0.027	0.009	0.001	0.786	0.361	0.067	0.148
At2g18300	AtbHLH064	expressed protein	bHLH	cluster I	group B	1.3	-1.7	3	-0.3	-1.2	-1.7	-1.4	0.187	0.011	0.035	0.013	0.765	0.309	0.095	0.182
At3g23250	AtMYB15	myb family transcription factor(MYB15)	MYB		group A		1.4	2	1.4	1	1.2	1.6	0.042	0.034	0.162	0.084	0.714	0.366	0.178	0.277
At3g60390	HAT3	homeobox-leucine zipper protein HAT3	HB		group B		-1.6	2	0.1	-0.8	-1	-1.6	0.921	0.214	0.039	0.021	0.898	0.537	0.1	0.197
At4g17460	HAT1	homeobox-leucine zipper protein HAT1 (HD-Zip prote	HB		group B		-1.3	2	0.1	-1	-0.3	-1.3	0.883	0.019	0.55	0.001	0.894	0.344	0.342	0.148
At1g14920	GAI	signal response protein (GAI)	GRAS		group B		-1.2	2	-0.5	-0.7	-1.2	-1.2	0.009	0.048	0.008	0.003	0.581	0.398	0.066	0.151
At4g22250		hypothetical protein	C3H		group A		3	2	-1.7	2.7	1.6	3	NA	NA	0.013	0.034	NA	NA	0.072	0.218
At1g68480	JAGGED (JAG)	NA	C2H2		group A		2.1	2	0.2	2.1	1.5	1.5	0.439	0.016	0.209	0.02	0.829	0.332	0.202	0.195
At5g04340		putative c2h2 zinc finger transcription factor	C2H2		group A		1.1	2	1.1	0.7	1	0.5	0.049	0.034	0.03	0.152	0.714	0.366	0.09	0.339
At4g37730	AtbZIP7	bZIP family transcription factor	bZIP		group A		2.6	2	0.5	2.5	2.5	2.6	0.044	0.066	0.003	0.038	0.714	0.423	0.053	0.222
At4g01930	BPC1	NA	BPC		group B		-1.7	2	-0.4	-1	-1.6	-1.7	0.177	0.041	0.063	0.021	0.761	0.384	0.12	0.197
At3g57800	AtbHLH060	putative protein	bHLH		group B		-1.6	2	-0.4	-0.7	-1.1	-1.6	0.492	0.096	0.003	0.02	0.84	0.46	0.054	0.196
At4g36540	AtbHLH058, BEE2	putative protein	bHLH		group B		-1.8	2	-0.5	-1.5	-1.8	-1.4	0.233	0.044	0.014	0.131	0.779	0.389	0.073	0.323
At3g19860	AtbHLH121	bHLH protein	bHLH		group A		1.6	2	0.5	1.6	1.5	1.1	0.289	0.001	0.023	0.193	0.793	0.239	0.084	0.37
At5g13330		transcription factor, putative	AP2-EREBP		group A		1.8	2	0	0.5	1.5	1.8	0.992	0.428	0.024	0.041	0.904	0.63	0.085	0.226
At3g04060		NAM-like protein (no apical meristem)	NAC	cluster B	group A	2.7	2.2	2	-0.4	1.2	2.2	-0.5	0.227	0.022	0.007	0.289	0.777	0.347	0.063	0.432
At3g52440		Dof zinc finger protein	C2C2-Dof	cluster B	group C	2.9	1.8	2	-1.2	1.6	1.8	0.2	0	0.182	0.049	0.033	0.298	0.52	0.109	0.216
At3g49530		NAC2-like protein	NAC	cluster C	group A	2	1.6	2	1	0.6	1.6	-0.4	0.004	0.21	0.014	0.435	0.518	0.536	0.074	0.507
At3g15500		putative jasmonic acid regulatory protein	NAC	cluster E	group A	1.9	1.6	2	-0.4	0.2	1.6	1.2	0.04	0.723	0.006	0.013	0.714	0.717	0.06	0.183
At1g73410	AtMYB54	myb family transcription factor(MYB54)	MYB	cluster E	group A	1.8	1.9	2	0.1	0.7	1	1.9	0.905	0.03	0.001	0.002	0.897	0.365	0.041	0.149
At5g04640	AGL99	MADS-box protein, AGL99	MADS	cluster E	group A	2.3	2	2	-0.4	1.3	2	1.2	0.266	0.164	0.01	0.021	0.79	0.507	0.068	0.198
At5g06510		transcription factor-like protein	CCAAT-HAP2	cluster E	group A	1.5	1.5	2	0.1	0.4	1.5	1	0.703	0.363	0.027	0.037	0.872	0.605	0.088	0.222
At2g20880		AP2 domain transcription factor	AP2-EREBP	cluster E	group A	2.9	3.3	2	1.8	3.3	2.8	4.7	0.005	0.044	NA	NA	0.533	0.39	NA	NA
At2g01430		putative homeodomain transcription factor	HB	cluster F	group B	1.4	-1.4	2	-0.1	-1	0	-1.4	0.741	0.027	0.962	0.004	0.875	0.361	0.47	0.154
At3g48100		response reactor 2 (ATRR2)	ARR-B	cluster H	group B	2.4	-2	2	0	-2	-1.1	0.5	0.985	0.01	0.021	0.178	0.903	0.307	0.082	0.358
At4g16780	ATHB-2, HAT4	homeobox-leucine zipper protein HAT4 (HD-Zip prote	HB	cluster I	group B	1.2	-1.3	2	-0.1	-1.3	-0.8	-1.1	0.467	0.038	0.032	0.025	0.835	0.377	0.092	0.206
At4g18170	AtWRKY28	WRKY family transcription factor	WRKY		group A		1.8	1	0.4	0.4	1.8	0.9	0.546	0.372	0.026	0.224	0.849	0.608	0.087	0.391
At4g32710		putative protein kinase	Trihelix		group B		-1.1	1	0.4	-0.8	-0.1	-1.1	0.498	NA	0.89	0.013	0.842	NA	0.45	0.183
At3g61910		NAM-like protein	NAC		group B		-1.2	1	-0.1	-0.5	-0.8	-1.2	0.714	0.18	0.244	0.024	0.874	0.519	0.22	0.203
At1g77450		GRAB1-like protein	NAC		group A		1.4	1	0.6	0.7	1	1.4	0.089	0.142	0.101	0.01	0.735	0.491	0.144	0.173
At4g27410		putative protein	NAC		group A		1.6	1	0.2	1.6	0.2	0.9	0.124	0.006	0.785	0.067	0.748	0.293	0.418	0.259
At3g04070		NAM-like protein (no apical meristem)	NAC		group A		1	1	0	0	1	0.6	0.886	0.966	0.022	0.214	0.894	0.768	0.082	0.385
At5g46590		NAM-like	NAC		group A		2.4	1	NA	0.5	2.4	1.2	NA	NA	0.039	NA	NA	NA	0.099	NA
At5g15310	AtMYB16	myb family transcription factor	MYB		group B		-1.5	1	-0.2	-0.4	-0.4	-1.5	0.749	0.189	0.349	0.028	0.876	0.525	0.266	0.209
At5g40360	AtMYB115	MYB -like protein	MYB		group B		-1	1	-0.4	0.2	0.6	-1	0.476	0.604	0.287	0.023	0.837	0.682	0.239	0.203
At5g39700	AtMYB89	myb family transcription factor (MYB89)	MYB		group A		1.2	1	0.3	0.7	0.6	1.2	0.582	0.225	0.267	0.032	0.856	0.545	0.23	0.213
At2g16720	AtMYB7	myb DNA-binding protein	MYB		group A		1.6	1	0.9	0.5	1.2	1.6	0.006	0.393	0.058	0.042	0.533	0.617	0.116	0.227
At1g08810	AtMYB60	myb family transcription factor	MYB		group B		-1.2	1	-0.4	-0.4	-1.2	-0.7	0.255	0.049	0.003	0.179	0.787	0.4	0.055	0.36
At4g32730	AtMYB3R1	myb family transcription factor (PC-MYB1)	MYB		group A		1.1	1	-0.1	0.3	1.1	0.3	0.759	0.576	0.004	0.381	0.877	0.674	0.055	0.482
At5g07690	AtMYB29	myb family transcription factor	MYB		group B		-1	1	-0.3	-0.2	-1	-0.3	0.066	0.616	0.025	0.479	0.725	0.686	0.086	0.527
At1g79180	AtMYB63	myb family transcription factor	MYB		group A		1.4	1	-0.1	-0.1	1.4	0	0.814	0.614	0.045	0.978	0.884	0.685	0.106	0.69
At1g46408	AGL97	MADS-box protein, AGL97	MADS		group B		-1	1	-0.2	-0.3	-0.9	-1	0.438	0.028	0.161	0.021	0.829	0.361	0.178	0.197
At2g40210	AGL48	putative MADS-box protein, AGL48	MADS		group A		1.3	1	0.3	0.8	1.3	0.8	0.34	0.035	0.003	0.083	0.805	0.366	0.055	0.277
At5g55690	AGL47	MADS-box protein, AGL47	MADS		group A		1.1	1	-0.1	0.2	1.1	0.8	0.799	0.606	0.04	0.108	0.883	0.682	0.1	0.303
At5g40120	AGL76	NA	MADS		group A		2.3	1	0.9	1.1	2.3	0.5	0.472	0.162	0.002	0.285	0.836	0.507	0.051	0.429
At5g40120		MADS-box protein	MADS		group A		2.3	1	0.9	1.1	2.3	0.5	0.472	0.162	0.002	0.285	0.836	0.507	0.051	0.429
At5g23260	TT16/AGL32/ABS	MADS-box protein	MADS		group B		-1.1	1	-1.1	0.2	-0.9	-0.7	0.022	0.204	0.336	0.325	0.639	0.533	0.26	0.453
At5g26870		MADS-box protein	MADS		group A		2.3	1	0.1	1.8	2.3	0.9	0.778	0.195	0.009	NA	0.879	0.528	0.067	NA
At2g43910		putative methyl chloride transferase	HB		group B		-1.2	1	0	-0.2	-0.6	-1.2	0.995	0.658	0.125	0.012	0.904	0.699	0.159	0.176
At5g06710		homeobox-leucine zipper protein HAT14 (HD-Zip prot	HB		group B		-1.1	1	-1.2	-0.1	-0.5	-1.1	0.179	0.861	0.111	0.009	0.762	0.748	0.151	0.173
At4g00730	ANL2	homeodomain protein AHDP	HB		group B		-1.1	1	0	-0.2	-0.3	-1.1	0.981	0.681	0.322	0.015	0.903	0.706	0.254	0.186
At1g70510	KT2	NA	HB		group A		1.4	1	-0.6	0.3	1.3	1.4	NA	0.624	0.165	0.011	NA	0.688	0.18	0.175
At3g54220	SCR	SCARECROW1	GRAS		group A		1	1	0.3	-0.2	1	0.1	0.33	0.695	0.011	0.639	0.804	0.71	0.069	0.592
At2g38880		putative CCAAT-binding transcription factor subuni	CCAAT-HAP3		group A		1.2	1	1	1.2	-0.1	0.2	0.222	0.013	0.954	0.713	0.775	0.317	0.468	0.618
At5g08139		putative protein	C3H		group B		-1.1	1	-0.3	-0.1	-0.9	-1.1	0.3	0.921	0.087	0.004	0.797	0.761	0.136	0.154
At2g44580		putative RING zinc finger protein	C3H		group A		1.8	1	0.6	1.4	1.1	1.8	0.34	0.068	0.055	0.001	0.805	0.425	0.114	0.146
At3g10910		putative RING zinc finger protein	C3H		group A		1.9	1	0.1	0.5	-0.3	1.9	0.815	0.49	0.549	0.036	0.884	0.652	0.342	0.219
At5g06490		C3HC4-type RING zinc finger protein-like	C3H		group B		-1.3	1	-0.7	-0.9	-1.3	-1.4	0.023	0.015	0.049	0.075	0.642	0.332	0.109	0.269
At5g06490		C3HC4-type RING zinc finger protein-like	C3H		group B		-1.3	1	-0.7	-0.9	-1.3	-1.4	0.023	0.015	0.049	0.075	0.642	0.332	0.109	0.269
At1g14200		unknown protein	C3H		group A		1.4	1	0.4	0.5	1.4	-0.1	0.256	0.492	0.038	0.782	0.787	0.653	0.099	0.638
At2g15580		putative RING-H2 zinc finger protein	C3H		group A		1.3	1	-0.3	0.8	1.3	0	0.383	0.196	0.023	0.983	0.818	0.528	0.084	0.691
At3g51060		putative protein	C2H2		group B		-1.3	1	-0.4	-1	-1.3	-0.7	0.635	0.084	0.004	0.194	0.863	0.446	0.055	0.37
At5g03510		putative protein	C2H2		group A		1.1	1	0.4	0.8	1.1	0.2	0.25	0.013	0.023	0.511	0.787	0.318	0.084	0.542
At3g07940		putative GTPase activating protein	C2H2		group A		1.1	1	0.3	1.1	0.7	0.2	0.392	0.004	0.299	0.657	0.82	0.274	0.244	0.599
At1g27730		salt-tolerance zinc finger protein	C2H2		group A		2	1	1.1	0.9	2	0.1	0.189	0.146	0.023	0.809	0.765	0.494	0.084	0.646
At4g24470	ZIM	mRNA for ZIM, complete cds	C2C2-Gata		group A		1.2	1	0	1.2	0.7	0.4	0.956	0.001	0.164	0.499	0.899	0.263	0.179	0.537
At1g68520	COL6	CONSTANS B-box zinc finger family protein	C2C2-CO-like		group B		-1.1	1	-0.5	-0.4	-1.1	-0.9	0.158	0.532	0.034	0.129	0.757	0.663	0.095	0.322
At1g49130	COL8	CONSTANS B-box zinc finger family protein	C2C2-CO-like		group B		-1.1	1	-0.4	-0.5	-1.1	-0.6	0.111	0.215	0.006	0.327	0.745	0.538	0.061	0.454
At2g24790	COL3	CONSTANS B-box zinc finger family protein	C2C2-CO-like		group B		-1.1	1	0.1	-0.7	-1.1	-0.2	0.826	0.072	0.003	0.756	0.887	0.43	0.054	0.631
At3g58120	AtbZIP61	putative protein	bZIP		group B		-1.3	1	-0.3	-0.4	-0.9	-1.3	0.438	0.342	0.028	0.041	0.829	0.595	0.089	0.226
At4g01120	AtbZIP54, GBF2	G-box binding factor(bZIP protein), putative	bZIP		group B		-1.2	1	-0.2	-0.5	0.3	-1.2	0.577	0.335	0.562	0.002	0.854	0.593	0.346	0.148
At4g01460	AtbHLH057	bHLH protein	bHLH		group B		-1.3	1	-0.4	-0.4	-1.4	-1.3	0.397	0.399	0.06	0.029	0.821	0.619	0.118	0.21
At3g24140	AtbHLH097	helix-loop-helix DNA-binding protein	bHLH		group B		-1.2	1	-0.3	-0.3	-0.4	-1.2	0.324	0.563	0.468	0.003	0.801	0.67	0.312	0.151
At3g26744	AtbHLH116, ICE1	bHLH protein	bHLH		group B		-1.1	1	-0.2	-0.8	-0.2	-1.1	0.299	0.015	0.308	0.022	0.797	0.332	0.248	0.199
At1g59640	AtbHLH031, ZCW32	bHLH protein	bHLH		group A		1.8	1	0.4	0.4	0.6	1.8	0.277	0.452	0.114	0.04	0.791	0.638	0.152	0.223
At4g25400	AtbHLH118	bHLH protein	bHLH		group B		-1.2	1	-0.6	-0.7	-1.2	-0.9	0.021	0.232	0	0.101	0.639	0.548	0.029	0.297
At5g43650	AtbHLH092	bHLH protein	bHLH		group A		1.1	1	0	0.2	1.1	0.6	0.981	0.296	0.045	0.353	0.903	0.577	0.106	0.469
At1g19850	ARF5, MP	auxin response transcription factor	ARF		group A		1.3	1	-0.6	0.9	1.3	0.2	0.194	0.389	0.042	0.666	0.769	0.615	0.102	0.602
At1g77200		transcription factor TINY, putative	AP2-EREBP		group B		-1.1	1	-0.5	-0.3	-1.1	-0.8	0.061	0.298	0.025	0.04	0.72	0.578	0.085	0.223
At5g61590		ethylene responsive element binding factor - like	AP2-EREBP		group B		-1.3	1	-0.3	-0.8	-1.3	-0.8	0.452	0.021	0.002	0.041	0.832	0.345	0.049	0.224
At3g16280		transcription factor TINY, putative	AP2-EREBP		group A		1.1	1	-0.4	0.7	1.8	1.1	NA	NA	0.163	0.019	NA	NA	0.179	0.191
At5g64750		AP2 domain transcription factor, putative	AP2-EREBP		group A		2.9	1	1	1.3	1.9	2.9	0.133	0.195	0.073	0.004	0.753	0.528	0.126	0.154
At5g25190		ethylene-responsive element - like protein	AP2-EREBP		group B		-1.3	1	-0.2	-0.7	-1.3	-0.7	0.703	0.065	0.035	0.052	0.872	0.423	0.095	0.239
At1g77640		AP2 transcription factor - like protein	AP2-EREBP		group A		1.7	1	0.3	0.7	1.7	0.8	0.309	0.276	0.007	0.06	0.8	0.569	0.063	0.25
At5g47230	AtERF5	ethylene responsive element binding factor 5 (AtER	AP2-EREBP		group A		1.4	1	0.6	0.5	1.4	-0.7	0.422	0.563	0.038	0.36	0.824	0.67	0.098	0.472
At1g74930		AP2 domain containing protein, putative	AP2-EREBP		group A		1.5	1	1.1	0.7	1.5	-0.3	0.272	0.18	0.032	0.515	0.791	0.519	0.093	0.543
At1g69180	CRC	transcription factor CRC	C2C2-YABBY	cluster A	group A	7.7	1.5	1	-3.3	4.4	1.5	NA	NA	NA	0.017	NA	NA	NA	0.077	NA
At3g50330	AtbHLH037	putative protein	bHLH	cluster A	group A	2	1.4	1	-0.5	1.4	-0.4	-0.6	0.072	0.012	0.198	0.382	0.729	0.316	0.197	0.483
At3g12720	AtMYB67	myb family transcription factor	MYB	cluster B	group A	3.3	2.3	1	-1	2.3	1.6	0.3	0.361	0.046	0.079	0.433	0.813	0.393	0.131	0.507
At3g02310	AGL4, SEPALLATA2 (SEP2)	floral homeotic protein AGL4, SEPALLATA2 (SEP2)	MADS	cluster B	group A	2.2	1.6	1	-0.4	1.6	1.8	-0.3	0.139	0.047	0.077	0.156	0.754	0.396	0.129	0.342
At1g18750	AGL65	MADS-box protein, AGL65	MADS	cluster B	group A	1.8	1.6	1	-0.2	1.5	1.6	-0.2	0.339	0.075	0.02	0.323	0.805	0.434	0.08	0.452
At5g50480		transcription factor Hap5a-like	CCAAT-HAP5	cluster B	group A	2.5	2.2	1	-0.4	0.8	2.2	0.7	0.481	0.222	0.013	0.429	0.838	0.543	0.072	0.505
At1g54830		heme activated protein, putative	CCAAT-HAP5	cluster B	group A	2.1	2	1	-0.1	0.8	2	0.1	0.531	0.006	0.028	0.803	0.848	0.293	0.088	0.645
At3g12480		unknown protein	CCAAT-HAP5	cluster B	group A	2.7	2	1	-0.7	1.1	2	0.1	0.268	0.133	0.003	0.849	0.79	0.485	0.053	0.657
At5g45290		putative protein	C3H	cluster B	group A	2.7	2.2	1	-0.5	0.7	2.2	0.1	0.235	0.292	0.013	0.86	0.779	0.575	0.073	0.66
At2g37950		unknown protein	C3H	cluster B	group A	2.7	2.4	1	-0.4	0.9	2.4	0	0.13	0.197	0.008	0.908	0.752	0.528	0.066	0.673
At5g42910	AtbZIP15	bZIP protein	bZIP	cluster B	group A	2.5	1.4	1	-1.1	0.8	1.4	-0.1	0.132	0.24	0.011	0.47	0.752	0.551	0.07	0.524
At1g64380		TINY-like protein	AP2-EREBP	cluster B	group A	2.6	2.1	1	-0.5	0.9	2.1	-0.3	0.4	0.165	0.012	0.299	0.821	0.507	0.071	0.438
At5g49520	AtWRKY48	WRKY family transcription factor	WRKY	cluster C	group A	1.4	1.9	1	1.9	0.4	0.9	0.7	0.02	0.312	NA	0.019	0.639	0.585	NA	0.191
At2g34830	AtWRKY35	WRKY family transcription factor	WRKY	cluster C	group A	3.4	3.2	1	-0.2	1.8	3.2	1.1	0.507	0.106	0.004	0.1	0.844	0.467	0.056	0.296
At5g56270	AtWRKY2	WRKY family transcription factor	WRKY	cluster C	group A	1.4	1.2	1	0.3	-0.2	1.2	0.1	0.074	0.38	0.001	0.461	0.729	0.612	0.046	0.52
At3g01530	AtMYB57	myb family transcription factor	MYB	cluster C	group A	2.3	2.4	1	0.1	0.4	2.4	0.7	0.784	0.536	0.016	0.011	0.881	0.663	0.076	0.175
At3g06490	AtMYB108	myb family transcription factor (MYB108)	MYB	cluster C	group A	1.7	1.7	1	-0.1	0.1	1.7	0.3	0.779	0.779	0.024	0.409	0.879	0.73	0.085	0.495
At4g24540	AGL24	MADS-box protein	MADS	cluster C	group A	1.2	1.3	1	0.1	0.1	1.3	0.6	0.511	0.617	0.042	0.231	0.845	0.686	0.102	0.396
At1g24260	AGL9, SEP3	MADS-box protein	MADS	cluster C	group A	2.7	2	1	0.1	-0.3	2	-0.7	0.742	0.123	0.012	NA	0.875	0.478	0.072	NA
At2g26150	HSFA2	putative heat shock transcription factor	HSF	cluster C	group A	1.2	1.1	1	0	-0.1	1.1	0.1	0.869	0.595	0.038	0.458	0.892	0.68	0.098	0.518
At5g03790		homeodomain protein	HB	cluster C	group A	4.4	3	1	-1.4	1.1	3	0.6	NA	NA	0.013	0.411	NA	NA	0.072	0.496
At4g04890		homeodomain protein, Protodermal factor2 (PDF2)	HB	cluster C	group A	1.6	1.3	1	0	0.2	1.3	-0.3	0.959	0.447	0.004	0.482	0.899	0.636	0.057	0.529
At5g66700		homeodomain transcription factor-like	HB	cluster C	group A	2.3	2.7	1	0.5	0.4	2.7	0.7	0.107	0.256	0.009	NA	0.745	0.558	0.068	NA
At3g53340		transcription factor NF-Y, CCAAT-binding - like pr	CCAAT-HAP3	cluster C	group A	2	1.3	1	0	-0.6	1.3	0.1	0.78	0.174	0.045	0.487	0.879	0.514	0.106	0.531
At2g31770		putative ARI-like RING zinc finger protein	C3H	cluster C	group A	3	2.1	1	-0.3	-0.4	2.1	-0.9	0.185	0.006	0.034	0.052	0.765	0.293	0.094	0.24
At2g30580		putative C3HC4 zinc finger protein	C3H	cluster C	group A	1.9	1.6	1	-0.3	0.2	1.6	0.4	0.214	0.425	0.041	0.175	0.773	0.629	0.102	0.356
At4g26580		putative protein	C3H	cluster C	group A	1.4	1.2	1	-0.2	0.4	1.2	-0.1	0.431	0.242	0.029	0.428	0.828	0.553	0.089	0.505
At5g08730		similar to ARI-like RING zinc finger protein-like	C3H	cluster C	group A	1.9	1.4	1	-0.5	0	1.4	0.2	0.11	0.995	0.012	0.55	0.745	0.774	0.071	0.558
At1g74990		putative RING zinc finger protein	C3H	cluster C	group B	4.5	-1	1	-1	1	3.5	0.1	0.004	NA	0.127	NA	0.517	NA	0.16	NA
At2g02080		putative C2H2-type zinc finger protein	C2H2	cluster C	group A	2.2	1.4	1	-0.1	0	1.4	-0.8	0.82	0.87	0.017	0.086	0.886	0.749	0.077	0.281
At3g46080		zinc finger -like protein	C2H2	cluster C	group A	2.3	2.8	1	0.8	0.5	2.8	0.9	0.159	0.374	0.01	0.104	0.757	0.609	0.068	0.3
At3g53600		zinc finger - like protein	C2H2	cluster C	group A	1.4	1.8	1	0.4	0.7	1.8	0.6	0.362	0.083	0.009	0.117	0.813	0.444	0.067	0.311
At1g72050		C2H2-type zinc finger protein family	C2H2	cluster C	group A	2.2	2.1	1	0	-0.1	2.1	0.1	0.97	0.357	0.031	0.379	0.901	0.602	0.091	0.482
At1g03840		hypothetical protein	C2H2	cluster C	group A	2.1	2	1	-0.1	0.2	2	0.5	0.505	0.668	0.041	0.469	0.843	0.702	0.101	0.523
At3g46070		zinc finger -like protein	C2H2	cluster C	group A	2.5	2.6	1	0	0.9	2.6	0	0.741	0.11	0.018	0.919	0.875	0.468	0.077	0.675
At2g45050	GATA-2	GATA zinc finger protein	C2C2-Gata	cluster C	group A	1.9	1.6	1	-0.1	0	1.6	-0.3	0.674	0.944	0.027	0.087	0.87	0.765	0.088	0.282
At2g18380	GATA-20	GATA zinc finger protein	C2C2-Gata	cluster C	group A	1.6	1.5	1	-0.1	0.6	1.5	0.3	0.402	0.226	0.012	0.138	0.821	0.545	0.072	0.329
At3g50410	OBP1	Dof zinc finger protein	C2C2-Dof	cluster C	group A	3.1	2.5	1	-0.6	-0.1	2.5	-0.1	0.053	0.805	0.001	0.731	0.719	0.735	0.049	0.624
At1g64620		Dof zinc finger protein	C2C2-Dof	cluster C	group A	2.1	1.9	1	-0.2	0.2	1.9	0.1	0.651	0.581	0.022	0.855	0.866	0.675	0.083	0.659
At3g59060	AtbHLH065	putative protein	bHLH	cluster C	group A	1.4	1.3	1	0	-0.1	1.3	0.9	0.982	0.295	0.018	0.214	0.903	0.576	0.078	0.385
At5g04150	AtbHLH101	myc - like protein	bHLH	cluster C	group A	1.3	1.2	1	-0.2	0.1	1.2	-0.1	0.052	0.537	0.01	0.579	0.719	0.664	0.069	0.569
At2g43140	AtbHLH129	bHLH protein	bHLH	cluster C	group A	2.7	2.6	1	0.4	0.1	2.6	-0.1	0.036	0.732	0.001	0.655	0.706	0.72	0.04	0.599
At2g28350		auxin respone transcription factor	ARF	cluster C	group A	5.4	4.7	1	-0.8	0.9	4.7	-0.1	0.126	0.375	0.003	0.568	0.749	0.61	0.053	0.567
At4g13620		AP2 domain transcription factor (RAP2), putative	AP2-EREBP	cluster C	group A	2.4	2.1	1	0.4	-0.3	2.1	-0.1	0.108	0.388	0.003	0.703	0.745	0.615	0.053	0.615
At3g15210	AtERF4	transcription factor, putative	AP2-EREBP	cluster C	group A	1.7	1.7	1	0.7	0.5	1.7	-0.1	0.05	0.089	0.014	0.726	0.719	0.454	0.073	0.622
At5g43410		Nicotiana EREBP-3 like	AP2-EREBP	cluster C	group A	2.9	2.6	1	-0.2	0.6	2.6	0.1	0.309	0.367	0.01	0.861	0.8	0.606	0.068	0.661
At5g52020		AP2 domain protein RAP2.10	AP2-EREBP	cluster C	group A	2.5	1.9	1	-0.5	0.2	1.9	0	0.033	0.525	0.011	0.981	0.689	0.661	0.07	0.69
At5g06250		putative protein	ABI3VP1	cluster C	group A	3.5	3.5	1	0	0.8	3.5	0.7	0.894	0.026	0.002	0.245	0.895	0.359	0.052	0.405
At1g62300	AtWRKY6	WRKY family transcription factor	WRKY	cluster D	group A	1.9	1.2	1	0.7	-0.2	-0.7	1.2	0.036	0.802	0.079	0.024	0.706	0.734	0.131	0.203
At5g46350	AtWRKY8	WRKY family transcription factor	WRKY	cluster D	group A	2.5	2	1	-0.2	-0.6	NA	2	0.427	NA	NA	0.021	0.827	NA	NA	0.197
At4g04450	AtWRKY42	WRKY family transcription factor	WRKY	cluster D	group A	2.7	2.9	1	0.2	0.3	0.2	2.9	0.543	0.503	0.578	0.009	0.849	0.656	0.351	0.172
At5g10140	FLF/FLC/AGL25, AGL26	MADS box protein FLOWERING LOCUS F (FLF), AGL26	MADS	cluster D	group A	1.2	1.3	1	1.3	0.1	0.2	0.5	0.003	0.899	0.642	0.108	0.517	0.756	0.373	0.302
At3g11110		putative zinc finger protein	C3H	cluster D	group A	1.6	1.2	1	-0.2	-0.4	0.2	1.2	0.623	0.256	0.674	0.013	0.861	0.558	0.384	0.18
At1g24625	ZFP7	zinc finger protein 7, ZFP7	C2H2	cluster D	group A	1.1	1.2	1	0.1	0.5	0.2	1.2	0.599	0.014	0.258	0.042	0.857	0.327	0.226	0.227
At4g36240	GATA-7	GATA zinc finger protein	C2C2-Gata	cluster D	group A	2.6	1.6	1	0	0.3	-1	1.6	0.971	0.405	0.18	0.007	0.901	0.621	0.188	0.169
At1g22380	AtbHLH152	glycosyltransferase family, contains Pfam profile:	bHLH	cluster D	group A	1.4	1.3	1	-0.1	-0.1	0.3	1.3	0.659	0.647	0.078	0.046	0.868	0.696	0.13	0.233
At3g05800	AtbHLH150	bHLH protein	bHLH	cluster D	group A	1.7	1.8	1	0.3	0.1	0	1.8	0.063	0.543	0.887	0.012	0.72	0.665	0.45	0.178
At2g40200	AtbHLH051	hypothetical protein	bHLH	cluster D	group A	2.4	2.6	1	0.2	0.3	0.8	2.6	NA	NA	NA	0.024	NA	NA	NA	0.203
At2g23340		putative AP2 domain transcription factor	AP2-EREBP	cluster D	group A	1.8	1.7	1	0	-0.1	0.1	1.7	0.867	0.832	0.584	0.037	0.891	0.742	0.353	0.222
At5g49620	AtMYB78	myb family transcription factor	MYB	cluster E	group A	1.5	1.4	1	0.1	0.7	1.6	1.4	0.58	0.119	0.05	0.016	0.855	0.474	0.11	0.188
At4g05330		putative protein	C2H2	cluster E	group A	2.4	2.1	1	-0.3	1.6	2	2.1	0.663	0.003	0.011	0.001	0.868	0.267	0.069	0.148
At2g33810	SPL3	putative squamosa-promoter binding protein	SBP	cluster F	group B	1.6	-1.6	1	-0.6	-0.8	0	-1.6	0.08	0.173	0.941	0.007	0.733	0.513	0.464	0.169
At2g02450		NAM (no apical meristem)-like protein	NAC	cluster F	group B	1.3	-1.2	1	0.1	-0.2	-0.1	-1.2	0.796	0.623	0.739	0.002	0.883	0.688	0.405	0.148
At1g72350	AGL60	MADS-box protein, AGL60	MADS	cluster F	group B	2.1	-1.3	1	0	-1.3	0.8	NA	NA	0.001	0.141	NA	NA	0.263	0.167	NA
At4g36620	GATA-19	GATA zinc finger protein	C2C2-Gata	cluster F	group A	1.8	1	1	0.1	-0.1	1	-0.8	0.75	0.53	0.019	0	0.876	0.662	0.079	0.094
At1g02340	AtbHLH026, HFR1	expressed protein	bHLH	cluster F	group B	1.5	-1.2	1	0	-0.8	0.4	-1.2	0.976	0.082	0.313	0.003	0.902	0.444	0.25	0.151
At3g61950	AtbHLH067	putative protein	bHLH	cluster F	group B	1.3	-1.2	1	-0.5	0	0.1	-1.2	0.008	0.901	0.757	0.017	0.576	0.756	0.41	0.19
At1g18330	EPR1	MYB transcription factor	MYB	cluster G	group B	1.4	-1.2	1	0.2	-0.5	-1.2	-0.2	0.156	0.008	0.01	0.238	0.757	0.297	0.068	0.401
At1g05230		homeodomain protein	HB	cluster G	group B	1.2	-1.1	1	0.1	-0.6	-1.1	-0.6	0.846	0.027	0.021	0.047	0.888	0.361	0.082	0.234
At1g73730	EIL3	ethylene-insensitive3-like3 (EIL3)	EIL	cluster G	group B	1	-1.2	1	-0.5	-0.2	-1.2	-0.3	0.083	0.535	0.001	0.369	0.733	0.663	0.048	0.476
At4g01270		putative RING zinc finger protein	C3H	cluster G	group A	1.7	1	1	1	-0.1	-0.6	0.8	0.011	0.888	0.099	0	0.6	0.753	0.142	0.094
At1g25440	COL16	CONSTANS B-box zinc finger family protein	C2C2-CO-like	cluster G	group B	2	-1.2	1	-0.1	-0.2	-1.2	0.8	0.586	0.336	0.008	0.257	0.856	0.594	0.066	0.412
At4g17880	AtbHLH004, AtMYC4	bHLH protein	bHLH	cluster G	group B	1.1	-1	1	0.1	-0.3	-1	-0.5	0.752	0.373	0.013	0.088	0.877	0.609	0.072	0.283
At1g71520		hypothetical protein	AP2-EREBP	cluster G	group B	1.6	-1	1	0.6	0.2	-1	0.1	0.002	0.411	0.018	0.294	0.488	0.624	0.077	0.436
At3g61970		RAV-like protein	ABI3VP1	cluster G	group B	1.3	-1.4	1	-0.3	-0.3	-1.4	0	0.204	0.23	0.003	0.794	0.77	0.548	0.055	0.643
At1g22590	AGL87	NA	MADS	cluster I	group B	1.8	-2	1	-0.4	-0.2	-0.6	-2	0.588	NA	0.014	0.002	0.856	NA	0.074	0.149
At4g36590	AGL40	MADS-box protein	MADS	cluster I	group B	1.2	-1.3	1	-0.1	-0.1	-0.8	-1.3	0.828	0.751	0.006	0.009	0.887	0.725	0.062	0.173
At2g42380	AtbZIP34	bZIP protein	bZIP	cluster I	group B	1.2	-1.5	1	-0.3	-0.9	-0.6	-1.5	0.388	0.003	0.192	0.008	0.819	0.267	0.194	0.172
UBIQUITIN LIGASES
At3g58820		F-box protein family	B7	cluster E	group A	1.4	1.8	3	0.5	1.3	1.7	1.8	0.149	0.011	0.008	0.015	0.757	0.307	0.066	0.185
At2g43270		putative myb-related transcription factor	A3	cluster E	group A	2	2.2	3	0.2	1.3	1	2.2	0.421	0.017	0.035	0.026	0.824	0.336	0.095	0.207
At2g27310		F-box protein family	E		group A		1.2	3	1.1	0.7	1.2	1.2	0.032	0.3	0.005	0.045	0.684	0.578	0.058	0.231
At1g60190		hypothetical protein	Ubox-RING		group A		2	3	0	2	1.1	1.8	0.988	0.048	0.033	0.028	0.904	0.397	0.093	0.21
At1g68820		expressed protein	HCa-RING	cluster E	group A	1.1	1	2	-0.1	1	0.9	1	0.626	0.03	0.035	0.013	0.861	0.365	0.095	0.181
At5g62910		expressed protein	C2-RING	cluster E	group A	1.9	1.6	2	-0.2	0.7	1.6	1.6	0.507	0.055	0.021	0.024	0.844	0.41	0.082	0.204
At5g01070		zinc finger (C3HC4-type RING finger) protein family	v-RING	cluster E	group A	2.8	2.7	2	0	0.5	1.6	2.7	0.926	0.369	0.019	0.022	0.898	0.608	0.079	0.199
At4g14365		expressed protein	HCa-RING		group A		1.3	2	1.3	1.1	1.3	1	0.029	0.06	0.036	0.09	0.671	0.417	0.096	0.284
At3g49040		F-box protein family	B4		group B		-1.2	2	-0.6	-1.2	-0.9	-1.2	0.187	0.016	0.037	0.041	0.765	0.332	0.098	0.227
At2g34000		conserved hypothetical protein	D2-RING		group B		-1.4	2	-0.3	-1	-1.4	-0.9	0.473	0.017	0.048	0.115	0.836	0.334	0.108	0.309
At5g24240	UBQ-like	ubiquitin family	NA		group B		-1.6	2	-0.4	-1.1	-1.4	-1.6	0.107	0.098	0.002	0.013	0.745	0.461	0.05	0.184
At3g23280		auxin-regulated protein	HCa-RING	cluster A	group A	1.3	1	1	-0.1	1	-0.2	-0.3	0.502	0.032	0.555	NA	0.842	0.365	0.343	NA
At2g43260		expressed protein	A3	cluster A	group A	1.5	1.3	1	-0.1	1.3	0.1	-0.2	0.357	0.038	0.816	0.39	0.813	0.377	0.429	0.487
At5g62510		F-box protein family	A4	cluster B	group A	1.5	1.4	1	-0.1	1.3	1.4	-0.1	0.383	0.02	0.028	0.748	0.818	0.344	0.088	0.629
At2g14835		zinc finger (C3HC4-type RING finger) protein family	HCa-RING	cluster B	group A	2.5	2.2	1	-0.3	1	2.2	-0.2	0.141	0.189	0.039	0.603	0.755	0.525	0.1	0.579
At2g26350		zinc-binding peroxisomal integral membrane protein	HCa-RING	cluster B	group A	2.6	2.3	1	-0.3	0.8	2.3	0	0.034	0.056	0.036	0.944	0.689	0.413	0.096	0.682
At1g59560		expressed protein	HCa-RING	cluster B	group A	2.7	2.1	1	-0.6	0.6	2.1	-0.4	0.1	0.323	0.004	0.192	0.741	0.589	0.056	0.369
At3g21850	ASK9	E3 ubiquitin ligase SCF complex subunit SKP1/ASK1 (At9), putative	ASK	cluster B	group A	2.7	2.6	1	-0.1	1.5	2.6	0.1	0.745	0.145	0.007	0.758	0.875	0.494	0.063	0.631
At5g45290		zinc finger (C3HC4-type RING finger) protein family	H2-RING	cluster B	group A	2.7	2.2	1	-0.5	0.7	2.2	0.1	0.235	0.292	0.013	0.86	0.779	0.575	0.073	0.66
At2g37950		zinc finger (C3HC4-type RING finger) protein family	v-RING	cluster B	group A	2.7	2.4	1	-0.4	0.9	2.4	0	0.13	0.197	0.008	0.908	0.752	0.528	0.066	0.673
At2g21680		Kelch repeat containing F-box protein family	D	cluster B	group A	2.9	1.5	1	-1.4	1.5	1.5	0.3	0.183	0.164	0	0.025	0.764	0.507	0.032	0.206
At5g57950	p27-like	26S proteasome regulatory subunit, putative	Regulatory Subunit	cluster C	group A	1	1.1	1	0.1	0.1	1.1	0.2	0.459	0.318	0.01	0.612	0.834	0.587	0.068	0.582
At5g62860		expressed protein	A4	cluster C	group A	1.3	1.1	1	-0.2	0.2	1.1	0.2	0.268	0.292	0.024	0.056	0.79	0.575	0.085	0.245
At1g14260		expressed protein	v-RING	cluster C	group A	1.3	1	1	0.4	0.4	1	-0.2	0.035	0.054	0.009	0.258	0.699	0.409	0.067	0.413
At5g38890		expressed protein	Ubox-RING	cluster C	group A	1.3	1.1	1	-0.1	0.2	1.1	-0.2	0.376	0.213	0.046	0.338	0.816	0.537	0.106	0.461
At4g26580		zinc finger (C3HC4-type RING finger) protein family	H2-RING	cluster C	group A	1.4	1.2	1	-0.2	0.4	1.2	-0.1	0.431	0.242	0.029	0.428	0.828	0.553	0.089	0.505
At2g17020		F-box protein family, AtFBL10	C1	cluster C	group A	1.4	1.5	1	0.1	0.5	1.5	0.1	0.511	0.173	0.011	0.527	0.845	0.513	0.07	0.55
At2g42620		F-box protein (ORE9) (FBL7)	C3	cluster C	group A	1.5	1.1	1	-0.2	0.7	1.1	-0.4	0.075	0.061	0.014	0.084	0.73	0.418	0.074	0.278
At3g47160		RNA-binding protein-like protein	HCa-RING	cluster C	group A	1.5	1.2	1	-0.4	0.5	1.2	0	0.006	0.073	0.027	0.899	0.533	0.43	0.088	0.671
At5g45110		regulatory protein NPR1-related; transcription factor inhibitor I kappa B-like	BTB	cluster C	group A	1.6	1.3	1	-0.2	0.1	1.3	0.2	0.101	0.447	0.012	0.509	0.741	0.636	0.072	0.541
At2g20580	RPN1	26S proteasome regulatory subunit S2 (RPN1)	Regulatory Subunit	cluster C	group A	1.7	1.5	1	-0.1	0.3	1.5	-0.2	0.802	0.283	0.014	0.159	0.883	0.571	0.073	0.345
At2g11200		F-box protein family	A2	cluster C	group A	1.8	1.3	1	-0.5	0.6	1.3	0.1	0.231	0.041	0.037	0.512	0.779	0.384	0.098	0.542
At4g15975		expressed protein	H2-RING	cluster C	group A	1.9	1.1	1	0.1	0.4	1.1	-0.8	0.724	0.317	0.013	0.131	0.874	0.587	0.073	0.323
At2g30580		zinc finger (C3HC4-type RING finger) protein family	HCa-RING	cluster C	group A	1.9	1.6	1	-0.3	0.2	1.6	0.4	0.214	0.425	0.041	0.175	0.773	0.629	0.102	0.356
At2g44030		Kelch repeat containing F-box protein family	D	cluster C	group A	1.9	1.6	1	0.1	-0.2	1.6	-0.3	0.442	0.604	0.004	0.25	0.829	0.682	0.057	0.408
At1g26830	AtCUL3A	E3 ubiquitin ligase SCF complex subunit Cullin, putative	CULLIN	cluster C	group A	2	1.6	1	-0.4	0.2	1.6	0.3	0.206	0.743	0.004	0.194	0.773	0.722	0.055	0.371
At3g26920		F-box protein family	B4	cluster C	group A	2	1.4	1	0.9	-0.6	1.4	-0.1	0.279	0.101	0.002	0.845	0.791	0.462	0.049	0.657
At1g53550		F-box protein family	A5	cluster C	group A	2.8	1.9	1	-0.4	-0.9	1.9	-0.4	0.031	0.124	0.001	0.303	0.674	0.479	0.045	0.44
At1g77770		expressed protein	HCa-RING	cluster C	group A	2.9	1.9	1	-0.5	-0.5	1.9	-0.9	0.063	0.06	0.032	0.083	0.72	0.417	0.093	0.277
At4g02680		tetratricopeptide repeat (TPR)-containing protein	BTB	cluster C	group A	2.9	2.7	1	-0.1	0.3	2.7	-0.2	0.609	0.41	0.001	0.429	0.859	0.624	0.041	0.505
At1g60180		hypothetical protein	E	cluster C	group A	2.9	2.8	1	0.4	-0.1	2.8	0.4	0.147	0.78	0.011	0.596	0.756	0.73	0.069	0.576
At2g31770		ARI RING zinc finger protein -related	HCb-RING	cluster C	group A	3	2.1	1	-0.3	-0.4	2.1	-0.9	0.185	0.006	0.034	0.052	0.765	0.293	0.094	0.24
At3g05530	RPT5a	26S proteasome AAA-ATPase subunit RPT5a	ATPase Subunit	cluster C	group A	3.5	3.4	1	-0.1	2	3.4	0.2	0.663	0.177	0.006	0.672	0.868	0.517	0.061	0.604
At2g33200		F-box protein family	C5	cluster C	group A	4.4	3.4	1	-0.2	0.6	3.4	-1	0.596	0.101	0.003	NA	0.857	0.462	0.053	NA
At3g49480		hypothetical protein	B4	cluster C	group A	5.4	4.7	1	-0.7	4.7	3.3	-0.2	NA	0.012	0.143	NA	NA	0.317	0.168	NA
At1g74990		zinc finger (C3HC4-type RING finger) protein family	HCa-RING	cluster C	group B	4.5	-1	1	-1	1	3.5	0.1	0.004	NA	0.127	NA	0.517	NA	0.16	NA
At3g11110		zinc finger (C3HC4-type RING finger) protein family	H2-RING	cluster D	group A	1.6	1.2	1	-0.2	-0.4	0.2	1.2	0.623	0.256	0.674	0.013	0.861	0.558	0.384	0.18
At5g56370		F-box protein family	B4	cluster E	group A	3.6	4.2	1	1	0.6	0.8	4.2	0.04	0.516	0.154	0.001	0.714	0.658	0.173	0.146
At4g01270		zinc finger (C3HC4-type RING finger) protein family	H2-RING	cluster G	group A	1.7	1	1	1	-0.1	-0.6	0.8	0.011	0.888	0.099	0	0.6	0.753	0.142	0.094
At3g28620		zinc finger (C3HC4-type RING finger) protein family	H2-RING	cluster G	group B	1.2	-1.1	1	-0.1	0.1	-1.1	-0.8	0.691	0.711	0.042	0.093	0.871	0.713	0.103	0.288
At3g47020		F-box protein family	A5	cluster H	group A	1.7	1	1	0.3	-0.5	-0.6	1	0.362	NA	NA	0.038	0.813	NA	NA	0.222
At4g21510		F-box protein family	C2	cluster H	group B	1.4	-1.1	1	0	-1.1	0.3	-0.2	0.936	0.007	0.047	0.331	0.898	0.293	0.107	0.457
At3g19390		cysteine proteinase	Ubox-RING	cluster I	group B	1.1	-1.2	1	-0.2	-0.1	-0.6	-1.2	0.181	0.815	0.007	0.001	0.762	0.737	0.063	0.148
At2g21380		kinesin-related protein	HCa-RING	cluster I	group B	1.2	-1.2	1	-0.1	0	-1.2	-1	0.611	0.993	0.012	0.139	0.859	0.773	0.071	0.329
At3g49030		F-box protein family	B4	cluster I	group B	1.5	-1.2	1	0.3	-0.2	-0.6	-1.2	0.306	0.482	0.053	0.008	0.798	0.648	0.112	0.171
At4g39050		kinesin-related protein	HCa-RING	cluster I	group B	1.9	-1.6	1	0	0.3	-1.6	-1.6	0.997	NA	0.096	0.021	0.904	NA	0.141	0.198
At5g19990	RPT6a	26S proteasome AAA-ATPase subunit RPT6a	ATPase Subunit		group A		1.1	1	0.3	0.3	0	1.1	0.305	0.442	0.857	0.019	0.798	0.635	0.442	0.193
At1g49230		RING-H2 finger protein RHA3a -related	H2-RING		group A		1	1	0.1	0.5	0.1	1	0.484	0.244	0.881	0.005	0.839	0.554	0.448	0.155
At2g02350		SKP1 interacting partner 3 (SKIP3)	E		group A		1.1	1	-0.4	-0.8	-0.6	1.1	0.412	0.117	0.365	0.038	0.821	0.472	0.273	0.222
At2g44580		zinc finger (C3HC4-type RING finger) protein family	HCb-RING		group A		1.8	1	0.6	1.4	1.1	1.8	0.34	0.068	0.055	0.001	0.805	0.425	0.114	0.146
At3g10910		RING zinc finger protein -related	H2-RING		group A		1.9	1	0.1	0.5	-0.3	1.9	0.815	0.49	0.549	0.036	0.884	0.652	0.342	0.219
At4g22250		zinc finger (C3HC4-type RING finger) protein family	HCa-RING		group A		3	1	-1.7	2.7	1.6	3	NA	NA	0.013	0.034	NA	NA	0.072	0.218
At5g65850		F-box protein family	A5		group A		1.1	1	0	0	1.1	0.4	0.82	0.8	0.009	0.574	0.886	0.733	0.067	0.568
At1g14200		zinc finger (C3HC4-type RING finger) protein family	H2-RING		group A		1.4	1	0.4	0.5	1.4	-0.1	0.256	0.492	0.038	0.782	0.787	0.653	0.099	0.638
At2g15580		zinc finger (C3HC4-type RING finger) protein family	H2-RING		group A		1.3	1	-0.3	0.8	1.3	0	0.383	0.196	0.023	0.983	0.818	0.528	0.084	0.691
At4g11770		Kelch repeat containing F-box protein family	D		group A		1.8	1	-1.3	NA	1.8	NA	NA	NA	0.039	NA	NA	NA	0.1	NA
At5g53540	RPT6-like	26S proteasome regulatory particle chain RPT6-related protein	Regulatory Subunit		group B		-1.2	1	-0.1	-0.4	-1.2	-0.6	0.35	0.417	0.032	0.233	0.81	0.626	0.093	0.398
At5g53300	UBC10/UBCA	ubiquitin-conjugating enzyme 10 (UBC10)	NA		group B		-1.2	1	-0.1	-0.6	-0.2	-1.2	0.83	0.453	0.7	0.022	0.887	0.638	0.393	0.2
At4g12150		zinc finger (C3HC4-type RING finger) protein family	H2-RING		group B		-1.4	1	-0.4	-0.7	-1.1	-1.4	0.529	0.133	0.042	0.03	0.848	0.485	0.103	0.211
At4g02760		F-box protein family	E		group B		-1.3	1	-0.3	-0.4	-0.6	-1.3	0.138	0.399	0.23	0.007	0.754	0.619	0.213	0.17
At5g48990		Kelch repeat containing F-box protein family	D		group B		-1.3	1	-0.4	-0.6	-0.9	-1.3	0.349	0.179	0.005	0.013	0.81	0.518	0.059	0.184
At5g08139		zinc finger (C3HC4-type RING finger) protein family	H2-RING		group B		-1.1	1	-0.3	-0.1	-0.9	-1.1	0.3	0.921	0.087	0.004	0.797	0.761	0.136	0.154
At4g03190		F-box protein GRR1-like protein 1, AtFBL18	C3		group B		-1.1	1	-0.6	-0.1	-0.2	-1.1	0.094	0.87	0.102	0.018	0.739	0.749	0.144	0.191
At1g66490		F-box protein family	A2		group B		-1.1	1	-0.5	-0.2	-1.1	-0.8	0.058	0.612	0.005	0.016	0.72	0.685	0.058	0.188
At5g22920		PGPD14 protein	H2-RING		group B		-1.2	1	-0.9	-1.2	-0.8	-1.4	0.023	0	0.008	0.062	0.644	0.212	0.065	0.254
At5g06490		zinc finger (C3HC4-type RING finger) protein family	H2-RING		group B		-1.3	1	-0.7	-0.9	-1.3	-1.4	0.023	0.015	0.049	0.075	0.642	0.332	0.109	0.269
At1g23390		Kelch repeat containing F-box protein family	C2		group B		-1.1	1	-0.7	-0.6	-1.1	-0.5	0.174	0.272	0.018	0.135	0.759	0.567	0.077	0.326
At3g18773		unknown protein	H2-RING		group B		-1.1	1	-0.1	-0.6	-1.1	-0.9	0.887	0.175	0.017	0.265	0.894	0.516	0.077	0.417
At1g66320		F-box protein family	B6		group B		-1.3	1	-0.1	-0.4	-1.3	-0.4	0.525	0.208	0.017	0.36	0.848	0.535	0.077	0.471
At5g10250		phototropic response protein, putative	BTB		group B		-1.1	1	-0.2	-0.6	-1.1	-0.4	0.469	0.435	0.017	0.48	0.835	0.632	0.077	0.528
At5g38670		F-box protein family	D		group B		-1.4	1	0.1	0.5	-1.4	-0.2	0.807	0.567	0	0.659	0.883	0.671	0.037	0.6
At1g67800		copine-related	HCa-RING		group B		-1	1	0.1	-0.1	-1	0	0.566	0.832	0.017	0.904	0.852	0.741	0.076	0.672
