# Supplementary material for: Comparative transcriptome analysis of Arabidopsis thaliana infested by diamond back moth (Plutella xylostella) larvae reveals signatures of stress response, secondary metabolism, and signalling
Source: BMC Genomics. 2008 Apr 9;9:154. doi: 10.1186/1471-2164-9-154 (PMC2375910; doi:10.1186/1471-2164-9-154)
Supplement: Additional file 3 — Venn analysis of differentially expressed genes. To the left the number of communalities in the set of differentially expressed genes comparing DBM responses with previously published large scale transcriptome analyses. References are given in the title of each experiment. a and b denote the sets being intersected, with b being the last set to be intersected. First pairwise intersects are shown, then thresome intersects, etc. This comparison is based on a summary of experimental sets, i.e. a gene was counted as differentially expressed (DE) if at least one sample in a given experimental series was considered DE (see Figure 8 for definitions of DE). A list of all genes being considered as DE is given to the right. First, the maximum fold change in any of the indicated samples is given; ratios are given only if at least one treatment was called DE. Second, ratios for all time points in each experiment are given; ratios are shown only if the gene was called DE. Sheet a: induced genes; sheet b: repressed genes. [file 1471-2164-9-154-S3.xls]

## Sheet: UP
	Supplemental Table 4a: Venn analysis of differentially expressed genes; up-regulated genes a and b denote the sets being intersected, with b being the last set to be intersected. First pairwise intersects are shown, then thresome intersects, etc. The grayscale indicates the size of each respective piece. The darker, the more in that set relative to the comparison.															SUMMARY: maximum fold change in any of the indicated samples; ratios are given only if at least one treatment was called DE shown are all genes that were called DE in at least one experiment this data set was used to generate the Venn table to the right													fold change in the all samples from each publication samples; ratios are only given if the treatment was called DE
	X. Xylostella; 1h, 4h, 8h, or 24h; Operon	P. rapae; 5h; Little; CATMA	P. rapae; 12h or 24h; deVos; Affy	P. rapae; 3 to 5 h, 24h loc, or 24h dis; Reymond; cDNA	S. littoralis; 3 to 5h; Reymond; cDNA	F. occidentalis; 12h or 24h; de Vos; Affy	M. persicae; 48h or 72h; de Vos; Affy	M. persicae; Ws, Cvi, or Ler; 3d; Kusnierczyk; oligo	B. brassicae; Ws, Cvi, or Ler; 3d; Kusnierczyk; oligo	# in a	# in b	# in a but not in b	# in a and b	# in b but not in a		locus	description	X. Xylostella; 1h, 4h, 8h, or 24h; Operon	P. rapae; 5h; Little; CATMA	P. rapae; 12h or 24h; deVos; Affy	P. rapae; 3 to 5h, 24h loc, or 24h dis; Reymond; cDnp	S. littoralis; 3 to 5h; Reymond; cDnp	F. occidentalis; 12h or 24h; de Vos; Affy	M. persicae; 48h or 72h; de Vos; Affy	M. persicae; Ws, Cvi, or Ler; 3d; Kusnierczyk; oligo	B. brassicae; Ws, Cvi, or Ler; 3d; Kusnierczyk; oligo	# of occurrences		locus	description	X. Xylostella; 1h; Operon	X. Xylostella; 4h; Operon	X. Xylostella; 8h; Operon	X. Xylostella; 24h; Operon	P. rapae; 5h; Little; CATMA	P. rapae; 12h; deVos; Affy	P. rapae; 24h; deVos; Affy	F. occidentalis; 12h; de Vos; Affy	F. occidentalis; 24h; de Vos; Affy	M. persicae; 48h; de Vos; Affy	M. persicae; 72h; de Vos; Affy	S. littoralis; 3 to 5h; Reymond; cDNA	P. rapae; 3 to 5h; Reymond; cDNA ; SuppTab 1	P. rapae; 24h local; Reymond; cDNA	P. rapae; 24h distal; Reymond; cDNA	P. rapae; 3 to 5h; Reymond; cDNA; SuppTab 2	B. brassicae; Ws; 3d; Kusnierczyk; oligo	B. brassicae; Cvi; 3d; Kusnierczyk; oligo	B. brassicae; Ler; 3d; Kusnierczyk; oligo
	a	b								1664	408	1516	148	260		At2g24850	tyrosine aminotransferase that is responsive to treatment with jasmonic acid.	4.3863	3.70276	4.30566	notDE	2.49861	4.98236	2.98541	4.688	5.326	8		At2g24850	tyrosine aminotransferase that is responsive to treatment with jasmonic acid.		2.70688	2.31386	4.3863	3.70276	4.30566		2.39766	4.98236	2.17353	2.98541	2.49861					5.326	5.116
	a		b							1664	651	1460	204	447		At4g39950	Belongs to cytochrome P450 and is involved in tryptophan metabolism. Converts Trp to indo-3-acetaldoxinme (IAOx), a precursor to IAA and indole glucosinolates.	2.68724	1.24547	1.52876	2.50259	1.33914	1.42205	notDE	2.314	2.621	8		At4g39950	Belongs to cytochrome P450 and is involved in tryptophan metabolism. Converts Trp to indo-3-acetaldoxinme (IAOx), a precursor to IAA and indole glucosinolates.		1.6723	1.94225	2.68724	1.24547	1.52876		1.42205	1.3756			1.33914	2.50259			1.75275	1.681	1.312	2.621
	a			b						1664	155	1608	56	99		At1g51760	encodes a member of the six Arabidopsis IAA-amino acid conjugate hydrolase subfamily and conjugates and conjugates IAA-Ala in vitro	np	3.05731	3.09363	notDE	2.47089	2.92243	1.31766	2.543	2.453	7		At1g51760	encodes a member of the six Arabidopsis IAA-amino acid conjugate hydrolase subfamily and conjugates and conjugates IAA-Ala in vitro					3.05731	3.09363		1.61559	2.92243	1.31766		2.47089				2.62059	2.453	2.419
	a				b					1664	91	1623	41	50		At5g22630	prephenate dehydratase family	notDE	1.78649	1.77035	1.22177	1.26333	1.22311	notDE	2.483	2.494	7		At5g22630	prephenate dehydratase family					1.78649	1.77035			1.22311			1.26333	1.22177		1.05693	1.15704		2.494
	a					b				1664	1197	1400	264	931		At5g05730	anthranilate synthase, alpha subunit, component I-1 (ASA1)	notDE	1.75683	1.48609	1.57103	1.26239	1.38216	notDE	1.327	1.211	7		At5g05730	anthranilate synthase, alpha subunit, component I-1 (ASA1)					1.75683	1.48609			1.38216			1.26239	1.57103						1.211
	a						b			1664	1864	1457	207	1657		At4g11320	cysteine proteinase, putative, contains similarity to cysteine proteinase RD21A (thiol protease) GI:435619, SP:P43297 from (Arabidopsis thaliana)	3.68784	3.40599	4.67091	3.19259	1.90348	4.13892	1.9371			7		At4g11320	cysteine proteinase, putative, contains similarity to cysteine proteinase RD21A (thiol protease) GI:435619, SP:P43297 from (Arabidopsis thaliana)		2.89332	3.68784	3.5343	3.40599	4.67091	3.16026	1.56817	4.13892	1.9371		1.90348	3.19259
	a							b		1664	195	1610	54	141		At1g17420	Lipoxygenase	3.22596	4.50518	notDE	2.42641	2.14826	3.0512	notDE	3.723	3.467	7		At1g17420	Lipoxygenase	1.94955		2.33228	3.22596	4.50518				3.0512			2.14826		2.03508	2.42641	2.50335		3.467
	a								b	1664	161	1614	50	111		At1g19180	expressed protein	2.61583	2.52446	1.51726	2.10629	1.49057	2.28264	1.01866			7		At1g19180	expressed protein	1.49032	1.80252	2.61583	2.57064	2.52446	1.51726	1.423	1.07387	2.28264		1.01866	1.49057	2.10629	1.43796	1.64427	1.65535
		a	b							408	651	245	163	488		At3g45140	Chloroplast lipoxygenase required for wound-induced jasmonic acid accumulation in Arabidopsis.	2.56964	notDE	1.66406	2.14294	1.4314	1.45115	notDE	1.768	2.697	7		At3g45140	Chloroplast lipoxygenase required for wound-induced jasmonic acid accumulation in Arabidopsis.			1.94908	2.56964		1.66406			1.45115			1.4314	2.14294				1.393	1.736	2.697
		a		b						408	155	343	65	93		At1g74950	expressed protein	2.07484	2.19842	2.12711	3.7813	1.68915	1.4811	1.07985			7		At1g74950	expressed protein	1.27135	1.6397	2.07484	1.81288	2.19842	2.12711	1.07448	1.35676	1.4811	1.07985		1.68915	3.7813			2.14405
		a			b					408	91	359	49	42		At5g20230	Al-stress-induced gene	2.03914	2.2946	1.25108	2.22133	2.79424	3.3657	3.82829			7		At5g20230	Al-stress-induced gene			1.90286	2.03914	2.2946		1.25108	1.18576	3.3657	2.91243	3.82829	2.79424		2.20815	2.22133	2.9982
		a				b				408	1197	222	186	1011		At4g31500	oxime-metabolizing enzyme in the biosynthetic pathway of glucosinolates	1.70546	1.45161	notDE	2.58665	1.5234	1.38973	notDE	1.792	1.896	7		At4g31500	oxime-metabolizing enzyme in the biosynthetic pathway of glucosinolates		1.25295	1.16152	1.70546	1.45161				1.38973			1.5234	2.58665				1.772	1.034	1.896
		a					b			408	1864	327	81	1783		At2g30870	early dehydration-induced gene ERD13 homologous to tobacco and maize glutathione S-transferases. Encodes glutathione transferase belonging to the phi class of GSTs. Naming convention according to Wagner et al. (2002)	1.60937	notDE	notDE	1.22685	1.11806	1.31024	1.51838	1.048	1.325	7		At2g30870	early dehydration-induced gene ERD13 homologous to tobacco and maize glutathione S-transferases. Encodes glutathione transferase belonging to the phi class of GSTs. Naming convention according to Wagner et al. (2002)		1.60937	1.10469	1.3352					1.31024		1.51838	1.11806	1.22685						1.325
		a						b		408	195	373	35	160		At3g09940	monodehydroascorbate reductase, putative, similar to monodehydroascorbate reductase (NADH) GB:JU0182 (Cucumis sativus)	1.53634	2.929	3.6801	1.17571	1.04282	6.19446	4.99359			7		At3g09940	monodehydroascorbate reductase, putative, similar to monodehydroascorbate reductase (NADH) GB:JU0182 (Cucumis sativus)		1.1837	1.53634		2.929	3.6801		2.97724	6.19446		4.99359	1.04282	1.17571
		a							b	408	161	379	29	132		At3g16460	jacalin lectin family protein, contains Pfam profile: PF01419 jacalin-like lectin domain; similar to myrosinase binding protein (Brassica napus) GI:1711296, GI:1655824, myrosinase-binding protein homolog (Arabidopsis thaliana) GI:2997767; contains Pfam pr	1.09863	2.20652	2.1419	1.42635	1.5328	2.12695	notDE	1.269		7		At3g16460	jacalin lectin family protein, contains Pfam profile: PF01419 jacalin-like lectin domain; similar to myrosinase binding protein (Brassica napus) GI:1711296, GI:1655824, myrosinase-binding protein homolog (Arabidopsis thaliana) GI:2997767; contains Pfam pr		1.03649	1.09863		2.20652	2.1419			2.12695			1.5328	1.42635		1.32954	1.58976
			a	b						651	155	605	46	112		At1g75220	integral membrane protein, putative	notDE	1.57186	1.18971	1.31897	1.07039	1.58493	1.89465			6		At1g75220	integral membrane protein, putative					1.57186	1.18971			1.58493	1.00665	1.89465	1.07039	1.31897
			a		b					651	91	616	35	56		At3g57260	glycosyl hydrolase family 17	notDE	1.81882	1.70731	2.87128	2.20615	2.57863	3.8007			6		At3g57260	glycosyl hydrolase family 17					1.81882	1.70731	1.32829	2.28668	2.57863	1.02884	3.8007	2.20615	2.87128
			a			b				651	1197	348	303	894		At2g29450	glutathione transferase (103-1A)	notDE	1.52185	1.80567	1.85518	2.14162	notDE	notDE	1.552	1.152	6		At2g29450	glutathione transferase (103-1A)					1.52185	1.80567						2.14162			1.85518	2.51096		1.152
			a				b			651	1864	459	192	1672		At4g02380	late embryogenesis abundant protein family	notDE	notDE	notDE	1.16978	1.31564	3.57973	3.8057	2.142	2.038	6		At4g02380	late embryogenesis abundant protein family								2.2214	3.57973	3.8057	2.88819	1.31564	1.11908		1.16978	1.02857	1.898	1.328	2.038
			a					b		651	195	619	32	163		At3g57520	glycosyl hydrolase family 36	notDE	2.11039	1.90441	1.54569	1.13093	2.1907	2.96916			6		At3g57520	glycosyl hydrolase family 36					2.11039	1.90441			2.1907	2.96916	2.78353	1.13093	1.54569
			a						b	651	161	623	28	133		At5g64260	phi-1-related protein	notDE	1.59101	1.5238	1.45687	1.35784	2.32196	2.49334			6		At5g64260	phi-1-related protein					1.59101	1.5238			2.32196	2.49334	1.50867	1.35784	1.45687		1.37268	1.31615
				a	b					158	91	78	80	11		At3g16400	myrosinase-binding protein-like protein (AtMLP-470) mRNA,	3.31576	2.95268	1.61181	notDE	2.98601	1.71368	notDE	1.715		6		At3g16400	myrosinase-binding protein-like protein (AtMLP-470) mRNA,		1.95384	2.79946	3.31576	2.95268	1.61181		1.71368	1.51363			2.98601
				a		b				158	1197	92	66	1131		At5g24770	mRNA for vegetative storage protein, complete cds	3.27704	2.44549	4.3918	3.43888	2.65062	3.15808	notDE			6		At5g24770	mRNA for vegetative storage protein, complete cds		2.4713	2.33553	3.27704	2.44549	4.3918	1.69564		3.15808			2.65062		3.43888	1.55159	2.66903
				a			b			158	1864	120	38	1826		At1g72520	lipoxygenase, putative, similar to lipoxygenase gi:1495804 (Solanum tuberosum), gi:1654140 (Lycopersicon esculentum), GB:CAB56692 (Arabidopsis thaliana)	3.10749	2.04141	2.7689	notDE	notDE	3.0867	notDE	4.131	3.897	6		At1g72520	lipoxygenase, putative, similar to lipoxygenase gi:1495804 (Solanum tuberosum), gi:1654140 (Lycopersicon esculentum), GB:CAB56692 (Arabidopsis thaliana)	2.02303	1.63471	3.10749	2.51889	2.04141		2.7689	3.04033	3.0867									3.897
				a				b		158	195	131	27	168		At1g19570	dehydroascorbate reductase, putative, similar to GB:BAA90672 from (Oryza sativa)	2.81093	1.66205	2.29364	1.35098	2.12381	1.14964	notDE			6		At1g19570	dehydroascorbate reductase, putative, similar to GB:BAA90672 from (Oryza sativa)		1.54505	2.20379	2.81093	1.66205	2.29364			1.14964			2.12381		1.35098		2.5435
				a					b	158	161	133	25	136		At1g19670	Chlorophyllase is the first enzyme involved in chlorophyll degradation. It catalyzes the hydrolysis of the ester bond to yield chlorophyllide and phytol. AtCLH1 lacks a typical signal sequence for the chloroplast. Its expression is induced rapidly by met	2.6829	1.351	2.82349	np	np	1.79589	notDE	1.719	1.685	6		At1g19670	Chlorophyllase is the first enzyme involved in chlorophyll degradation. It catalyzes the hydrolysis of the ester bond to yield chlorophyllide and phytol. AtCLH1 lacks a typical signal sequence for the chloroplast. Its expression is induced rapidly by met		2.57355	2.30627	2.6829	1.351	2.82349	1.26618	1.79589	1.29885								1.498	1.347	1.685
					a	b				91	1197	46	45	1152		At3g22600	protease inhibitor/seed storage/lipid transfer protein (LTP) family protein, contains Pfam protease inhibitor/seed storage/LTP family domain PF00234	2.64654	3.03789	3.29113	1.29398	notDE	1.64359	1.53934			6		At3g22600	protease inhibitor/seed storage/lipid transfer protein (LTP) family protein, contains Pfam protease inhibitor/seed storage/LTP family domain PF00234			1.14212	2.64654	3.03789	3.29113	2.90935		1.64359	1.09534	1.53934			1.29398
					a		b			91	1864	68	23	1841		At1g76790	O-methyltransferase family 2 protein, similar to caffeic acid O-methyltransferase (Catharanthus roseus)(GI:18025321), catechol O-methyltransferase GB:CAA55358 (Vanilla planifolia)	2.61863	2.91516	3.88291	notDE	2.63375	3.94501	2.00043			6		At1g76790	O-methyltransferase family 2 protein, similar to caffeic acid O-methyltransferase (Catharanthus roseus)(GI:18025321), catechol O-methyltransferase GB:CAA55358 (Vanilla planifolia)		2.61863	2.27098		2.91516	3.88291	1.3453	1.11988	3.94501	2.00043	1.10514	2.63375
					a			b		91	195	68	23	172		At1g52000	jacalin lectin family protein, similar to myrosinase binding protein (Brassica napus) GI:1711296, myrosinase-binding protein homolog (Arabidopsis thaliana) GI:2997767; contains Pfam profile: PF01419 jacalin-like lectin domain	2.46943	2.77341	1.62508	np	np	1.76845	notDE	1.499	1.416	6		At1g52000	jacalin lectin family protein, similar to myrosinase binding protein (Brassica napus) GI:1711296, myrosinase-binding protein homolog (Arabidopsis thaliana) GI:2997767; contains Pfam profile: PF01419 jacalin-like lectin domain		2.21715	1.56978	2.46943	2.77341	1.62508		1.30317	1.76845									1.416
					a				b	91	161	72	19	142		At3g16420	jacalin lectin family protein, similar to myrosinase binding protein (Brassica napus) GI:1711296; contains Pfam profile: PF01419 jacalin-like lectin domain	2.30049	2.53666	1.29481	1.92979	1.63227	1.08916	notDE			6		At3g16420	jacalin lectin family protein, similar to myrosinase binding protein (Brassica napus) GI:1711296; contains Pfam profile: PF01419 jacalin-like lectin domain			1.82759	2.30049	2.53666	1.29481			1.08916			1.63227	1.92979
						a	b			1197	1864	550	647	1217		At5g42650	allene oxide synthase (AOS) / hydroperoxide dehydrase / cytochrome P450 74A (CYP74A), identical to Allene oxide synthase, chloroplast precursor (Hydroperoxide dehydrase) (Cytochrome P450 74A) (SP:Q96242) {Arabidopsis thaliana}	2.03285	1.93143	2.26346	notDE	2.29671	notDE	notDE	2.523	1.677	6		At5g42650	allene oxide synthase (AOS) / hydroperoxide dehydrase / cytochrome P450 74A (CYP74A), identical to Allene oxide synthase, chloroplast precursor (Hydroperoxide dehydrase) (Cytochrome P450 74A) (SP:Q96242) {Arabidopsis thaliana}			1.59459	2.03285	1.93143	2.26346						2.29671				2.58256		1.677	1.098
						a		b		1197	195	1133	64	131		At3g04720	Encodes a protein similar to the antifungal chitin-binding protein hevein from rubber tree latex. mRNA levels increase in response to ethylene and turnip crinkle virus infection.	1.87871	notDE	notDE	1.0167	notDE	3.58412	2.01311	1.62	1.414	6		At3g04720	Encodes a protein similar to the antifungal chitin-binding protein hevein from rubber tree latex. mRNA levels increase in response to ethylene and turnip crinkle virus infection.				1.87871				1.7894	3.58412	2.01311	1.99393		1.0167				1.397		1.414
						a			b	1197	161	1139	58	103		At1g52890	no apical meristem (NAM) family protein, contains Pfam PF02365: No apical meristem (NAM) domain; similar to NAM (no apical meristem) GB:CAA63101 from (Petunia x hybrida)	1.82112	2.7226	2.63178	2.122	1.5339	1.87956	notDE			6		At1g52890	no apical meristem (NAM) family protein, contains Pfam PF02365: No apical meristem (NAM) domain; similar to NAM (no apical meristem) GB:CAA63101 from (Petunia x hybrida)		1.12118	1.82112	1.53793	2.7226	2.63178			1.87956			1.5339	2.122
							a	b		1864	195	1823	41	154		At1g62660	beta-fructosidase (BFRUCT3) / beta-fructofuranosidase / invertase, vacuolar, identical to beta-fructosidase GB:CAA67560 GI:1429209 (Arabidopsis thaliana); supported by full-length cDNA GI:14517549; identical to cDNA Beta-fructosidase GI:3115854	1.81261	1.86884	1.51843	2.58331	1.55198	1.2204	notDE			6		At1g62660	beta-fructosidase (BFRUCT3) / beta-fructofuranosidase / invertase, vacuolar, identical to beta-fructosidase GB:CAA67560 GI:1429209 (Arabidopsis thaliana); supported by full-length cDNA GI:14517549; identical to cDNA Beta-fructosidase GI:3115854			1.58416	1.81261	1.86884	1.51843		1.2204				1.55198	2.58331
							a		b	1864	161	1832	32	129		At3g54640	Catalyzes the conversion of indole-3-glycerolphosphate to indole, the penultimate reaction in the biosynthesis of tryptophan. Functions as a heterocomplex with tryptophan synthase beta subunit (TSA2).	1.57959	notDE	notDE	1.15663	1.13569	1.27684	notDE	2.055	2.185	6		At3g54640	Catalyzes the conversion of indole-3-glycerolphosphate to indole, the penultimate reaction in the biosynthesis of tryptophan. Functions as a heterocomplex with tryptophan synthase beta subunit (TSA2).				1.57959					1.27684			1.13569	1.15663				1.19		2.185
								a	b	195	161	58	137	24		At2g06050	Encodes a 12-oxophytodienoate reductase that is required for jasmonate biosynthesis. Mutants are male sterile and defective in pollen dehisence.	1.56938	2.55521	2.04532	3.1585	1.85844	2.34895	notDE			6		At2g06050	Encodes a 12-oxophytodienoate reductase that is required for jasmonate biosynthesis. Mutants are male sterile and defective in pollen dehisence.	1.091			1.56938	2.55521	2.04532			2.34895			1.85844	3.1585		1.28713	2.10769
	3-some intersects															At1g76680	one of two closely related 12-oxophytodienoic acid reductases. Involved in jasmonic acid biosynthesis. Up-regulated by senescence and jasmonic acid.	1.44651	notDE	notDE	1.65867	1.08534	notDE	1.49286	2.545	1.515	6		At1g76680	one of two closely related 12-oxophytodienoic acid reductases. Involved in jasmonic acid biosynthesis. Up-regulated by senescence and jasmonic acid.			1.44651	1.29729							1.49286	1.08534	1.65867					1.515
	a	a	b							148	651	58	90	561		At5g26030	ferrochelatase I, identical to Swiss-Prot:P42043 ferrochelatase I, chloroplast/mitochondrial precursor (EC 4.99.1.1) (Protoheme ferro-lyase) (Heme synthetase) (Arabidopsis thaliana)	1.37395	notDE	notDE	1.65558	notDE	1.36984	1.38117	2.101	3.014	6		At5g26030	ferrochelatase I, identical to Swiss-Prot:P42043 ferrochelatase I, chloroplast/mitochondrial precursor (EC 4.99.1.1) (Protoheme ferro-lyase) (Heme synthetase) (Arabidopsis thaliana)			1.37395	0.875864				1.0256	1.36984		1.38117				1.65558		1.813	3.014	1.63
	a	a		b						148	155	116	32	126		At1g12240	beta-fructosidase (BFRUCT4) / beta-fructofuranosidase / invertase, vacuolar, identical to beta-fructosidase GI:1871503 from (Arabidopsis thaliana); contains Pfam profile PF00251:Glycosyl hydrolases family 32; identical to cDNA beta-fructosidase (vacuolar	1.35385	2.19418	1.57993	1.41501	1.26884	1.02992	notDE			6		At1g12240	beta-fructosidase (BFRUCT4) / beta-fructofuranosidase / invertase, vacuolar, identical to beta-fructosidase GI:1871503 from (Arabidopsis thaliana); contains Pfam profile PF00251:Glycosyl hydrolases family 32; identical to cDNA beta-fructosidase (vacuolar			1.05503	1.35385	2.19418	1.57993		1.02992				1.26884	1.41501
	a	a			b					148	91	119	29	62		At5g07010	sulfotransferase family protein, similar to steroid sulfotransferase 3 (Brassica napus) GI:3420008, steroid sulfotransferase 1 (Brassica napus) GI:3420004; contains Pfam profile PF00685: Sulfotransferase domain	1.23499	2.69243	4.24233	2.80142	1.80323	4.33351	notDE			6		At5g07010	sulfotransferase family protein, similar to steroid sulfotransferase 3 (Brassica napus) GI:3420008, steroid sulfotransferase 1 (Brassica napus) GI:3420004; contains Pfam profile PF00685: Sulfotransferase domain		1.23499	1.09787	1.10118	2.69243	4.24233			4.33351			1.80323	2.80142
	a	a				b				148	1197	50	98	1099		At1g72450	expressed protein	1.1886	1.4321	1.19382	1.48441	1.35203	1.70063	notDE			6		At1g72450	expressed protein	1.06584			1.1886	1.4321	1.19382		1.70063	1.07418			1.35203	1.48441		1.18652	1.33342
	a	a					b			148	1864	115	33	1831		At1g54010	myrosinase-associated protein, putative	np	3.71248	1.96598	1.3987	notDE	4.13833	1.58217			5		At1g54010	myrosinase-associated protein, putative					3.71248	1.96598	1.88202	2.71654	4.13833	1.58217	1.04856		1.3987
	a	a						b		148	195	130	18	177		At4g36990	heat shock transcription factor 4 (HSF4)	notDE	1.78966	1.39772	notDE	notDE	1.54351	notDE	1.455	1.581	5		At4g36990	heat shock transcription factor 4 (HSF4)					1.78966		1.39772	1.54351									1.454	1.246	1.581
	a	a							b	148	161	134	14	147		At5g54810	tryptophan synthase, beta subunit 1 (TSB1)	notDE	1.0874	notDE	1.16718	1.05499	1.58203	1.35651			5		At5g54810	tryptophan synthase, beta subunit 1 (TSB1)					1.0874				1.58203		1.35651	1.05499	1.16718
	a		a	b						204	155	176	28	130		At3g44720	prephenate dehydratase family protein	notDE	1.35736	notDE	1.10944	1.17621	notDE	notDE	2.493	2.522	5		At3g44720	prephenate dehydratase family protein					1.35736							1.17621	1.10944				1.958	2.522	1.566
	a		a		b					204	91	179	25	66		At2g14610	pathogenesis-related protein 1 (PR-1)	notDE	notDE	1.64353	notDE	notDE	1.69533	2.34053	3.801	4.423	5		At2g14610	pathogenesis-related protein 1 (PR-1)							1.64353		1.69533	1.49803	2.34053						2.358	1.029	4.423
	a		a			b				204	1197	79	125	1072		At5g56980	expressed protein	notDE	2.56726	1.39111	1.08544	1.14819	1.86323	notDE			5		At5g56980	expressed protein					2.56726	1.37115	1.39111		1.86323			1.14819	1.04599		1.08544
	a		a				b			204	1864	152	52	1812		At5g47910	respiratory burst oxidase protein D (NADPH oxidase) (RbohD)	notDE	1.6206	1.27718	np	np	1.75786	notDE	3.225	2.726	5		At5g47910	respiratory burst oxidase protein D (NADPH oxidase) (RbohD)					1.6206		1.27718	1.75786	1.36259									2.726	1.362
	a		a					b		204	195	186	18	177		At4g17230	scarecrow-like transcription factor 13 (SCL13)	notDE	1.96755	notDE	notDE	notDE	2.34333	1.85158	2.785	2.426	5		At4g17230	scarecrow-like transcription factor 13 (SCL13)					1.96755				2.34333	1.85158	1.23102							2.426
	a		a						b	204	161	189	15	146		At2g37040	phenylalanine ammonia lyase (PAL1)	notDE	2.66064	1.44587	1.91456	notDE	1.47781	notDE		1.051	5		At2g37040	phenylalanine ammonia lyase (PAL1)					2.66064	1.44587	1.24211	1.47781					1.91456				1.051
	a			a	b					56	91	22	34	57		At4g17500	ethylene responsive element binding factor 1 (frameshift !)	notDE	1.28475	notDE	notDE	notDE	2.37368	2.85722	2.176	2.485	5		At4g17500	ethylene responsive element binding factor 1 (frameshift !)					1.28475			2.37368			2.85722						1.709	2.485	2.256
	a			a		b				56	1197	20	36	1161		At3g01830	calmodulin-related protein, putative	notDE	1.61214	2.46773	np	np	3.40193	notDE	4.584	5.097	5		At3g01830	calmodulin-related protein, putative					1.61214		2.46773	3.19121	3.40193								2.989	5.097
	a			a			b			56	1864	40	16	1848		At4g29780	expressed protein	notDE	4.04326	1.81083	np	np	1.17657	notDE	3.731	4.762	5		At4g29780	expressed protein					4.04326		1.81083	1.17657									1.556	4.762
	a			a				b		56	195	42	14	181		At4g34410	AP2 domain-containing transcription factor, putative, ethylene-responsive element binding protein homolog, Stylosanthes hamata, U91857	3.40595	1.91009	notDE	np	np	2.01822	notDE	6.079	4.592	5		At4g34410	AP2 domain-containing transcription factor, putative, ethylene-responsive element binding protein homolog, Stylosanthes hamata, U91857	3.40595	2.16952		1.75285	1.91009			2.01822	1.73985									4.592
	a			a					b	56	161	44	12	149		At5g07460	ubiquitous enzyme that repairs oxidatively damaged proteins.	3.17074	1.05658	1.6904	1.69823	notDE	notDE	notDE	1.184		5		At5g07460	ubiquitous enzyme that repairs oxidatively damaged proteins.		3.17074	2.46733	2.58593	1.05658	1.6904	1.34503						1.69823
	a				a	b				41	1197	12	29	1168		At5g05600	oxidoreductase, 2OG-Fe(II) oxygenase family protein, similar to flavonol synthase (Citrus unshiu)(gi:4126403), leucoanthocyanidin dioxygenase (Daucus carota)(gi:5924383); contains PF03171 2OG-Fe(II) oxygenase superfamily domain	2.80803	2.90546	3.56296	np	np	3.92723	1.95309			5		At5g05600	oxidoreductase, 2OG-Fe(II) oxygenase family protein, similar to flavonol synthase (Citrus unshiu)(gi:4126403), leucoanthocyanidin dioxygenase (Daucus carota)(gi:5924383); contains PF03171 2OG-Fe(II) oxygenase superfamily domain		1.21577	2.33195	2.80803	2.90546	3.56296			3.92723	1.35894	1.95309
	a				a		b			41	1864	29	12	1852		At2g39030	GCN5-related N-acetyltransferase (GNAT) family protein, similar to SP|Q9SMB8 Tyramine N-feruloyltransferase 4/11 (EC 2.3.1.110) (Hydroxycinnamoyl- CoA: tyramine N-hydroxycinnamoyltransferase) {Nicotiana tabacum}; contains Pfam profile PF00583: acetyltrans	2.59605	3.92784	4.84935	np	np	6.07062	1.86418			5		At2g39030	GCN5-related N-acetyltransferase (GNAT) family protein, similar to SP|Q9SMB8 Tyramine N-feruloyltransferase 4/11 (EC 2.3.1.110) (Hydroxycinnamoyl- CoA: tyramine N-hydroxycinnamoyltransferase) {Nicotiana tabacum}; contains Pfam profile PF00583: acetyltrans		1.42169		2.59605	3.92784	4.84935	3.94793	3.14482	6.07062	1.86418
	a				a			b		41	195	28	13	182		At1g52040	Encodes myrosinase-binding protein expressed in flowers.	2.50034	np	2.29156	np	np	2.38027	notDE	1.323	1.553	5		At1g52040	Encodes myrosinase-binding protein expressed in flowers.		2.50034	2.48896	1.92283		2.29156	1.7667	2.38027									1.553
	a				a				b	41	161	30	11	150		At4g21990	PAPS reductase homolog (PRH26) mRNA, complete cds	2.44464	notDE	1.02478	np	np	2.40453	notDE	1.453	1.727	5		At4g21990	PAPS reductase homolog (PRH26) mRNA, complete cds			2.44464				1.02478	2.40453										1.727	1.169
	a					a	b			264	1864	148	116	1748		At2g34930	disease resistance family protein, contains leucine rich-repeat domains Pfam:PF00560, INTERPRO:IPR001611; similar to Cf-2.1 (Lycopersicon pimpinellifolium) gi|1184075|gb|AAC15779	2.42341	1.94779	1.56883	notDE	notDE	2.79907	1.3086			5		At2g34930	disease resistance family protein, contains leucine rich-repeat domains Pfam:PF00560, INTERPRO:IPR001611; similar to Cf-2.1 (Lycopersicon pimpinellifolium) gi|1184075|gb|AAC15779	1.52308	2.09664		2.42341	1.94779	1.56883			2.79907		1.3086
	a					a		b		264	195	236	28	167		At4g34230	Encodes a catalytically active cinnamyl alcohol dehydrogenase which uses p-coumaryl aldehyde as a preferred substrate. It can also use sinapyl, caffeyl, coniferyl and d-hydroxyconiferyl aldehydes as substrates.	2.39976	2.50422	notDE	notDE	notDE	1.01198	notDE	1.532	1.473	5		At4g34230	Encodes a catalytically active cinnamyl alcohol dehydrogenase which uses p-coumaryl aldehyde as a preferred substrate. It can also use sinapyl, caffeyl, coniferyl and d-hydroxyconiferyl aldehydes as substrates.		1.31887	1.82939	2.39976	2.50422				1.01198									1.473
	a					a			b	264	161	238	26	135		At5g13220	expressed protein	2.29345	2.72067	2.19786	np	np	3.33293	1.38479			5		At5g13220	expressed protein	1.1494	1.40224		2.29345	2.72067	2.19786	1.17494	1.63364	3.33293		1.38479
	a						a	b		207	195	195	12	183		At3g22740	homocysteine S-methyltransferase (HMT3) mRNA, complete cds	2.17863	notDE	1.99571	np	np	1.16309	notDE	1.554	1.491	5		At3g22740	homocysteine S-methyltransferase (HMT3) mRNA, complete cds				2.17863		1.99571	1.75158		1.16309									1.491
	a						a		b	207	161	197	10	151		At5g06870	polygalacturonase inhibiting protein 2 (PGIP2) mRNA,	2.17503	1.62028	3.45357	notDE	notDE	2.34567	1.21939			5		At5g06870	polygalacturonase inhibiting protein 2 (PGIP2) mRNA,		1.13042	2.0273	2.17503	1.62028	3.45357			2.34567		1.21939
	a							a	b	54	161	8	46	115		At4g20860	FAD-binding domain-containing protein, simlar to SP|P30986 reticuline oxidase precursor (Berberine-bridge-forming enzyme) (BBE) (Tetrahydroprotoberberine synthase) (Eschscholzia californica); contains PF01565 FAD binding domain	2.11457	2.98647	1.49145	1.13441	notDE	1.23687	notDE			5		At4g20860	FAD-binding domain-containing protein, simlar to SP|P30986 reticuline oxidase precursor (Berberine-bridge-forming enzyme) (BBE) (Tetrahydroprotoberberine synthase) (Eschscholzia californica); contains PF01565 FAD binding domain			1.1317	2.11457	2.98647		1.49145	1.23687	1.11567						1.13441
		a	a	b						163	155	129	34	124		At5g17990	Encodes the tryptophan biosynthetic enzyme phosphoribosylanthranilate transferase (PAT1, called trpD in bacteria). Converts anthranilate and phosphoribosylpyrophosphate into phosphoribosylanthranilate and inorganic pyrophosphate.	2.1002	1.21519	notDE	np	np	1.19182	notDE	1.349	1.846	5		At5g17990	Encodes the tryptophan biosynthetic enzyme phosphoribosylanthranilate transferase (PAT1, called trpD in bacteria). Converts anthranilate and phosphoribosylpyrophosphate into phosphoribosylanthranilate and inorganic pyrophosphate.			1.13051	2.1002	1.21519			1.19182	1.12667								1.494		1.846
		a	a		b					163	91	132	31	60		At1g27730	Related to Cys2/His2-type zinc-finger proteins found in higher plants.Compensated for a subset of calcineurin deficiency in yeast.Salt tolerance produced by ZAT10 appeared to be partially dependent on ENA1/PMR2, a P-type ATPase required for Li+ and Na+ ef	2.01518	2.99543	notDE	1.16061	1.84781	1.49944	notDE			5		At1g27730	Related to Cys2/His2-type zinc-finger proteins found in higher plants.Compensated for a subset of calcineurin deficiency in yeast.Salt tolerance produced by ZAT10 appeared to be partially dependent on ENA1/PMR2, a P-type ATPase required for Li+ and Na+ ef			2.01518		2.99543			1.49944	1.36526			1.84781	1.03562		1.16061
		a	a			b				163	1197	38	125	1072		At5g54140	encodes a protein similar to IAA amino acid conjugate hydrolase	1.99812	notDE	1.05564	np	np	notDE	1.77249	2.181	2.334	5		At5g54140	encodes a protein similar to IAA amino acid conjugate hydrolase			1.99812	1.6213		1.05564					1.77249							2.334
		a	a				b			163	1864	118	45	1819		At5g46350	member of WRKY Transcription Factor; Group II-c	1.96036	1.37075	1.03747	np	np	1.80905	1.28858			5		At5g46350	member of WRKY Transcription Factor; Group II-c				1.96036	1.37075	1.03747			1.80905	1.28858
		a	a					b		163	195	144	19	176		At3g16410	jacalin lectin family protein, similar to myrosinase-binding protein homolog (Arabidopsis thaliana) GI:2997767, epithiospecifier (Arabidopsis thaliana) GI:16118845; contains Pfam profiles PF01419 jacalin-like lectin family, PF01344 Kelch motif	1.91891	2.81402	1.61181	notDE	2.72736	1.71368	notDE			5		At3g16410	jacalin lectin family protein, similar to myrosinase-binding protein homolog (Arabidopsis thaliana) GI:2997767, epithiospecifier (Arabidopsis thaliana) GI:16118845; contains Pfam profiles PF01419 jacalin-like lectin family, PF01344 Kelch motif			1.85806	1.91891	2.81402	1.61181		1.71368	1.51363			2.72736
		a	a						b	163	161	147	16	145		At3g52400	syntaxin protein	1.90136	notDE	1.22938	1.39072	notDE	2.87158	2.86405			5		At3g52400	syntaxin protein			1.90136				1.22938		2.87158	2.53504	2.86405				1.39072
		a		a	b					65	91	24	41	50		At5g63450	member of CYP94B	1.75586	1.36129	2.60546	np	np	2.2272	1.21982			5		At5g63450	member of CYP94B		1.33368		1.75586	1.36129	2.60546			2.2272		1.21982
		a		a		b				65	1197	26	39	1158		At5g06860	polygalacturonase inhibiting protein 1 (PGIP1) mRNA,	1.75148	1.28639	1.16184	notDE	notDE	1.79891	2.1048			5		At5g06860	polygalacturonase inhibiting protein 1 (PGIP1) mRNA,		1.16626	1.75148	1.70138	1.28639	1.16184			1.79891	1.91416	2.1048
		a		a			b			65	1864	49	16	1848		At1g02920	Encodes glutathione transferase belonging to the phi class of GSTs. Naming convention according to Wagner et al. (2002).	1.73756	np	np	2.52991	1.73985	np	np	3.157	3.543	5		At1g02920	Encodes glutathione transferase belonging to the phi class of GSTs. Naming convention according to Wagner et al. (2002).				1.73756								1.73985	2.52991			1.64616	2.727	1.427	3.543
		a		a				b		65	195	56	9	186		At1g20450	low-temperature induced gene	1.68104	np	notDE	1.98435	1.2706	notDE	notDE	1.654	1.166	5		At1g20450	low-temperature induced gene	1.19755	1.14503	1.68104	0.747305								1.2706	1.98435			1.57046		1.166
		a		a					b	65	161	57	8	153		At2g22500	mitochondrial substrate carrier family protein, contains Pfam profile: PF00153 mitochondrial carrier protein	1.62166	1.9448	notDE	1.4288	1.17923	1.63264	notDE			5		At2g22500	mitochondrial substrate carrier family protein, contains Pfam profile: PF00153 mitochondrial carrier protein			1.62166		1.9448				1.63264			1.17923	1.04932		1.4288
		a			a	b				49	1197	15	34	1163		At5g05340	peroxidase, putative, similar to peroxidase (Nicotiana tabacum) gi|5381253|dbj|BAA82306; similar to Peroxidase P7 (Brassica rapa (Turnip)) SWISS-PROT:P00434	1.56765	1.77956	2.60409	np	np	1.31558	1.17472			5		At5g05340	peroxidase, putative, similar to peroxidase (Nicotiana tabacum) gi|5381253|dbj|BAA82306; similar to Peroxidase P7 (Brassica rapa (Turnip)) SWISS-PROT:P00434			1.55064	1.56765	1.77956	2.60409	2.467		1.31558	1.11958	1.17472
		a			a		b			49	1864	35	14	1850		At2g22860	Phytosulfokine 2 precursor, coding for a unique plant peptide growth factor.	1.54754	1.46278	1.86993	notDE	notDE	1.89316	1.2817			5		At2g22860	Phytosulfokine 2 precursor, coding for a unique plant peptide growth factor.			1.54754	1.52945	1.46278	1.86993			1.89316	1.24546	1.2817
		a			a			b		49	195	36	13	182		At4g15440	hydroperoxide lyase (HPL1) mRNA, complete cds	1.54277	1.87531	1.88063	1.33914	notDE	2.95256	notDE			5		At4g15440	hydroperoxide lyase (HPL1) mRNA, complete cds				1.54277	1.87531	1.88063		2.95256					1.33914			1.20163
		a			a				b	49	161	39	10	151		At4g21850	methionine sulfoxide reductase domain-containing protein / SeIR domain-containing protein, low similarity to pilin-like transcription factor (Homo sapiens) GI:5059062, SP|P14930 Peptide methionine sulfoxide reductase msrA/msrB (EC 1.8.4.6) {Neisseria gono	1.50923	1.56653	1.7427	notDE	notDE	4.07652	3.3403			5		At4g21850	methionine sulfoxide reductase domain-containing protein / SeIR domain-containing protein, low similarity to pilin-like transcription factor (Homo sapiens) GI:5059062, SP|P14930 Peptide methionine sulfoxide reductase msrA/msrB (EC 1.8.4.6) {Neisseria gono				1.50923	1.56653	1.7427		2.14292	4.07652		3.3403
		a				a	b			186	1864	117	69	1795		At2g23810	senescence-associated family protein, similar to senescence-associated protein 5 (Hemerocallis hybrid cultivar) gi|3551954|gb|AAC34855	1.47258	notDE	1.14944	2.00975	1.37087	notDE	1.04429			5		At2g23810	senescence-associated family protein, similar to senescence-associated protein 5 (Hemerocallis hybrid cultivar) gi|3551954|gb|AAC34855			1.47258				1.14944			1.04429		1.37087	1.03562	1.39841	2.00975
		a				a		b		186	195	164	22	173		At1g01470	Encodes late-embryogenesis abundant protein whose mRNA levels are induced in response to wounding and light stress. Might be involved in protection against dessication.	1.46288	notDE	notDE	1.68327	1.31113	1.24555	1.29013			5		At1g01470	Encodes late-embryogenesis abundant protein whose mRNA levels are induced in response to wounding and light stress. Might be involved in protection against dessication.				1.46288					1.24555	1.29013		1.31113	1.68327	1.1764	1.13845	1.41684
		a				a			b	186	161	166	20	141		At5g09440	phosphate-responsive protein, putative, similar to phi-1 (phosphate-induced gene) (Nicotiana tabacum) GI:3759184; contains Pfam profile PF04674: Phosphate-induced protein 1 conserved region	1.41693	1.76389	1.69429	notDE	notDE	1.79389	2.49318			5		At5g09440	phosphate-responsive protein, putative, similar to phi-1 (phosphate-induced gene) (Nicotiana tabacum) GI:3759184; contains Pfam profile PF04674: Phosphate-induced protein 1 conserved region		1.41693			1.76389	1.69429			1.79389	2.36954	2.49318
		a					a	b		81	195	76	5	190		At4g12290	copper amine oxidase, putative, similar to copper amine oxidase (Cicer arietinum) gi|3819099|emb|CAA08855	1.36636	notDE	notDE	np	np	2.25212	2.62682	1.336	1.403	5		At4g12290	copper amine oxidase, putative, similar to copper amine oxidase (Cicer arietinum) gi|3819099|emb|CAA08855		1.36636							2.25212	2.62682	1.75062						1.232	1.403	1.352
		a					a		b	81	161	77	4	157		At2g35930	U-box domain-containing protein, similar to immediate-early fungal elicitor protein CMPG1 (Petroselinum crispum) GI:14582200; contains Pfam profile PF04564: U-box domain	1.34855	1.83827	1.81274	np	np	2.18479	1.04762			5		At2g35930	U-box domain-containing protein, similar to immediate-early fungal elicitor protein CMPG1 (Petroselinum crispum) GI:14582200; contains Pfam profile PF04564: U-box domain			1.34855	0.92181	1.83827		1.81274	2.18479	2.07093		1.04762
		a						a	b	35	161	7	28	133		At5g03210	expressed protein,	1.34359	1.36059	notDE	1.37295	1.2447	notDE	1.53528			5		At5g03210	expressed protein,		1.24413		1.34359	1.36059					1.53528		1.2447	1.37295		1.13882	1.22651
			a	a	b					46	91	19	27	64		At5g45110	ankyrin repeat family protein / BTB/POZ domain-containing protein, contains Pfam domain, PF00023: Ankyrin repeat and Pfam domain, PF00651: BTB/POZ domain	1.3435	notDE	notDE	np	np	1.41746	2.31076	2.746	2.328	5		At5g45110	ankyrin repeat family protein / BTB/POZ domain-containing protein, contains Pfam domain, PF00023: Ankyrin repeat and Pfam domain, PF00651: BTB/POZ domain			1.3435						1.41746	1.21205	2.31076						1.154	2.328
			a	a		b				46	1197	6	40	1157		At1g28480	glutaredoxin family protein, contains INTERPRO Domain IPR002109, Glutaredoxin (thioltransferase)	1.12636	2.41742	2.72891	np	np	2.663	1.39312			5		At1g28480	glutaredoxin family protein, contains INTERPRO Domain IPR002109, Glutaredoxin (thioltransferase)	1.09462		1.12636	1.08422	2.41742	1.97962	2.72891	2.33084	2.663		1.39312
			a	a			b			46	1864	29	17	1847		At3g25600	calmodulin, putative, similar to calmodulin GI:239841 from (Paramecium tetraurelia)	1.06968	notDE	notDE	np	np	1.01413	1.14395	2.209	2.547	5		At3g25600	calmodulin, putative, similar to calmodulin GI:239841 from (Paramecium tetraurelia)			1.06968						1.01413		1.14395							2.547	1.442
			a	a				b		46	195	39	7	188		At1g09970	leucine-rich repeat transmembrane protein kinase, putative, Similar to A. thaliana receptor-like protein kinase (gb|RLK5_ARATH). ESTs gb|ATTS0475,gb|ATTS4362 come from this gene isoform contains a TG acceptor site at intron.	1.03201	1.52509	notDE	1.34212	notDE	1.91816	1.47932			5		At1g09970	leucine-rich repeat transmembrane protein kinase, putative, Similar to A. thaliana receptor-like protein kinase (gb|RLK5_ARATH). ESTs gb|ATTS0475,gb|ATTS4362 come from this gene isoform contains a TG acceptor site at intron.	1.00308	1.03201			1.52509			1.17512	1.91816	1.0249	1.47932		1.34212
			a	a					b	46	161	40	6	155		At4g15800	expressed protein	notDE	notDE	notDE	notDE	notDE	1.09816	1.43072	1.735	1.356	4		At4g15800	expressed protein								1.09816		1.43072								1.356
			a		a	b				35	1197	4	31	1166		At2g39200	seven transmembrane MLO protein family (MLO12)	notDE	1.54471	1.28055	np	np	1.77802	2.14626			4		At2g39200	seven transmembrane MLO protein family (MLO12)					1.54471		1.28055		1.77802	2.14626
			a		a		b			35	1864	22	13	1851		At3g06500	neutral invertase -related	notDE	2.17678	1.20099	notDE	notDE	1.25769	1.88068			4		At3g06500	neutral invertase -related					2.17678	1.20099			1.25769		1.88068
			a		a			b		35	195	25	10	185		At2g41640	expressed protein	notDE	notDE	1.6058	1.39311	notDE	1.86966	1.60458			4		At2g41640	expressed protein							1.6058	1.74722	1.86966	1.60458					1.39311
			a		a				b	35	161	27	8	153		At4g31800	WRKY family transcription factor	notDE	2.08974	3.0746	np	np	4.77476	4.39283			4		At4g31800	WRKY family transcription factor					2.08974	1.89992	3.0746	2.19264	4.77476	2.98641	4.39283
			a			a	b			303	1864	183	120	1744		At3g57450	expressed protein	notDE	2.40551	1.32731	np	np	1.78408	1.17172			4		At3g57450	expressed protein					2.40551		1.32731	1.08436	1.78408		1.17172
			a			a		b		303	195	283	20	175		At1g37130	nitrate reductase 2 (NR2)	notDE	notDE	notDE	1.01624	notDE	1.9088	notDE	3.567	2.568	4		At1g37130	nitrate reductase 2 (NR2)								1.9088					1.01624					2.568
			a			a			b	303	161	283	20	141		At1g24150	formin homology 2 (FH2) domain-containing protein	notDE	notDE	notDE	np	np	1.51717	1.25494	1.674	1.668	4		At1g24150	formin homology 2 (FH2) domain-containing protein									1.51717	1.12316	1.25494						1.062	1.668
			a				a	b		192	195	187	5	190		At2g36380	ABC transporter family protein	notDE	1.84174	1.23876	np	np	2.3808	1.15266			4		At2g36380	ABC transporter family protein					1.84174	1.23876			2.3808		1.15266
			a				a		b	192	161	188	4	157		At3g50260	AP2 domain transcription factor, putative	notDE	1.60093	1.1008	np	np	4.12659	3.00977			4		At3g50260	AP2 domain transcription factor, putative					1.60093		1.1008		4.12659	3.00977	1.85989
			a					a	b	32	161	8	24	137		At2g02930	glutathione transferase, putative	notDE	np	notDE	notDE	notDE	2.65619	3.41322	1.554	1.654	4		At2g02930	glutathione transferase, putative									2.65619	2.64414	3.41322						1.654		1.022
				a	a	b				80	1197	41	39	1158		At2g26560	patatin, putative	notDE	notDE	notDE	notDE	notDE	5.62996	5.49831	2.349	2.187	4		At2g26560	patatin, putative									5.62996	4.87721	5.49831						2.187
				a	a		b			80	1864	62	18	1846		At1g51780	auxin conjugate hydrolase/IAA-amino acid hydrolase (ILL5)	notDE	1.15022	3.09363	np	np	2.92243	1.31766			4		At1g51780	auxin conjugate hydrolase/IAA-amino acid hydrolase (ILL5)					1.15022	3.09363		1.61559	2.92243	1.31766
				a	a			b		80	195	62	18	177		At3g47340	glutamine-dependent asparagine synthetase	notDE	notDE	1.47227	1.16686	notDE	2.29443	3.58254			4		At3g47340	glutamine-dependent asparagine synthetase						1.47227			2.29443	3.42233	3.58254		1.16686
				a	a				b	80	161	64	16	145		At1g54000	myrosinase-associated protein, putative	notDE	notDE	1.96598	notDE	notDE	4.13833	1.58217	1.373		4		At1g54000	myrosinase-associated protein, putative						1.96598	1.88202	2.71654	4.13833	1.58217	1.04856
				a		a	b			66	1864	36	30	1834		At5g61900	copine BONZAI1 (BON1)	notDE	notDE	notDE	np	np	1.50824	1.34382	2.164	1.807	4		At5g61900	copine BONZAI1 (BON1)								1.50824		1.34382	1.11234							1.807
				a		a		b		66	195	53	13	182		At4g08950	phi-1 phosphate-induced protein -related	notDE	notDE	1.46545	1.53326	notDE	4.82409	6.08829			4		At4g08950	phi-1 phosphate-induced protein -related						1.46545		2.48334	4.82409	6.08829	2.9872				1.53326
				a		a			b	66	161	53	13	148		At1g17620	expressed protein	notDE	notDE	1.47771	2.66998	1.79909	1.22256	notDE			4		At1g17620	expressed protein						1.47771			1.22256			1.79909	2.66998		1.20539
				a			a	b		38	195	32	6	189		At1g19540	isoflavone reductase, putative	notDE	notDE	notDE	notDE	notDE	1.02426	2.13064	1.188	1.366	4		At1g19540	isoflavone reductase, putative									1.02426	2.13064							1.366
				a			a		b	38	161	33	5	156		At5g38710	proline oxidase, mitochondrial precursor -related protein	notDE	2.50636	2.65656	np	np	2.87652	1.44713			4		At5g38710	proline oxidase, mitochondrial precursor -related protein					2.50636	2.65656	1.41667		2.87652		1.44713
				a				a	b	27	161	4	23	138		At1g66160	expressed protein	notDE	1.89802	1.39585	np	np	1.44668	2.83999			4		At1g66160	expressed protein					1.89802		1.39585		1.44668	1.03074	2.83999
					a	a	b			45	1864	27	18	1846		At1g76600	expressed protein	notDE	1.22863	1.62556	np	np	1.96038	2.36678			4		At1g76600	expressed protein					1.22863		1.62556		1.96038	2.36678	1.04359
					a	a		b		45	195	32	13	182		At1g78850	curculin-like (mannose-binding) lectin family	notDE	notDE	notDE	1.23093	1.43522	1.84902	1.45603			4		At1g78850	curculin-like (mannose-binding) lectin family									1.84902	1.45603		1.43522	1.23093
					a	a			b	45	161	34	11	150		At3g01290	expressed protein	notDE	notDE	notDE	notDE	notDE	4.35909	6.52677	1.5	1.835	4		At3g01290	expressed protein									4.35909	4.62391	6.52677						1.155		1.835
					a		a	b		23	195	18	5	190		At1g15670	Kelch repeat containing F-box protein family	notDE	notDE	notDE	notDE	notDE	2.36567	5.45445	1.902	2.091	4		At1g15670	Kelch repeat containing F-box protein family									2.36567	3.08117	5.45445						2.091		1.053
					a		a		b	23	161	18	5	156		At5g13930	chalcone synthase (naringenin-chalcone synthase)	notDE	1.34493	2.42141	1.50764	notDE	2.37413	notDE			4		At5g13930	chalcone synthase (naringenin-chalcone synthase)					1.34493		2.42141	2.37413							1.50764
					a			a	b	23	161	4	19	142		At3g30775	osmotic stress-induced proline dehydrogenase (pro1)	notDE	1.65953	notDE	notDE	notDE	1.81106	6.33184	1.89		4		At3g30775	osmotic stress-induced proline dehydrogenase (pro1)					1.65953				1.81106	3.32991	6.33184
						a	a	b		647	195	618	29	166		At1g02930	glutathione transferase belonging to the phi class of GSTs.	notDE	notDE	np	2.92737	1.94149	np	np	2.844	3.171	4		At1g02930	glutathione transferase belonging to the phi class of GSTs.												1.94149	2.92737			2.08066	2.938	1.51	3.171
						a	a		b	647	161	624	23	138		At3g07700	expressed protein	notDE	1.59082	1.05763	np	np	notDE	notDE	1.646	1.353	4		At3g07700	expressed protein					1.59082	1.05763												1.353
						a		a	b	64	161	11	53	108		At4g39830	L-ascorbate oxidase, putative	notDE	notDE	notDE	np	np	2.35679	2.99697	1.349	2.187	4		At4g39830	L-ascorbate oxidase, putative									2.35679	2.33328	2.99697						1.642	2.187
							a	a	b	41	161	10	31	130		At4g02520	glutathione transferase, putative	notDE	notDE	np	notDE	notDE	2.65619	3.41322	1.223	1.524	4		At4g02520	glutathione transferase, putative									2.65619	2.64414	3.41322						1.524
	4-some intersects															At3g55430	glycosyl hydrolase family 17 (beta-1,3-glucanase)	notDE	1.92757	notDE	1.86618	notDE	1.56159	1.20838			4		At3g55430	glycosyl hydrolase family 17 (beta-1,3-glucanase)					1.92757				1.56159	1.20838				1.16077	1.86618
	a	a	a	b						90	155	68	22	136		At2g26190	expressed protein	notDE	notDE	1.28382	1.11216	notDE	1.03459	1.52079			4		At2g26190	expressed protein							1.28382		1.03459		1.52079				1.11216
	a	a	a		b					90	91	68	22	69		At1g35140	phosphate-induced (phi-1) protein -related	notDE	1.25906	2.67405	notDE	notDE	6.75377	7.28493			4		At1g35140	phosphate-induced (phi-1) protein -related					1.25906	1.39823	2.67405	3.17429	6.75377	7.28493	2.62832
	a	a	a			b				90	1197	17	73	1124		At1g05010	1-aminocyclopropane-1-carboxylate oxidase (ACC oxidase) (ethylene-forming enzyme) (EFE)	notDE	1.156	notDE	1.07237	notDE	1.98712	2.27553			4		At1g05010	1-aminocyclopropane-1-carboxylate oxidase (ACC oxidase) (ethylene-forming enzyme) (EFE)					1.156				1.98712	1.50802	2.27553		1.07237
	a	a	a				b			90	1864	68	22	1842		At1g18210	calcium-binding protein, putative	notDE	notDE	notDE	notDE	notDE	1.2251	2.15647	1.564	1.124	4		At1g18210	calcium-binding protein, putative								1.07015	1.2251	1.3309	2.15647							1.124
	a	a	a					b		90	195	80	10	185		At3g19100	calcium-dependent protein kinase, putative (CDPK)	notDE	1.22052	1.044	notDE	notDE	1.77695	1.11293			4		At3g19100	calcium-dependent protein kinase, putative (CDPK)					1.22052	1.044		1.77695		1.11293
	a	a	a						b	90	161	84	6	155		At5g64310	arabinogalactan-protein (AGP1)	notDE	1.93204	notDE	1.75125	1.59258	1.14479	notDE			4		At5g64310	arabinogalactan-protein (AGP1)					1.93204				1.14479			1.59258	1.70044	1.31812	1.75125	1.48543
	a	a		a	b					32	91	9	23	68		At1g28330	dormancy-associated protein -related	notDE	notDE	notDE	1.65535	2.12377	2.65394	5.9546			4		At1g28330	dormancy-associated protein -related									2.65394	5.9546	4.79	2.12377	1.65535			1.41143
	a	a		a		b				32	1197	7	25	1172		At2g41100	calmodulin-like protein, with six potential calcium binding domains. Calcium binding shown	notDE	notDE	notDE	1.5113	1.41417	notDE	notDE	1.183	1.55	4		At2g41100	calmodulin-like protein, with six potential calcium binding domains. Calcium binding shown												1.41417	1.28771		1.5113	1.17632			1.55
	a	a		a			b			32	1864	24	8	1856		At1g75960	AMP-binding protein, putative	notDE	1.4462	2.34854	np	np	1.71362	3.61195			4		At1g75960	AMP-binding protein, putative					1.4462	2.34854			1.71362	1.66151	3.61195
	a	a		a				b		32	195	27	5	190		At5g24780	mRNA for vegetative storage protein, complete cds	5.37664	3.68051	4.3918	notDE	notDE	3.15808	notDE			4		At5g24780	mRNA for vegetative storage protein, complete cds			5.37664		3.68051	4.3918	1.69564		3.15808
	a	a		a					b	32	161	29	3	158		At1g24070	encodes a gene similar to cellulose synthase	3.81154	1.31412	2.52731	np	np	2.28622	notDE			4		At1g24070	encodes a gene similar to cellulose synthase				3.81154	1.31412	2.52731	1.40194	2.28622	2.09463
	a	a			a	b				29	1197	5	24	1173		At1g52410	caldesmon-related, weak similarity to Caldesmon (CDM) (Swiss-Prot:P12957) (Gallus gallus)	3.66136	1.9091	2.20885	np	np	2.42052	notDE			4		At1g52410	caldesmon-related, weak similarity to Caldesmon (CDM) (Swiss-Prot:P12957) (Gallus gallus)		2.86604	3.04983	3.66136	1.9091	2.20885	1.50823	1.8764	2.42052
	a	a			a		b			29	1864	21	8	1856		At2g34600	expressed protein	3.49167	notDE	1.466	np	np	3.6236	1.60682			4		At2g34600	expressed protein	3.74474			3.49167		1.3455	1.466	2.82201	3.6236	1.60682
	a	a			a			b		29	195	22	7	188		At4g11310	cysteine proteinase precursor-like protein/ dehydration stress-responsive gene (RD21)	3.35045	np	4.67091	np	np	4.13892	1.9371			4		At4g11310	cysteine proteinase precursor-like protein/ dehydration stress-responsive gene (RD21)			1.858	3.35045		4.67091	3.16026	1.56817	4.13892	1.9371
	a	a			a				b	29	161	24	5	156		At1g80840	member of WRKY Transcription Factor; Group II-a	3.32417	notDE	2.30112	np	np	2.22896	1.01103			4		At1g80840	member of WRKY Transcription Factor; Group II-a		1.49933	3.32417	1.12434			2.30112	2.22896	1.24449		1.01103
	a	a				a	b			98	1864	68	30	1834		At5g24420	glucosamine/galactosamine-6-phosphate isomerase-related, contains weak similarity to Swiss-Prot:O95336 6-phosphogluconolactonase (EC 3.1.1.31) (6PGL) (Homo sapiens)	3.28902	2.01127	2.66891	np	np	2.82662	notDE			4		At5g24420	glucosamine/galactosamine-6-phosphate isomerase-related, contains weak similarity to Swiss-Prot:O95336 6-phosphogluconolactonase (EC 3.1.1.31) (6PGL) (Homo sapiens)				3.28902	2.01127	2.66891	2.33993	2.27668	2.82662
	a	a				a		b		98	195	86	12	183		At1g52400	encodes a member of glycosyl hydrolase family 1	3.15032	notDE	1.19658	notDE	2.14012	2.00427	notDE			4		At1g52400	encodes a member of glycosyl hydrolase family 1		2.9239	3.15032	2.9985		1.19658			2.00427			2.14012
	a	a				a			b	98	161	88	10	151		At4g36010	pathogenesis-related thaumatin family protein, similar to receptor serine/threonine kinase PR5K (Arabidopsis thaliana) GI:1235680; contains Pfam profile PF00314: Thaumatin family	3.12776	2.08154	1.24082	np	np	1.10547	notDE			4		At4g36010	pathogenesis-related thaumatin family protein, similar to receptor serine/threonine kinase PR5K (Arabidopsis thaliana) GI:1235680; contains Pfam profile PF00314: Thaumatin family	2.64562	2.16412	2.71956	3.12776	2.08154	1.24082			1.10547
	a	a					a	b		33	195	32	1	194		At1g61120	terpene synthase/cyclase family protein, similar to S-linalool synthase GI:1491939 from (Clarkia breweri)(PMID: 8768373)	2.96926	4.42788	4.85251	np	np	7.4927	notDE			4		At1g61120	terpene synthase/cyclase family protein, similar to S-linalool synthase GI:1491939 from (Clarkia breweri)(PMID: 8768373)			1.25905	2.96926	4.42788	4.85251		2.27774	7.4927
	a	a					a		b	33	161	32	1	160		At1g16400	cytochrome P450 CYP79F2 (CYP79F2) mRNA, complete cds	2.82105	notDE	1.70655	np	np	notDE	notDE	1.239	1.125	4		At1g16400	cytochrome P450 CYP79F2 (CYP79F2) mRNA, complete cds		2.82105	2.48395	1.97097		1.70655	1.3666											1.125
	a	a						a	b	18	161	4	14	147		At1g11580	pectin methylesterase, putative, similar to pectin methylesterase GI:1617583 from (Lycopersicon esculentum)	2.74488	2.7636	1.68697	notDE	notDE	1.32567	notDE			4		At1g11580	pectin methylesterase, putative, similar to pectin methylesterase GI:1617583 from (Lycopersicon esculentum)			1.65726	2.74488	2.7636	1.68697	1.01601	1.32567
	a		a	a	b					28	91	10	18	73		At2g46650	member of Cytochromes b5	2.64798	1.3308	1.82609	1.24131	notDE	notDE	notDE			4		At2g46650	member of Cytochromes b5		2.19034	1.9694	2.64798	1.3308	1.82609							1.24131
	a		a	a		b				28	1197	4	24	1173		At1g52030	Similar to myrosinase binding proteins which may be involved in metabolizing glucosinolates and forming defense compounds to protect against herbivory. Also similar to lectins and other agglutinating factorsl. Expressed only in flowers.	2.62392	2.53413	2.29156	np	np	2.76341	notDE			4		At1g52030	Similar to myrosinase binding proteins which may be involved in metabolizing glucosinolates and forming defense compounds to protect against herbivory. Also similar to lectins and other agglutinating factorsl. Expressed only in flowers.		1.71291		2.62392	2.53413	2.29156	1.7667	2.38027	2.76341
	a		a	a			b			28	1864	20	8	1856		At1g66760	MATE efflux family protein, contains TIGRfam profile: TIGR00797: MATE efflux family protein, Pfam profile PF01554: Uncharacterized membrane protein family	2.60905	2.91743	2.11985	np	np	1.37968	notDE			4		At1g66760	MATE efflux family protein, contains TIGRfam profile: TIGR00797: MATE efflux family protein, Pfam profile PF01554: Uncharacterized membrane protein family		1.49276	2.60905	2.44795	2.91743	2.11985			1.37968
	a		a	a				b		28	195	24	4	191		At3g26840	esterase/lipase/thioesterase family protein, contains Pfam profile PF03096: Ndr family	2.55668	2.07824	1.88204	notDE	notDE	1.70691	notDE			4		At3g26840	esterase/lipase/thioesterase family protein, contains Pfam profile PF03096: Ndr family				2.55668	2.07824	1.88204		1.70691
	a		a	a					b	28	161	26	2	159		At5g47240	MutT/nudix family protein, similar to SP|P53370 Nucleoside diphosphate-linked moiety X motif 6 {Homo sapiens}; contains Pfam profile PF00293: NUDIX domain	2.55079	1.38822	3.12589	np	np	1.81071	notDE			4		At5g47240	MutT/nudix family protein, similar to SP|P53370 Nucleoside diphosphate-linked moiety X motif 6 {Homo sapiens}; contains Pfam profile PF00293: NUDIX domain	1.7489	2.11838	2.55079	2.54559	1.38822	3.12589			1.81071
	a		a		a	b				25	1197	3	22	1175		At3g50970	Arabidopsis thaliana dehydrin (Xero 2)	2.49613	notDE	notDE	notDE	notDE	2.47855	2.60268	1.484		4		At3g50970	Arabidopsis thaliana dehydrin (Xero 2)		2.07999	1.83592	2.49613					2.47855	2.60268	2.27535
	a		a		a		b			25	1864	17	8	1856		At4g27560	glycosyltransferase family protein, contains Pfam profile: PF00201 UDP-glucoronosyl and UDP-glucosyl transferase	2.47995	1.04768	2.16546	notDE	notDE	1.30542	notDE			4		At4g27560	glycosyltransferase family protein, contains Pfam profile: PF00201 UDP-glucoronosyl and UDP-glucosyl transferase		2.47995	2.36352	1.9294	1.04768	2.16546			1.30542
	a		a		a			b		25	195	19	6	189		At1g28370	ERF domain protein 11 (ERF11), identical to ERF domain protein 11 (AtERF11) GI:15207789 from (Arabidopsis thaliana)	2.24045	2.65671	1.77234	np	np	1.86301	notDE			4		At1g28370	ERF domain protein 11 (ERF11), identical to ERF domain protein 11 (AtERF11) GI:15207789 from (Arabidopsis thaliana)	2.24045	1.47062	1.73636	1.32976	2.65671		1.77234	1.57172	1.86301
	a		a		a				b	25	161	21	4	157		At4g24380	expressed protein, contains Pfam profile: PF03959 domain of unknown function (DUF341)	2.21469	2.01581	1.53443	np	np	1.4587	notDE			4		At4g24380	expressed protein, contains Pfam profile: PF03959 domain of unknown function (DUF341)			2.21469	1.0538	2.01581		1.53443	1.4587
	a		a			a	b			125	1864	81	44	1820		At2g28120	nodulin family protein, similar to nodulin-like protein (Arabidopsis thaliana) GI:3329368, nodule-specific protein Nlj70 (Lotus japonicus) GI:3329366	2.1216	notDE	1.78549	np	np	2.35056	3.83729			4		At2g28120	nodulin family protein, similar to nodulin-like protein (Arabidopsis thaliana) GI:3329368, nodule-specific protein Nlj70 (Lotus japonicus) GI:3329366		1.24017	1.26508	2.1216		1.78549			2.35056	3.20436	3.83729
	a		a			a		b		125	195	114	11	184		At1g54030	GDSL-motif lipase, putative, similar to myrosinase-associated proteins GI:1769968, GI:1769970, GI:1216391, GI:1216389 from (Brassica napus); contains Pfam profile PF00657: GDSL-like Lipase/Acylhydrolase	2.11612	1.74954	1.18071	notDE	notDE	1.62853	notDE			4		At1g54030	GDSL-motif lipase, putative, similar to myrosinase-associated proteins GI:1769968, GI:1769970, GI:1216391, GI:1216389 from (Brassica napus); contains Pfam profile PF00657: GDSL-like Lipase/Acylhydrolase		1.01071	1.11245	2.11612	1.74954	1.18071		1.17378	1.62853
	a		a			a			b	125	161	115	10	151		At5g40760	glucose-6-phosphate 1-dehydrogenase / G6PD (ACG12), idential to glucose-6-phosphate 1-dehydrogenase (acg12) (Arabidopsis thaliana) GI:5732197	2.11041	notDE	1.09967	notDE	notDE	notDE	notDE	1.317	1.364	4		At5g40760	glucose-6-phosphate 1-dehydrogenase / G6PD (ACG12), idential to glucose-6-phosphate 1-dehydrogenase (acg12) (Arabidopsis thaliana) GI:5732197			2.11041			1.09967											1.364	1.168
	a		a				a	b		52	195	50	2	193		At2g34810	FAD-binding domain-containing protein, similar to SP|P30986 reticuline oxidase precursor (Berberine-bridge-forming enzyme) (BBE) (Tetrahydroprotoberberine synthase) (Eschscholzia californica); contains PF01565 FAD binding domain	2.09823	2.04067	2.43894	np	np	1.68636	notDE			4		At2g34810	FAD-binding domain-containing protein, similar to SP|P30986 reticuline oxidase precursor (Berberine-bridge-forming enzyme) (BBE) (Tetrahydroprotoberberine synthase) (Eschscholzia californica); contains PF01565 FAD binding domain				2.09823	2.04067	2.43894	1.14142		1.68636
	a		a				a		b	52	161	50	2	159		At1g72260	Encodes a thionin which is a cysteine rich protein having antimicrobial properties. Thi2.1 is expressed in response to a variety of pathogens and induced by ethylene and jasmonic acid.	2.06293	notDE	1.2785	notDE	notDE	3.63897	1.13685			4		At1g72260	Encodes a thionin which is a cysteine rich protein having antimicrobial properties. Thi2.1 is expressed in response to a variety of pathogens and induced by ethylene and jasmonic acid.			2.06293				1.2785	2.58664	3.63897	1.13685
	a		a					a	b	18	161	5	13	148		At1g61890	MATE efflux family protein, similar to ripening regulated protein DDTFR18 (Lycopersicon esculentum) GI:12231296; contains Pfam profile PF01554: Uncharacterized membrane protein family	2.04075	2.77236	1.94724	np	np	1.88046	notDE			4		At1g61890	MATE efflux family protein, similar to ripening regulated protein DDTFR18 (Lycopersicon esculentum) GI:12231296; contains Pfam profile PF01554: Uncharacterized membrane protein family		1.48125	1.5437	2.04075	2.77236		1.94724	1.88046	1.50936
	a			a	a	b				34	1197	10	24	1173		At4g01080	expressed protein,	2.03507	2.66473	4.29349	np	np	2.53726	notDE			4		At4g01080	expressed protein,			2.03507		2.66473	4.29349	1.91696	2.53726
	a			a	a		b			34	1864	24	10	1854		At4g30530	defense-related protein, putative, strong similarity to defense-related protein (Brassica carinata) GI:14009290; contains Pfam profile PF00117: glutamine amidotransferase class-I	2.00427	1.10252	1.60098	notDE	2.19404	notDE	notDE			4		At4g30530	defense-related protein, putative, strong similarity to defense-related protein (Brassica carinata) GI:14009290; contains Pfam profile PF00117: glutamine amidotransferase class-I		1.52344	1.57006	2.00427	1.10252	1.60098						2.19404
	a			a	a			b		34	195	24	10	185		At3g44260	CCR4-NOT transcription complex protein, putative, similar to SWISS-PROT:Q9UFF9 CCR4-NOT transcription complex, subunit 8 (CAF1-like protein, CALIFp) (Homo sapiens)	1.98227	3.28096	notDE	2.43138	2.19182	notDE	notDE			4		At3g44260	CCR4-NOT transcription complex protein, putative, similar to SWISS-PROT:Q9UFF9 CCR4-NOT transcription complex, subunit 8 (CAF1-like protein, CALIFp) (Homo sapiens)			1.98227		3.28096							2.19182	2.43138	1.58694	1.93713	1.70044
	a			a	a				b	34	161	25	9	152		At1g11080	serine carboxypeptidase S10 family protein, similar to Serine carboxypeptidase II chains A and B (SP:P08819) (EC 3.4.16.6) (Triticum aestivum (Wheat))	1.98	notDE	1.10169	np	np	1.08253	1.48751			4		At1g11080	serine carboxypeptidase S10 family protein, similar to Serine carboxypeptidase II chains A and B (SP:P08819) (EC 3.4.16.6) (Triticum aestivum (Wheat))			1.98			1.10169	1.03725		1.08253	1.48751
	a			a		a	b			36	1864	23	13	1851		At2g38240	oxidoreductase, 2OG-Fe(II) oxygenase family protein, similar to flavonol synthase (Citrus unshiu)(gi:4126403), leucoanthocyanidin dioxygenase (Daucus carota)(gi:5924383); contains PF03171 2OG-Fe(II) oxygenase superfamily domain	1.97439	3.81487	2.65478	notDE	notDE	2.56638	notDE			4		At2g38240	oxidoreductase, 2OG-Fe(II) oxygenase family protein, similar to flavonol synthase (Citrus unshiu)(gi:4126403), leucoanthocyanidin dioxygenase (Daucus carota)(gi:5924383); contains PF03171 2OG-Fe(II) oxygenase superfamily domain				1.97439	3.81487	2.65478			2.56638
	a			a		a		b		36	195	27	9	186		At2g43510	Encodes putative trypsin inbitor protein which may function in defense against herbivory.	1.96737	notDE	1.8493	np	np	2.67998	1.0165			4		At2g43510	Encodes putative trypsin inbitor protein which may function in defense against herbivory.				1.96737		1.8493	1.4833	1.32175	2.67998		1.0165
	a			a		a			b	36	161	28	8	153		At3g13790	beta-fructosidase (BFRUCT1) / beta-fructofuranosidase / cell wall invertase, identical to beta-fructofuranosidase GI:402740 from (Arabidopsis thaliana)	1.92704	notDE	notDE	1.33332	notDE	2.80665	3.2253			4		At3g13790	beta-fructosidase (BFRUCT1) / beta-fructofuranosidase / cell wall invertase, identical to beta-fructofuranosidase GI:402740 from (Arabidopsis thaliana)				1.92704					2.80665	2.12584	3.2253		1.33332
	a			a			a	b		16	195	12	4	191		At2g02990	member of the ribonuclease T2 family, responds to inorganic phosphate starvation, and inhibits production of anthocyanin. Also involved in wound-induced signaling independent of jasmonic acid.	1.90706	2.61758	3.55428	notDE	notDE	4.72239	notDE			4		At2g02990	member of the ribonuclease T2 family, responds to inorganic phosphate starvation, and inhibits production of anthocyanin. Also involved in wound-induced signaling independent of jasmonic acid.		1.90706			2.61758	3.55428			4.72239
	a			a			a		b	16	161	12	4	157		At1g17380	expressed protein	1.85366	1.50448	2.90157	np	np	3.49369	notDE			4		At1g17380	expressed protein				1.85366	1.50448	1.41601	2.90157	3.49369	3.09556
	a			a				a	b	14	161	2	12	149		At4g35630	Encodes a protein with similarity to 3-phosphoserine aminotransferase which is involved in serine biosynthesis in the chloroplast which operates via the phosphorylated pathway.	1.85302	notDE	1.2514	np	np	1.76325	1.08858			4		At4g35630	Encodes a protein with similarity to 3-phosphoserine aminotransferase which is involved in serine biosynthesis in the chloroplast which operates via the phosphorylated pathway.		1.01971	1.16902	1.85302		1.2514		1.01427	1.76325		1.08858
	a				a	a	b			29	1864	20	9	1855		At5g66210	member of Calcium Dependent Protein Kinase	1.82986	notDE	1.88416	np	np	1.81138	2.37452			4		At5g66210	member of Calcium Dependent Protein Kinase			1.82986				1.88416	1.53109	1.81138	1.08244	2.37452
	a				a	a		b		29	195	20	9	186		At2g20340	tyrosine decarboxylase, putative, similar to tyrosine/dopa decarboxylase (Papaver somniferum) GI:3282527, SP|Q06087 Tyrosine decarboxylase 3 (EC 4.1.1.25) {Petroselinum crispum}; contains Pfam profile PF00282: Pyridoxal-dependent decarboxylase conserved d	1.81072	1.87718	1.72733	np	np	notDE	notDE	1.598		4		At2g20340	tyrosine decarboxylase, putative, similar to tyrosine/dopa decarboxylase (Papaver somniferum) GI:3282527, SP|Q06087 Tyrosine decarboxylase 3 (EC 4.1.1.25) {Petroselinum crispum}; contains Pfam profile PF00282: Pyridoxal-dependent decarboxylase conserved d			1.21213	1.81072	1.87718	1.72733
	a				a	a			b	29	161	22	7	154		At3g15950	DNA topoisomerase-related, similar to DNA topoisomerase IV subunit A (GI:26454107) (Mycoplasma penetrans)	1.77753	1.01283	notDE	1.11367	notDE	1.50117	notDE			4		At3g15950	DNA topoisomerase-related, similar to DNA topoisomerase IV subunit A (GI:26454107) (Mycoplasma penetrans)				1.77753	1.01283				1.50117				1.11367
	a				a		a	b		12	195	9	3	192		At2g26530	expressed protein	1.73869	1.31443	notDE	np	np	1.37166	1.61999			4		At2g26530	expressed protein			1.73869	0.831387	1.31443				1.37166		1.61999
	a				a		a		b	12	161	9	3	158		At1g77640	AP2 domain-containing transcription factor, putative, Similar to DREB1A (GP:3660548) (Arabidopsis thaliana)	1.73326	notDE	1.17083	np	np	2.19818	1.76495			4		At1g77640	AP2 domain-containing transcription factor, putative, Similar to DREB1A (GP:3660548) (Arabidopsis thaliana)			1.73326			1.17083		2.19818	1.62392	1.76495
	a				a			a	b	13	161	2	11	150		At1g59700	Encodes glutathione transferase belonging to the tau class of GSTs. Naming convention according to Wagner et al. (2002).	1.72036	notDE	notDE	notDE	notDE	1.47958	notDE	1.229	1.496	4		At1g59700	Encodes glutathione transferase belonging to the tau class of GSTs. Naming convention according to Wagner et al. (2002).				1.72036				1.47958										1.496
	a					a	a	b		116	195	108	8	187		At1g70700	expressed protein	1.68696	1.90631	2.01225	np	np	1.33129	notDE			4		At1g70700	expressed protein	1.11031	1.42822	1.13088	1.68696	1.90631	2.01225			1.33129
	a					a	a		b	116	161	109	7	154		At3g50930	AAA-type ATPase family protein, contains Pfam profile: ATPase family PF00004	1.67654	notDE	1.79634	np	np	2.6874	2.19228			4		At3g50930	AAA-type ATPase family protein, contains Pfam profile: ATPase family PF00004	1.08432		1.67654	1.21304			1.79634	2.6874	2.45015	1.12521	2.19228
	a					a		a	b	28	161	3	25	136		At1g25500	choline transporter-related, contains weak similarity to CD92 protein (Homo sapiens) gi|16945323|emb|CAC82175	1.66545	1.33641	1.93825	notDE	notDE	1.54211	notDE			4		At1g25500	choline transporter-related, contains weak similarity to CD92 protein (Homo sapiens) gi|16945323|emb|CAC82175				1.66545	1.33641	1.93825	1.0619	1.39103	1.54211
	a						a	a	b	12	161	2	10	151		At4g35160	O-methyltransferase family 2 protein, similar to caffeic acid O-methyltransferase, Pinus taeda, gb:U39301	1.63618	1.84571	4.40467	notDE	notDE	3.59418	notDE			4		At4g35160	O-methyltransferase family 2 protein, similar to caffeic acid O-methyltransferase, Pinus taeda, gb:U39301				1.63618	1.84571	4.40467	3.04216	3.23836	3.59418
		a	a	a	b					34	91	10	24	67		At1g51890	leucine-rich repeat protein kinase, putative, similar to light repressible receptor protein kinase (Arabidopsis thaliana) gi|1321686|emb|CAA66376; contains leucine rich repeat (LRR) domains, Pfam:PF00560; contains protein kinase domain, Pfam:PF00069	1.63523	notDE	1.19209	np	np	1.28841	2.60534			4		At1g51890	leucine-rich repeat protein kinase, putative, similar to light repressible receptor protein kinase (Arabidopsis thaliana) gi|1321686|emb|CAA66376; contains leucine rich repeat (LRR) domains, Pfam:PF00560; contains protein kinase domain, Pfam:PF00069	1.22379			1.63523			1.19209		1.28841		2.60534
		a	a	a		b				34	1197	5	29	1168		At3g55980	zinc finger (CCCH-type) family protein, contains Pfam domain, PF00642: Zinc finger C-x8-C-x5-C-x3-H type (and similar) and Pfam domain, PF00023: Ankyrin repeat	1.62298	notDE	2.42253	1.60906	notDE	1.96024	notDE			4		At3g55980	zinc finger (CCCH-type) family protein, contains Pfam domain, PF00642: Zinc finger C-x8-C-x5-C-x3-H type (and similar) and Pfam domain, PF00023: Ankyrin repeat			1.62298				2.42253	1.96024	1.14444						1.60906
		a	a	a			b			34	1864	23	11	1853		At2g18680	expressed protein,	1.60196	1.40914	notDE	notDE	notDE	1.48588	1.93668			4		At2g18680	expressed protein,				1.60196	1.40914				1.48588	1.93668
		a	a	a				b		34	195	28	6	189		At5g13200	GRAM domain-containing protein / ABA-responsive protein-related, similar to ABA-responsive protein (Hordeum vulgare) GI:4103635; contains Pfam profile PF02893: GRAM domain	1.59504	1.13047	1.27651	notDE	notDE	1.06447	notDE			4		At5g13200	GRAM domain-containing protein / ABA-responsive protein-related, similar to ABA-responsive protein (Hordeum vulgare) GI:4103635; contains Pfam profile PF02893: GRAM domain	1.27219	1.02564	1.27446	1.59504	1.13047		1.27651		1.06447
		a	a	a					b	34	161	29	5	156		At4g27410	Encodes a gene induced in response to dessication.	1.5685	1.0259	2.32255	notDE	notDE	1.42741	notDE			4		At4g27410	Encodes a gene induced in response to dessication.		1.5685			1.0259	2.32255		1.42741
		a	a		a	b				31	1197	3	28	1169		At3g02875	Hydrolyzes amino acid conjugates of the plant growth regulator indole-3-acetic acid (IAA), including IAA-Leu and IAA-Phe. Uses Mg and Co ions as cofactors.	1.54369	1.05808	notDE	np	np	notDE	notDE	1.766	1.06	4		At3g02875	Hydrolyzes amino acid conjugates of the plant growth regulator indole-3-acetic acid (IAA), including IAA-Leu and IAA-Phe. Uses Mg and Co ions as cofactors.				1.54369	1.05808													1.06
		a	a		a		b			31	1864	19	12	1852		At1g76690	Encodes one of two closely related 12-oxophytodienoic acid reductases.	1.53549	np	notDE	np	np	notDE	1.49286	2.626	1.318	4		At1g76690	Encodes one of two closely related 12-oxophytodienoic acid reductases.			1.53549	1.35621							1.49286							1.318
		a	a		a			b		31	195	22	9	186		At2g47180	galactinol synthase, putative, similar to galactinol synthase, isoform GolS-1 GI:5608497 from (Ajuga reptans)	1.52078	2.85786	3.41169	1.84482	notDE	notDE	notDE			4		At2g47180	galactinol synthase, putative, similar to galactinol synthase, isoform GolS-1 GI:5608497 from (Ajuga reptans)			1.52078	0.83345	2.85786	3.41169	2.33241						1.84482
		a	a		a				b	31	161	24	7	154		At1g02400	gibberellin 2-oxidase, putative / GA2-oxidase, putative, similar to GA2ox2 (GI:4678368); similar to dioxygenase GI:1666096 from (Marah macrocarpus); contains PF03171 2OG-Fe(II) oxygenase superfamily domain	1.50209	1.82285	notDE	np	np	1.96333	2.17613			4		At1g02400	gibberellin 2-oxidase, putative / GA2-oxidase, putative, similar to GA2ox2 (GI:4678368); similar to dioxygenase GI:1666096 from (Marah macrocarpus); contains PF03171 2OG-Fe(II) oxygenase superfamily domain				1.50209	1.82285				1.96333	1.20092	2.17613
		a	a			a	b			125	1864	84	41	1823		At5g38120	4-coumarate--CoA ligase family protein / 4-coumaroyl-CoA synthase family protein, similar to 4CL2, Arabidopsis thaliana (gi:12229665), 4CL1, Nicotiana tabacum (gi:12229631); contains Pfam AMP-binding enzyme domain PF00501	1.46503	3.14522	1.62765	np	np	1.19198	notDE			4		At5g38120	4-coumarate--CoA ligase family protein / 4-coumaroyl-CoA synthase family protein, similar to 4CL2, Arabidopsis thaliana (gi:12229665), 4CL1, Nicotiana tabacum (gi:12229631); contains Pfam AMP-binding enzyme domain PF00501	1.46503		1.02306		3.14522	1.62765	1.13927		1.19198
		a	a			a		b		125	195	111	14	181		At1g64660	Cys/Met metabolism pyridoxal-phosphate-dependent enzyme family protein, similar to SP|P13254 Methionine gamma-lyase (EC 4.4.1.11) (L-methioninase) {Pseudomonas putida}; contains Pfam profile PF01053: Cys/Met metabolism PLP-dependent enzyme	1.4467	1.25796	notDE	notDE	notDE	notDE	notDE	1.36	1.011	4		At1g64660	Cys/Met metabolism pyridoxal-phosphate-dependent enzyme family protein, similar to SP|P13254 Methionine gamma-lyase (EC 4.4.1.11) (L-methioninase) {Pseudomonas putida}; contains Pfam profile PF01053: Cys/Met metabolism PLP-dependent enzyme			1.4467		1.25796												1.011
		a	a			a			b	125	161	112	13	148		At3g21230	4-coumarate--CoA ligase, putative / 4-coumaroyl-CoA synthase, putative (4CL), similar to 4CL2 (gi:12229665) and 4CL1 (gi:12229649) from (Arabidopsis thaliana), 4CL1 (gi:12229631) from Nicotiana tabacum	1.4316	2.08646	notDE	np	np	notDE	notDE	1.379	1.477	4		At3g21230	4-coumarate--CoA ligase, putative / 4-coumaroyl-CoA synthase, putative (4CL), similar to 4CL2 (gi:12229665) and 4CL1 (gi:12229649) from (Arabidopsis thaliana), 4CL1 (gi:12229631) from Nicotiana tabacum			1.4316	1.39167	2.08646												1.477
		a	a				a	b		45	195	43	2	193		At1g23850	expressed protein	1.4263	1.27391	2.43994	notDE	notDE	2.08981	notDE			4		At1g23850	expressed protein				1.4263	1.27391	2.43994	1.38269	2.08981	1.97034
		a	a				a		b	45	161	43	2	159		At4g18010	inositol polyphosphate 5-phosphatase II (IP5PII) mRNA,	1.42193	1.27303	notDE	notDE	notDE	1.2614	1.01906			4		At4g18010	inositol polyphosphate 5-phosphatase II (IP5PII) mRNA,				1.42193	1.27303				1.2614		1.01906
		a	a					a	b	19	161	4	15	146		At2g35940	AF353094 Arabidopsis thaliana BEL1-like homeodomain 1 (BLH1) mRNA, complete cds	1.40593	notDE	notDE	notDE	notDE	1.29836	notDE	1.173	1.425	4		At2g35940	AF353094 Arabidopsis thaliana BEL1-like homeodomain 1 (BLH1) mRNA, complete cds			1.40593					1.29836									1.425	1.372
		a		a	a	b				41	1197	12	29	1168		At3g09440	heat shock cognate 70 kDa protein 3 (HSC70-3) (HSP70-3), identical to SP|O65719 Heat shock cognate 70 kDa protein 3 (Hsc70.3) {Arabidopsis thaliana}	1.40381	notDE	notDE	1.36494	notDE	notDE	notDE	1.258	1.785	4		At3g09440	heat shock cognate 70 kDa protein 3 (HSC70-3) (HSP70-3), identical to SP|O65719 Heat shock cognate 70 kDa protein 3 (Hsc70.3) {Arabidopsis thaliana}	1.01835	1.40381											1.36494						1.785
		a		a	a		b			41	1864	30	11	1853		At3g08720	ATPK19 mRNA for ribosomal-protein S6 kinase homolog,	1.38844	notDE	1.32292	np	np	3.45887	2.43212			4		At3g08720	ATPK19 mRNA for ribosomal-protein S6 kinase homolog,			1.38844				1.32292	2.05676	3.45887	2.43212	1.96668
		a		a	a			b		41	195	33	8	187		At4g14365	zinc finger (C3HC4-type RING finger) family protein / ankyrin repeat family protein, contains Pfam profile: PF00097 zinc finger, C3HC4 type (RING finger) and Pfam profile: PF00023 ankyrin repeat	1.32076	notDE	1.18928	np	np	2.53857	2.84839			4		At4g14365	zinc finger (C3HC4-type RING finger) family protein / ankyrin repeat family protein, contains Pfam profile: PF00097 zinc finger, C3HC4 type (RING finger) and Pfam profile: PF00023 ankyrin repeat	1.32076		1.26524				1.18928	1.67069	2.53857	2.2884	2.84839
		a		a	a				b	41	161	34	7	154		At2g13800	leucine-rich repeat family protein / protein kinase family protein, contains Pfam domains PF00560: Leucine Rich Repeat and PF00069: Protein kinase domain	1.31881	0.99992	notDE	np	np	1.62444	2.41007			4		At2g13800	leucine-rich repeat family protein / protein kinase family protein, contains Pfam domains PF00560: Leucine Rich Repeat and PF00069: Protein kinase domain			1.31881		0.99992				1.62444	1.41669	2.41007
		a		a		a	b			39	1864	24	15	1849		At2g43530	trypsin inhibitor, putative, similar to SP|P26780 Trypsin inhibitor 2 precursor (MTI-2) {Sinapis alba}	1.28119	1.06004	1.8737	np	np	1.40601	notDE			4		At2g43530	trypsin inhibitor, putative, similar to SP|P26780 Trypsin inhibitor 2 precursor (MTI-2) {Sinapis alba}				1.28119	1.06004	1.8737			1.40601
		a		a		a		b		39	195	33	6	189		At3g19680	expressed protein	1.26706	notDE	1.54915	np	np	3.06139	3.33289			4		At3g19680	expressed protein			1.26706			1.54915		1.47148	3.06139	3.33289	1.53451
		a		a		a			b	39	161	33	6	155		At5g44720	molybdenum cofactor sulfurase family protein, weak similarity to molybdenum cofactor sulfurase (LOS5/ABA3) (Arabidopsis thaliana) GI:15407262; contains Pfam profiles PF03476: MOSC N-terminal beta barrel domain, PF03473: MOSC domain	1.24966	notDE	1.60559	1.23409	notDE	1.03739	notDE			4		At5g44720	molybdenum cofactor sulfurase family protein, weak similarity to molybdenum cofactor sulfurase (LOS5/ABA3) (Arabidopsis thaliana) GI:15407262; contains Pfam profiles PF03476: MOSC N-terminal beta barrel domain, PF03473: MOSC domain			1.24966			1.60559		1.03739					1.23409
		a		a				a	b	9	161	2	7	154		At2g27310	F-box family protein, contains Pfam PF00646: F-box domain;; similar to SKP1 interacting partner 2 (SKIP2) TIGR_Ath1:At5g67250	1.24262	1.27378	1.8392	notDE	notDE	1.60539	notDE			4		At2g27310	F-box family protein, contains Pfam PF00646: F-box domain;; similar to SKP1 interacting partner 2 (SKIP2) TIGR_Ath1:At5g67250	1.10078		1.19796	1.24262	1.27378		1.8392	1.60539	1.19271
		a			a	a	b			34	1864	21	13	1851		At4g03400	Encodes a GH3-related gene involved in red light-specific hypocotyl elongation. Analysis of sense and antisense transgenic plants suggests that DFL2 is located downstream of red light signal transduction and determines the degree of hypocotyl elongation.	1.19244	1.2096	1.70965	np	np	1.22379	notDE			4		At4g03400	Encodes a GH3-related gene involved in red light-specific hypocotyl elongation. Analysis of sense and antisense transgenic plants suggests that DFL2 is located downstream of red light signal transduction and determines the degree of hypocotyl elongation.				1.19244	1.2096	1.70965			1.22379
		a			a	a		b		34	195	25	9	186		At1g72120	proton-dependent oligopeptide transport (POT) family protein, contains Pfam profile: PF00854 POT family	1.15725	1.46971	notDE	np	np	1.21439	1.64472			4		At1g72120	proton-dependent oligopeptide transport (POT) family protein, contains Pfam profile: PF00854 POT family		1.15725		0.853402	1.46971				1.21439	1.64472
		a			a	a			b	34	161	27	7	154		At5g67480	TAZ zinc finger family protein / BTB/POZ domain-containing protein, contains Pfam PF00651 : BTB/POZ domain; contains Pfam PF02135 : TAZ zinc finger; simiar to Chain A, Taz2 Domain Of The Transcriptional Adaptor Protein Cbp (GI:11514507) (Homo sapiens); si	1.11282	notDE	2.07282	notDE	notDE	4.29996	5.80326			4		At5g67480	TAZ zinc finger family protein / BTB/POZ domain-containing protein, contains Pfam PF00651 : BTB/POZ domain; contains Pfam PF02135 : TAZ zinc finger; simiar to Chain A, Taz2 Domain Of The Transcriptional Adaptor Protein Cbp (GI:11514507) (Homo sapiens); si				1.11282		2.07282		1.09931	4.29996	5.80326	5.22894
		a			a		a	b		14	195	12	2	193		At3g47480	calcium-binding EF hand family protein, contains INTERPRO:IPR002048 calcium-binding EF-hand domain	1.10116	notDE	1.12132	np	np	2.39889	1.76071			4		At3g47480	calcium-binding EF hand family protein, contains INTERPRO:IPR002048 calcium-binding EF-hand domain				1.10116			1.12132	2.39889	2.12665		1.76071
		a			a		a		b	14	161	12	2	159		At5g15650	Reversibly Glycosylated Polypeptide-2	1.07797	1.47006	np	1.68951	1.28038	np	np			4		At5g15650	Reversibly Glycosylated Polypeptide-2				1.07797	1.47006							1.28038	1.68951
		a			a			a	b	13	161	3	10	151		At5g13550	Arabidopsis thaliana mRNA for sulfate transporter, complete cds.	1.07123	notDE	2.10371	notDE	notDE	1.04513	notDE		1.014	4		At5g13550	Arabidopsis thaliana mRNA for sulfate transporter, complete cds.				1.07123		2.10371		1.04513									1.014
		a				a	a	b		69	195	64	5	190		At2g34070	expressed protein	1.05986	1.75477	1.44195	np	np	1.14713	notDE			4		At2g34070	expressed protein				1.05986	1.75477	1.44195		1.14713
		a				a	a		b	69	161	65	4	157		At3g57530	member of Calcium Dependent Protein Kinase	1.0579	notDE	2.09294	1.65187	notDE	2.48046	notDE			4		At3g57530	member of Calcium Dependent Protein Kinase			1.0579				2.09294	2.48046							1.65187
		a				a		a	b	22	161	3	19	142		At5g54170	expressed protein, weak similarity to SP|Q9UKL6 Phosphatidylcholine transfer protein (PC-TP) {Homo sapiens}	1.05768	2.27884	notDE	np	np	1.26705	1.43729			4		At5g54170	expressed protein, weak similarity to SP|Q9UKL6 Phosphatidylcholine transfer protein (PC-TP) {Homo sapiens}				1.05768	2.27884				1.26705	1.15109	1.43729
		a					a	a	b	5	161	1	4	157		At4g13600	glycosyl hydrolase family protein 17, similar to elicitor inducible chitinase Nt-SubE76 GI:11071974 from (Nicotiana tabacum)	1.04782	notDE	1.13489	np	np	1.55091	1.26044			4		At4g13600	glycosyl hydrolase family protein 17, similar to elicitor inducible chitinase Nt-SubE76 GI:11071974 from (Nicotiana tabacum)			1.04782	0.994815			1.13489		1.55091	1.25064	1.26044
			a	a	a	b				27	1197	2	25	1172		At4g15360	member of CYP705A	1.04541	notDE	1.77337	np	np	1.02731	1.04968			4		At4g15360	member of CYP705A				1.04541			1.77337		1.02731	1.04968
			a	a	a		b			27	1864	17	10	1854		At2g23680	stress-responsive protein, putative, similar to cold acclimation WCOR413-like protein gamma form (Hordeum vulgare) gi|18449100|gb|AAL69988; similar to stress-regulated protein SAP1 (Xerophyta viscosa) gi|21360378|gb|AAM47505	1.04499	notDE	notDE	np	np	2.80142	notDE	2.385	2.512	4		At2g23680	stress-responsive protein, putative, similar to cold acclimation WCOR413-like protein gamma form (Hordeum vulgare) gi|18449100|gb|AAL69988; similar to stress-regulated protein SAP1 (Xerophyta viscosa) gi|21360378|gb|AAM47505				1.04499				1.0984	2.80142								2.512	1.846
			a	a	a			b		27	195	21	6	189		At5g52390	photoassimilate-responsive protein, putative, similar to PIR|S62698 photoassimilate-responsive protein precursor (clone PAR-1a) - common tobacco	1.03875	notDE	2.36286	np	np	2.41303	1.00205			4		At5g52390	photoassimilate-responsive protein, putative, similar to PIR|S62698 photoassimilate-responsive protein precursor (clone PAR-1a) - common tobacco		1.03875					2.36286		2.41303		1.00205
			a	a	a				b	27	161	22	5	156		At5g57910	expressed protein, similar to unknown protein (emb|CAB79781.1)	1.03249	notDE	1.30771	notDE	notDE	1.01297	1.0512			4		At5g57910	expressed protein, similar to unknown protein (emb|CAB79781.1)				1.03249		1.30771		1.01297		1.0512
			a	a		a	b			40	1864	24	16	1848		At5g03630	monodehydroascorbate reductase, putative, monodehydroascorbate reductase (NADH), cucumber, PIR:JU0182	1.00589	notDE	notDE	notDE	notDE	1.18744	notDE	1.317	1.334	4		At5g03630	monodehydroascorbate reductase, putative, monodehydroascorbate reductase (NADH), cucumber, PIR:JU0182				1.00589				1.18744	1.07697								1.334	1.022	1.305
			a	a		a		b		40	195	35	5	190		At2g24210	myrcene/ocimene synthase (TPS10), nearly identical to GI:9957293; contains Pfam profile: PF01397 terpene synthase family	1.00076	1.22527	4.10079	np	np	3.59925	notDE			4		At2g24210	myrcene/ocimene synthase (TPS10), nearly identical to GI:9957293; contains Pfam profile: PF01397 terpene synthase family		1.00076			1.22527	4.10079	1.92358		3.59925
			a	a		a			b	40	161	35	5	156		At1g32640	MYC-related transcriptional activator	np	2.16656	notDE	2.51199	1.79965	notDE	notDE			3		At1g32640	MYC-related transcriptional activator					2.16656							1.79965	2.51199	1.20481	1.32125	1.84398
			a	a				a	b	7	161	2	5	156		At5g50670	squamosa promoter-binding protein, putative;	np	1.03773	notDE	np	np	notDE	1.21005			3		At5g50670	squamosa promoter-binding protein, putative;					1.03773			1.22035			1.21005
			a		a	a	b			31	1864	19	12	1852		At5g06865	Potential natural antisense gene, locus overlaps with AT5G06860	np	np	1.16184	np	np	1.79891	2.1048			3		At5g06865	Potential natural antisense gene, locus overlaps with AT5G06860						1.16184			1.79891	1.91416	2.1048
			a		a	a		b		31	195	23	8	187		At1g70290	alpha,alpha-trehalose-phosphate synthase, UDP-forming (trehalose-6-phosphate synthase/UDP-glucose-glucosephosphate glucosyltransferase), putative	notDE	notDE	1.08116	notDE	notDE	1.53989	3.35705			3		At1g70290	alpha,alpha-trehalose-phosphate synthase, UDP-forming (trehalose-6-phosphate synthase/UDP-glucose-glucosephosphate glucosyltransferase), putative						1.08116			1.53989	2.27688	3.35705
			a		a	a			b	31	161	25	6	155		At1g65390	disease resistance protein (TIR class), putative	notDE	notDE	1.73331	np	np	3.05806	4.99498			3		At1g65390	disease resistance protein (TIR class), putative							1.73331		3.05806		4.99498
			a		a		a	b		13	195	11	2	193		At1g04760	synaptobrevin 7B -related	notDE	notDE	1.03105	np	np	2.13293	1.67199			3		At1g04760	synaptobrevin 7B -related							1.03105		2.13293	1.67199
			a		a		a		b	13	161	11	2	159		At1g69840	expressed protein	notDE	notDE	notDE	notDE	notDE	1.18478	1.6949	1.222		3		At1g69840	expressed protein									1.18478		1.6949
			a		a			a	b	10	161	2	8	153		At1g20310	expressed protein	notDE	notDE	1.35402	np	np	1.22574	1.24186			3		At1g20310	expressed protein							1.35402	1.22574			1.24186
			a			a	a	b		120	195	116	4	191		At2g43820	glycosyltransferase family	notDE	notDE	notDE	notDE	notDE	notDE	3.47823	1.388	1.168	3		At2g43820	glycosyltransferase family										1.15743	3.47823						1.168
			a			a	a		b	120	161	117	3	158		At1g08920	sugar transporter, putative	notDE	notDE	1.11804	notDE	notDE	1.23355	1.13564			3		At1g08920	sugar transporter, putative						1.11804	1.10648		1.23355		1.13564
			a			a		a	b	20	161	3	17	144		At1g28050	CONSTANS B-box zinc finger family protein	notDE	1.01516	notDE	np	np	2.32661	3.97724			3		At1g28050	CONSTANS B-box zinc finger family protein					1.01516				2.32661	2.75529	3.97724
			a				a	a	b	5	161	1	4	157		At1g49150	hypothetical protein	notDE	notDE	1.59526	np	np	1.5051	1.84774			3		At1g49150	hypothetical protein							1.59526	1.26956	1.5051	1.84774
				a	a	a	b			39	1864	24	15	1849		At2g33070	jacalin lectin family	notDE	notDE	notDE	2.19625	1.40353	notDE	notDE	1.64		3		At2g33070	jacalin lectin family												1.40353	2.19625
				a	a	a		b		39	195	29	10	185		At4g28140	AP2 domain transcription factor, putative	notDE	2.03049	1.8496	np	np	notDE	1.09608			3		At4g28140	AP2 domain transcription factor, putative					2.03049	1.8496				1.09608
				a	a	a			b	39	161	30	9	152		At2g39620	pentatricopeptide (PPR) repeat-containing protein	notDE	notDE	1.08895	np	np	1.07862	1.99245			3		At2g39620	pentatricopeptide (PPR) repeat-containing protein						1.08895		1.07862		1.99245	1.29272
				a	a		a	b		18	195	15	3	192		At1g24140	metallo proteinase -related	notDE	1.37256	2.05196	np	np	2.10273	notDE			3		At1g24140	metallo proteinase -related					1.37256		2.05196	2.10273
				a	a		a		b	18	161	15	3	158		At2g40000	similar to unknown protein	notDE	1.13359	notDE	2.78769	2.37505	notDE	notDE			3		At2g40000	similar to unknown protein					1.13359							2.37505	1.21222	2.42242	2.78769	1.15056
				a	a			a	b	18	161	2	16	145		At5g07440	glutamate dehydrogenase 2	notDE	notDE	notDE	notDE	notDE	2.11873	3.66925	1.133		3		At5g07440	glutamate dehydrogenase 2									2.11873	2.15583	3.66925
				a		a	a	b		30	195	26	4	191		At4g32800	AP2 domain transcription factor TINY, putative	notDE	1.75037	2.51647	np	np	2.76508	notDE			3		At4g32800	AP2 domain transcription factor TINY, putative					1.75037	2.51647		2.76508	1.59123
				a		a	a		b	30	161	26	4	157		At4g35770	senescence-associated protein sen1	notDE	notDE	notDE	1.09058	notDE	notDE	3.49876	1.035		3		At4g35770	senescence-associated protein sen1										3.49876	2.05582				1.09058
				a		a		a	b	13	161	1	12	149		At4g18880	heat shock transcription factor 21	notDE	notDE	1.05906	np	np	notDE	notDE	1.867	2.209	3		At4g18880	heat shock transcription factor 21							1.05906										1.211	2.209
				a			a	a	b	6	161	1	5	156		At1g69870	peptide transporter -related	notDE	1.69242	notDE	notDE	notDE	2.32792	1.69671			3		At1g69870	peptide transporter -related					1.69242				2.32792	1.69671	1.27919
					a	a	a	b		18	195	14	4	191		At4g01850	MAT2/SAM-2 (S-adenosylmethionine synthetase 2)	notDE	1.33958	notDE	1.27311	1.21061	notDE	notDE			3		At4g01850	MAT2/SAM-2 (S-adenosylmethionine synthetase 2)					1.33958							1.21061	1.27311
					a	a	a		b	18	161	14	4	157		At5g67300	myb family transcription factor	notDE	2.20743	notDE	1.89121	1.74358	notDE	notDE			3		At5g67300	myb family transcription factor					2.20743							1.74358	1.89121	1.24116	1.5727	1.50589
					a	a		a	b	13	161	2	11	150		At1g21240	wall-associated kinase 3	notDE	notDE	1.23683	np	np	2.1842	2.42309			3		At1g21240	wall-associated kinase 3							1.23683	1.54201	2.1842	2.42309
					a		a	a	b	5	161	0	5	156		At5g59550	expressed protein	notDE	notDE	1.15978	notDE	notDE	1.12812	1.0262			3		At5g59550	expressed protein							1.15978	1.12812			1.0262
						a	a	a	b	29	161	6	23	138		At3g48650	expressed protein	notDE	notDE	1.87062	np	np	1.00169	1.09641			3		At3g48650	expressed protein							1.87062	1.00169		1.09641
	5-some intersects															At1g67470	protein kinase family	notDE	notDE	1.4448	notDE	notDE	1.43386	1.31292			3		At1g67470	protein kinase family							1.4448	1.43386			1.31292
	a	a	a	a	b					22	91	6	16	75		At3g59080	expressed protein	notDE	notDE	1.25674	np	np	1.61339	1.95672			3		At3g59080	expressed protein							1.25674		1.61339	1.95672	1.9419
	a	a	a	a		b				22	1197	3	19	1178		At3g51970	long-chain-alcohol O-fatty-acyltransferase (wax synthase) family	notDE	notDE	1.97382	np	np	1.44966	1.05235			3		At3g51970	long-chain-alcohol O-fatty-acyltransferase (wax synthase) family							1.97382	1.44966			1.05235
	a	a	a	a			b			22	1864	16	6	1858		At3g15790	expressed protein	notDE	1.16581	1.64665	np	np	1.19525	notDE			3		At3g15790	expressed protein					1.16581	1.64665	1.00664	1.19525
	a	a	a	a				b		22	195	19	3	192		At4g38470	protein kinase family	notDE	notDE	1.1587	np	np	1.16138	2.58341			3		At4g38470	protein kinase family						1.1587			1.16138	2.49195	2.58341
	a	a	a	a					b	22	161	21	1	160		At5g38350	disease resistance protein (NBS-LRR class), putative	notDE	notDE	1.07428	np	np	1.03248	1.31285			3		At5g38350	disease resistance protein (NBS-LRR class), putative							1.07428	1.03248		1.02064	1.31285
	a	a	a		a	b				22	1197	2	20	1177		At3g02800	expressed protein	notDE	notDE	1.02173	np	np	2.11667	2.75695			3		At3g02800	expressed protein							1.02173	2.04621	2.11667	2.75695	2.36386
	a	a	a		a		b			22	1864	15	7	1857		At1g68290	bifunctional nuclease -related	notDE	notDE	1.01791	np	np	1.40942	1.59642			3		At1g68290	bifunctional nuclease -related							1.01791	1.40942			1.59642
	a	a	a		a			b		22	195	17	5	190		At1g73800	calmodulin-binding protein	notDE	notDE	1.0039	np	np	1.87378	1.36807			3		At1g73800	calmodulin-binding protein							1.0039	1.45603	1.87378	1.36807	1.3555
	a	a	a		a				b	22	161	19	3	158		At2g38470	WRKY family transcription factor	notDE	notDE	1.43337	np	np	1.36141	1.46439			3		At2g38470	WRKY family transcription factor							1.43337	1.36057	1.36141	1.22304	1.46439
	a	a	a			a	b			73	1864	51	22	1842		At2g17840	senescence-associated protein 12 -related	notDE	notDE	notDE	1.37024	notDE	1.82235	1.59504			3		At2g17840	senescence-associated protein 12 -related									1.82235	1.59504					1.37024
	a	a	a			a		b		73	195	66	7	188		At4g36160	NAM like protein	notDE	notDE	1.17546	np	np	1.68837	2.05745			3		At4g36160	NAM like protein							1.17546		1.68837	2.05745
	a	a	a			a			b	73	161	68	5	156		At4g16760	medium to long-chain acyl-CoA oxidase. Catalyzing the first step of fatty acid beta-oxidation	notDE	1.33973	notDE	1.59197	1.19255	notDE	notDE			3		At4g16760	medium to long-chain acyl-CoA oxidase. Catalyzing the first step of fatty acid beta-oxidation					1.33973							1.19255	1.59197
	a	a	a				a	b		22	195	21	1	194		At5g67210	hypothetical protein	notDE	1.42969	2.02231	np	np	1.47813	notDE			3		At5g67210	hypothetical protein					1.42969	2.02231	1.00136	1.30862	1.47813
	a	a	a				a		b	22	161	21	1	160		At2g44500	axi 1 protein from Nicotiana tabacum -related	notDE	1.69042	notDE	notDE	notDE	2.33514	2.6775			3		At2g44500	axi 1 protein from Nicotiana tabacum -related					1.69042			1.01881	2.33514	2.6775	1.49065
	a	a	a					a	b	10	161	4	6	155		At1g68630	hypothetical protein	notDE	notDE	1.65624	np	np	1.24338	1.06293			3		At1g68630	hypothetical protein							1.65624	1.24338		1.06293
	a	a		a	a	b				23	1197	3	20	1177		At2g27080	expressed protein	notDE	2.3263	2.14126	np	np	2.2421	notDE			3		At2g27080	expressed protein					2.3263		2.14126	1.30059	2.2421
	a	a		a	a		b			23	1864	17	6	1858		At1g78410	expressed protein	notDE	notDE	1.83172	np	np	6.50117	5.70736			3		At1g78410	expressed protein							1.83172	2.77313	6.50117	5.70736
	a	a		a	a			b		23	195	19	4	191		At2g29440	glutathione transferase, putative	notDE	2.32055	1.75229	np	np	1.22239	notDE			3		At2g29440	glutathione transferase, putative					2.32055	1.75229		1.22239	1.05536
	a	a		a	a				b	23	161	20	3	158		At2g45680	TCP family transcription factor, putative	notDE	1.08698	1.08072	notDE	notDE	1.50808	notDE			3		At2g45680	TCP family transcription factor, putative					1.08698		1.08072	1.50808
	a	a		a		a	b			25	1864	18	7	1857		At2g39330	jacalin lectin family	notDE	2.8595	2.70058	np	np	2.28367	notDE			3		At2g39330	jacalin lectin family					2.8595	2.70058	2.3636	1.74133	2.28367
	a	a		a		a		b		25	195	21	4	191		At2g32510	protein kinase family	notDE	1.73407	2.69452	np	np	1.47267	notDE			3		At2g32510	protein kinase family					1.73407	2.69452		1.47267
	a	a		a		a			b	25	161	22	3	158		At5g60300	receptor like protein kinase	notDE	1.70655	1.28389	notDE	notDE	1.64842	notDE			3		At5g60300	receptor like protein kinase					1.70655	1.28389		1.14817	1.64842
	a	a		a				a	b	5	161	2	3	158		At2g22330	CYP79B3, cytochrome P450. Involved in tryptophan metabolism. Converts Trp to indole-3-acetaldoxime (IAOx), a precursor to IAA and indole glucosinolates.	notDE	1.9117	notDE	np	np	notDE	notDE	1.449	1.064	3		At2g22330	CYP79B3, cytochrome P450. Involved in tryptophan metabolism. Converts Trp to indole-3-acetaldoxime (IAOx), a precursor to IAA and indole glucosinolates.					1.9117												1.064
	a	a			a	a	b			24	1864	17	7	1857		At4g13340	leucine-rich repeat extensin family	notDE	notDE	2.04256	np	np	4.00089	5.16574			3		At4g13340	leucine-rich repeat extensin family						2.04256			4.00089	5.16574	5.04271
	a	a			a	a		b		24	195	18	6	189		At5g61590	ethylene responsive element binding factor, putative	notDE	notDE	1.00848	notDE	notDE	2.03177	5.90556			3		At5g61590	ethylene responsive element binding factor, putative						1.00848			2.03177	2.83912	5.90556
	a	a			a	a			b	24	161	20	4	157		At4g11000	hypothetical protein	notDE	notDE	1.38111	np	np	1.29867	1.93981			3		At4g11000	hypothetical protein							1.38111		1.29867	1.93981
	a	a			a		a	b		8	195	7	1	194		At5g65280	G protein-coupled receptor-related protein	notDE	3.20913	1.92011	np	np	1.34888	notDE			3		At5g65280	G protein-coupled receptor-related protein					3.20913	1.92011			1.34888
	a	a			a		a		b	8	161	7	1	160		At4g22470	protease inhibitor/seed storage/lipid transfer protein (LTP) family	notDE	1.0925	1.06747	np	np	2.02212	notDE			3		At4g22470	protease inhibitor/seed storage/lipid transfer protein (LTP) family					1.0925		1.06747		2.02212
	a	a			a			a	b	7	161	2	5	156		At4g16260	glycosyl hydrolase family 17	notDE	2.06573	notDE	notDE	notDE	7.87596	6.05279			3		At4g16260	glycosyl hydrolase family 17					2.06573			2.87659	7.87596	6.05279
	a	a				a	a	b		30	195	29	1	194		At1g15010	expressed protein	notDE	2.01692	notDE	np	np	2.71557	1.96386			3		At1g15010	expressed protein					2.01692				2.71557	1.46293	1.96386
	a	a				a	a		b	30	161	29	1	160		At3g50770	calmodulin-related protein, putative	notDE	notDE	1.07224	np	np	2.42444	3.50746			3		At3g50770	calmodulin-related protein, putative							1.07224	2.42444			3.50746
	a	a				a		a	b	12	161	2	10	151		At1g74100	sulfotransferase family protein	notDE	1.74736	notDE	1.38825	1.35781	notDE	notDE			3		At1g74100	sulfotransferase family protein					1.74736							1.35781	1.38825
	a	a					a	a	b	1	161	0	1	160		At5g14120	nodulin-related protein	notDE	1.41758	notDE	notDE	notDE	1.41407	3.48973			3		At5g14120	nodulin-related protein					1.41758				1.41407	2.28434	3.48973
	a		a	a	a	b				18	1197	1	17	1180		At4g02360	expressed protein	notDE	1.8701	5.99109	notDE	notDE	4.76841	notDE			3		At4g02360	expressed protein					1.8701	5.99109	1.71934	2.18184	4.76841
	a		a	a	a		b			18	1864	12	6	1858		At5g50570	expressed protein	notDE	1.19096	notDE	np	np	notDE	1.21005			3		At5g50570	expressed protein					1.19096			1.22035			1.21005
	a		a	a	a			b		18	195	15	3	192		At3g13110	serine acetyltransferase (Sat-1)	notDE	notDE	notDE	1.5025	1.19998	1.64945	notDE			3		At3g13110	serine acetyltransferase (Sat-1)								1.64945				1.19998	1.5025
	a		a	a	a				b	18	161	16	2	159		At3g10190	calmodulin, putative	notDE	notDE	notDE	np	np	1.02362	notDE	2.091	1.97	3		At3g10190	calmodulin, putative								1.02362									1.97	1.576	1.205
	a		a	a		a	b			24	1864	17	7	1857		At1g25550	expressed protein	notDE	notDE	notDE	notDE	notDE	1.00084	1.89704	1.872		3		At1g25550	expressed protein								1.00084		1.77596	1.89704
	a		a	a		a		b		24	195	21	3	192		At1g25400	expressed protein	notDE	notDE	1.23204	notDE	notDE	2.2849	3.48601			3		At1g25400	expressed protein						1.23204	1.08221	1.27994	2.2849	2.53087	3.48601
	a		a	a		a			b	24	161	22	2	159		At5g39050	transferase family	notDE	1.07918	1.04062	np	np	notDE	1.774			3		At5g39050	transferase family					1.07918	1.04062					1.774
	a		a	a				a	b	4	161	2	2	159		At4g02200	drought-induced protein -related	notDE	notDE	notDE	np	np	1.11523	notDE	2.248	2.147	3		At4g02200	drought-induced protein -related								1.11523										2.147
	a		a		a	a	b			22	1864	15	7	1857		At2g13790	ATSERK4 (SOMATIC EMBRYOGENESIS RECEPTOR-LIKE KINASE 4)	notDE	1.2792	notDE	notDE	notDE	1.62444	2.41007			3		At2g13790	ATSERK4 (SOMATIC EMBRYOGENESIS RECEPTOR-LIKE KINASE 4)					1.2792				1.62444	1.41669	2.41007
	a		a		a	a		b		22	195	17	5	190		At1g76160	pectinesterase (pectin methylesterase), putative	notDE	1.05362	notDE	notDE	notDE	1.03959	2.8955			3		At1g76160	pectinesterase (pectin methylesterase), putative					1.05362				1.03959		2.8955
	a		a		a	a			b	22	161	19	3	158		At4g11280	1-aminocyclopropane-1-carboxylate synthase 6 (ACC synthase 6) (ACS6)	notDE	notDE	notDE	np	np	2.51629	notDE	3.751	3.704	3		At4g11280	1-aminocyclopropane-1-carboxylate synthase 6 (ACC synthase 6) (ACS6)								2.51629										3.704
	a		a		a		a	b		8	195	7	1	194		At4g36670	mannitol transporter, putative	notDE	1.39817	notDE	np	np	3.84976	4.80636			3		At4g36670	mannitol transporter, putative					1.39817				3.84976	3.42896	4.80636
	a		a		a		a		b	8	161	7	1	160		At4g29700	nucleotide pyrophosphatase -related protein	notDE	1.24389	2.14781	np	np	3.03814	notDE			3		At4g29700	nucleotide pyrophosphatase -related protein					1.24389	2.14781	2.03076	3.03814	1.192
	a		a		a			a	b	6	161	2	4	157		At4g29210	gamma-glutamyltransferase-related protein	notDE	notDE	1.01225	np	np	1.34798	1.13179			3		At4g29210	gamma-glutamyltransferase-related protein						1.01225		1.04355	1.34798	1.13179
	a		a			a	a	b		44	195	43	1	194		At5g17220	glutathione transferase, putative	notDE	notDE	2.08335	notDE	notDE	1.93964	notDE		1.209	3		At5g17220	glutathione transferase, putative						2.08335	2.07987	1.93964										1.209
	a		a			a	a		b	44	161	43	1	160		At3g60570	beta-expansin, putative (EXPB5)	notDE	notDE	1.71402	np	np	1.12658	1.01334			3		At3g60570	beta-expansin, putative (EXPB5)							1.71402	1.12658			1.01334
	a		a			a		a	b	11	161	2	9	152		At5g22540	hypothetical protein	notDE	notDE	1.4139	np	np	1.35508	1.2349			3		At5g22540	hypothetical protein						1.4139			1.35508	1.2349
	a		a				a	a	b	2	161	0	2	159		At1g03980	phytochelatin synthase -related	notDE	notDE	notDE	np	np	notDE	1.00668	1.457	1.85	3		At1g03980	phytochelatin synthase -related											1.00668							1.85
	a			a	a	a	b			24	1864	17	7	1857		At5g57550	xyloglucan endotransglycosylase (XTR3)	notDE	notDE	2.11026	np	np	4.80121	5.82727			3		At5g57550	xyloglucan endotransglycosylase (XTR3)						2.11026			4.80121	5.82727	4.06628
	a			a	a	a		b		24	195	17	7	188		At2g26740	epoxide hydrolase (ATsEH)	notDE	notDE	1.02502	1.15556	notDE	1.0636	notDE			3		At2g26740	epoxide hydrolase (ATsEH)						1.02502		1.0636					1.15556
	a			a	a	a			b	24	161	18	6	155		At3g54810	GATA zinc finger protein	notDE	notDE	1.33869	notDE	notDE	1.73244	1.15407			3		At3g54810	GATA zinc finger protein							1.33869	1.16545	1.73244	1.15407
	a			a	a		a	b		10	195	8	2	193		At4g23600	cystine lyase which is expected to be involved in amino acid metabolism,	notDE	1.00453	notDE	np	np	notDE	notDE	1.667	2.158	3		At4g23600	cystine lyase which is expected to be involved in amino acid metabolism,					1.00453												1.981	1.973	2.158
	a			a	a		a		b	10	161	8	2	159		At2g47730	glutathione transferase, putative (GST6)	notDE	notDE	notDE	1.04467	notDE	notDE	notDE	1.036	1.276	3		At2g47730	glutathione transferase, putative (GST6)															1.04467			1.276
	a			a	a			a	b	10	161	1	9	152		At2g24130	leucine-rich repeat transmembrane protein kinase, putative	notDE	notDE	1.93332	np	np	1.78993	2.32318			3		At2g24130	leucine-rich repeat transmembrane protein kinase, putative							1.93332	1.78993	1.04487	2.32318
	a			a		a	a	b		13	195	10	3	192		At4g21910	MATE efflux protein family	notDE	1.32836	1.4576	np	np	1.17957	notDE			3		At4g21910	MATE efflux protein family					1.32836	1.4576		1.17957
	a			a		a	a		b	13	161	10	3	158		At5g58430	member of EXO70 gene family, putative exocyst subunits,	notDE	notDE	notDE	1.4981	notDE	notDE	notDE	1.217	1.345	3		At5g58430	member of EXO70 gene family, putative exocyst subunits,														1.04809	1.4981			1.345
	a			a		a		a	b	9	161	1	8	153		At1g15950	cinnamoyl-CoA reductase, putative	notDE	1.31386	1.00516	1.15358	notDE	notDE	notDE			3		At1g15950	cinnamoyl-CoA reductase, putative					1.31386	1.00516							1.15358
	a			a			a	a	b	4	161	0	4	157		At4g24350	expressed protein	notDE	1.94588	1.96517	notDE	notDE	1.78289	notDE			3		At4g24350	expressed protein					1.94588	1.96517		1.6624	1.78289
	a				a	a	a	b		9	195	7	2	193		At3g16720	RING zinc finger protein -related	notDE	notDE	1.13655	notDE	notDE	1.54968	1.55143			3		At3g16720	RING zinc finger protein -related							1.13655	1.54968	1.4201	1.27384	1.55143
	a				a	a	a		b	9	161	7	2	159		At2g41410	calmodulin, putative	notDE	notDE	notDE	notDE	notDE	1.37669	notDE	1.45	1.423	3		At2g41410	calmodulin, putative								1.37669									1.423	1.276	1.367
	a				a	a		a	b	9	161	2	7	154		At3g16470	JA-responsive gene	notDE	2.47424	notDE	notDE	2.41287	notDE	notDE	1.412		3		At3g16470	JA-responsive gene					2.47424							2.41287
	a				a		a	a	b	3	161	0	3	158		At5g44680	expressed protein	notDE	notDE	notDE	-1.152	notDE	1.16224	3.30835			3		At5g44680	expressed protein									1.16224	2.15257	3.30835		-1.152
	a					a	a	a	b	8	161	1	7	154		At1g74360	leucine-rich repeat transmembrane protein kinase, putative	notDE	notDE	1.24422	np	np	2.05054	1.7237			3		At1g74360	leucine-rich repeat transmembrane protein kinase, putative						1.24422			2.05054	1.7237	1.38478
		a	a	a	a	b				24	1197	1	23	1174		At2g06510	replication protein, putative	notDE	notDE	1.23728	np	np	1.1097	2.15334			3		At2g06510	replication protein, putative						1.23728			1.1097	1.424	2.15334
		a	a	a	a		b			24	1864	15	9	1855		At3g48940	remorin -related protein	notDE	notDE	1.36306	np	np	1.5356	1.35336			3		At3g48940	remorin -related protein							1.36306	1.20941	1.5356		1.35336
		a	a	a	a			b		24	195	19	5	190		At3g19970	expressed protein	notDE	1.54204	1.62256	np	np	1.84774	notDE			3		At3g19970	expressed protein					1.54204	1.36835	1.62256	1.84774	1.50724
		a	a	a	a				b	24	161	20	4	157		At5g24030	expressed protein	notDE	1.24185	1.29339	np	np	1.09614	notDE			3		At5g24030	expressed protein					1.24185	1.25997	1.29339		1.09614
		a	a	a		a	b			29	1864	18	11	1853		At5g13910	AP2/EREBP transcription factor LEAFY PETIOLE (gb|AAF32292.1)	notDE	notDE	1.02986	np	np	1.1662	1.36974			3		At5g13910	AP2/EREBP transcription factor LEAFY PETIOLE (gb|AAF32292.1)							1.02986		1.1662	1.36974	1.085
		a	a	a		a		b		29	195	25	4	191		At3g47420	glycerol-3-phosphate transporter (glycerol 3-phosphate permease), putative	notDE	1.13183	1.21483	np	np	1.81712	notDE			3		At3g47420	glycerol-3-phosphate transporter (glycerol 3-phosphate permease), putative					1.13183	1.21483		1.81712
		a	a	a		a			b	29	161	25	4	157		At5g39580	peroxidase, putative	notDE	notDE	1.20246	np	np	1.56064	1.51372			3		At5g39580	peroxidase, putative						1.20246			1.56064	1.51372
		a	a	a				a	b	6	161	2	4	157		At4g27070	tryptophan synthase, beta subunit 2 (TSB2)	notDE	1.12156	notDE	np	np	1.58203	1.35651			3		At4g27070	tryptophan synthase, beta subunit 2 (TSB2)					1.12156				1.58203		1.35651
		a	a		a	a	b			28	1864	16	12	1852		At3g02570	mannose-6-phosphate isomerase -related	notDE	1.28724	1.76545	np	np	1.63157	notDE			3		At3g02570	mannose-6-phosphate isomerase -related					1.28724	1.76545			1.63157
		a	a		a	a		b		28	195	21	7	188		At4g36500	similar to unknown protein	notDE	1.07307	notDE	1.489	1.29278	notDE	notDE			3		At4g36500	similar to unknown protein					1.07307							1.29278	1.489		1.03546	1.33914
		a	a		a	a			b	28	161	23	5	156		At2g23910	cinnamoyl-CoA reductase-related	notDE	notDE	1.23421	notDE	notDE	5.21397	6.51059			3		At2g23910	cinnamoyl-CoA reductase-related						1.23421		5.21397		6.51059
		a	a		a		a	b		12	195	10	2	193		At1g77760	nitrate reductase 1 (NR1)	notDE	notDE	notDE	notDE	notDE	1.30017	notDE	3.302	2.296	3		At1g77760	nitrate reductase 1 (NR1)								1.30017										2.296
		a	a		a		a		b	12	161	10	2	159		At1g26260	bHLH protein	notDE	notDE	1.21676	np	np	1.22458	1.06842			3		At1g26260	bHLH protein						1.21676		1.22458			1.06842
		a	a		a			a	b	9	161	2	7	154		At5g01810	CBL-interacting protein kinase 15	notDE	notDE	1.13595	notDE	notDE	1.34083	1.68581			3		At5g01810	CBL-interacting protein kinase 15							1.13595	1.34083			1.68581
		a	a			a	a	b		41	195	39	2	193		At5g01850	protein kinase, putative	notDE	1.42252	1.76453	np	np	1.21904	notDE			3		At5g01850	protein kinase, putative					1.42252	1.76453		1.21904
		a	a			a	a		b	41	161	39	2	159		At5g57500	expressed protein	notDE	notDE	1.34854	np	np	1.64674	2.47148			3		At5g57500	expressed protein						1.34854			1.64674	1.48315	2.47148
		a	a			a		a	b	14	161	2	12	149		At4g26080	protein phosphatase ABI1	notDE	notDE	notDE	1.13962	notDE	notDE	notDE	1.044	1.223	3		At4g26080	protein phosphatase ABI1													1.13962					1.223
		a	a				a	a	b	2	161	0	2	159		At4g28300	proline-rich protein family	notDE	0.999955	1.46237	notDE	notDE	notDE	1.18606			3		At4g28300	proline-rich protein family					0.999955	1.46237				1.18606
		a		a	a	a	b			29	1864	19	10	1854		At5g44070	phytochelatin synthase (gb|AAD41794.1)	notDE	notDE	notDE	notDE	notDE	notDE	1.31825	1.298	1.591	3		At5g44070	phytochelatin synthase (gb|AAD41794.1)										1.31825	1.24443							1.591	1.049
		a		a	a	a		b		29	195	23	6	189		At5g37770	calmodulin-related protein 2, touch-induced (TCH2)	notDE	notDE	notDE	2.0565	1.4707	1.31431	notDE			3		At5g37770	calmodulin-related protein 2, touch-induced (TCH2)								1.31431				1.4707		1.20675	2.0565
		a		a	a	a			b	29	161	24	5	156		At3g54990	AP2 domain transcription factor, putative	notDE	notDE	1.73539	np	np	1.32099	1.22406			3		At3g54990	AP2 domain transcription factor, putative						1.73539			1.32099	1.22406
		a		a	a			a	b	8	161	1	7	154		At4g30270	xyloglucan endotransglycosylase (meri5B)	notDE	1.63193	1.1642	notDE	notDE	notDE	1.02425			3		At4g30270	xyloglucan endotransglycosylase (meri5B)					1.63193	1.1642					1.02425
		a		a		a		a	b	6	161	1	5	156		At5g14700	cinnamoyl-CoA reductase-related	notDE	1.88454	1.45451	np	np	2.11227	notDE			3		At5g14700	cinnamoyl-CoA reductase-related					1.88454	1.45451	1.3291	2.11227
		a			a	a	a	b		13	195	11	2	193		At1g08930	ERD6 protein	notDE	1.17673	notDE	notDE	notDE	3.28855	5.24644			3		At1g08930	ERD6 protein					1.17673				3.28855	3.28888	5.24644
		a			a	a	a		b	13	161	11	2	159		At1g05570	callose synthase (CalS1), (1,3-beta-glucan synthase)	notDE	notDE	notDE	np	np	notDE	1.79289	1.138	1.219	3		At1g05570	callose synthase (CalS1), (1,3-beta-glucan synthase)										1.27486	1.79289						1.219
		a			a	a		a	b	9	161	2	7	154		At1g52640	hypothetical protein	notDE	notDE	1.43852	np	np	1.15354	1.71262			3		At1g52640	hypothetical protein						1.43852			1.15354		1.71262
		a			a		a	a	b	2	161	0	2	159		At1g59710	expressed protein	notDE	notDE	1.44233	np	np	2.09981	2.48999			3		At1g59710	expressed protein						1.44233			2.09981	2.48999	2.01774
		a				a	a	a	b	5	161	1	4	157		At1g10070	tat-binding protein -related	notDE	notDE	1.47283	notDE	notDE	2.33944	2.4432			3		At1g10070	tat-binding protein -related						1.47283			2.33944	1.85456	2.4432
			a	a	a	a	b			25	1864	16	9	1855		At5g67450	Cys2/His2-type zinc finger protein 1 (dbj|BAA85108.1)	notDE	notDE	2.77532	np	np	1.44196	2.20505			3		At5g67450	Cys2/His2-type zinc finger protein 1 (dbj|BAA85108.1)							2.77532	1.44196			2.20505
			a	a	a	a		b		25	195	20	5	190		At3g50950	disease resistance protein (CC-NBS-LRR class), putative	notDE	notDE	notDE	notDE	notDE	notDE	1.26741	1.565	1.278	3		At3g50950	disease resistance protein (CC-NBS-LRR class), putative										1.26741	1.20723							1.278	1.031
			a	a	a	a			b	25	161	21	4	157		At4g10390	protein kinase family	notDE	3.05984	2.79767	np	np	2.3905	notDE			3		At4g10390	protein kinase family					3.05984	2.79767		2.3905
			a	a	a			a	b	6	161	1	5	156		At1g74440	expressed protein	notDE	2.00739	notDE	np	np	1.59254	2.7367			3		At1g74440	expressed protein					2.00739				1.59254	1.85288	2.7367
			a	a		a		a	b	5	161	1	4	157		At3g05640	protein phosphatase 2C (PP2C), putative	notDE	1.01297	1.25867	np	np	1.30794	notDE			3		At3g05640	protein phosphatase 2C (PP2C), putative					1.01297	1.25867			1.30794
			a		a	a	a	b		12	195	10	2	193		At1g21650	SecA-type chloroplast protein transport factor -related	notDE	notDE	1.01025	np	np	1.40347	2.17306			3		At1g21650	SecA-type chloroplast protein transport factor -related							1.01025	1.31424	1.40347		2.17306
			a		a	a	a		b	12	161	10	2	159		At3g01930	expressed protein	notDE	notDE	1.6083	notDE	notDE	1.16415	1.11776			3		At3g01930	expressed protein						1.6083	1.04269		1.16415		1.11776
			a		a	a		a	b	8	161	2	6	155		At1g43160	AP2 domain-containing protein RAP2.6 (RAP2.6), identical to AP2 domain containing protein RAP2.6 GI:2281637 from (Arabidopsis thaliana)	3.38569	2.27872	6.7587	notDE	notDE	notDE	notDE			3		At1g43160	AP2 domain-containing protein RAP2.6 (RAP2.6), identical to AP2 domain containing protein RAP2.6 GI:2281637 from (Arabidopsis thaliana)		1.81441	2.31608	3.38569	2.27872	6.7587
			a		a		a	a	b	2	161	0	2	159		At3g52510	F-box family protein-related, contains weak hit to TIGRFAM TIGR01640 : F-box protein interaction domain	3.33487	notDE	1.33703	np	np	notDE	1.16937			3		At3g52510	F-box family protein-related, contains weak hit to TIGRFAM TIGR01640 : F-box protein interaction domain		1.21939	3.33487			1.33703				1.16937	1.04257
			a			a	a	a	b	4	161	1	3	158		At4g28020	expressed protein, contains Pfam PF01980: Uncharacterised protein family	3.32469	notDE	notDE	notDE	notDE	1.34286	1.12386			3		At4g28020	expressed protein, contains Pfam PF01980: Uncharacterised protein family		3.32469						1.34286		1.12386
				a	a	a	a	b		15	195	13	2	193		At3g28270	expressed protein, similar to At14a protein (GI:11994571 and GI:11994573) (Arabidopsis thaliana)	3.16074	1.33487	notDE	notDE	notDE	2.53719	notDE			3		At3g28270	expressed protein, similar to At14a protein (GI:11994571 and GI:11994573) (Arabidopsis thaliana)			3.16074		1.33487			2.53719
				a	a	a	a		b	15	161	13	2	159		At5g16490	encodes a member of a novel protein family that contains contain a CRIB (for Cdc42/Rac-interactive binding) motif required for their specific interaction with GTP-bound Rop1 (plant-specific Rho GTPase). Interacts with Rop1 and is involved in pollen tube g	3.00449	notDE	1.14706	np	np	notDE	1.26722			3		At5g16490	encodes a member of a novel protein family that contains contain a CRIB (for Cdc42/Rac-interactive binding) motif required for their specific interaction with GTP-bound Rop1 (plant-specific Rho GTPase). Interacts with Rop1 and is involved in pollen tube g				3.00449		1.14706					1.26722
				a	a	a		a	b	10	161	1	9	152		At4g27860	integral membrane family protein, contains Pfam PF01988: Integral membrane protein	2.83495	1.46992	notDE	np	np	2.32844	notDE			3		At4g27860	integral membrane family protein, contains Pfam PF01988: Integral membrane protein				2.83495	1.46992				2.32844
				a	a		a	a	b	3	161	0	3	158		At5g01200	myb family transcription factor, contains PFAM profile: PF00249 myb-like DNA binding domain	2.77958	notDE	notDE	np	np	1.06153	1.72587			3		At5g01200	myb family transcription factor, contains PFAM profile: PF00249 myb-like DNA binding domain			2.77958						1.06153	1.72587
				a		a	a	a	b	4	161	0	4	157		At2g39420	esterase/lipase/thioesterase family protein, similar to monoglyceride lipase from (Homo sapiens) GI:14594904, (Mus musculus) GI:2632162; contains Interpro entry IPR000379	2.7727	notDE	2.96343	np	np	1.64278	notDE			3		At2g39420	esterase/lipase/thioesterase family protein, similar to monoglyceride lipase from (Homo sapiens) GI:14594904, (Mus musculus) GI:2632162; contains Interpro entry IPR000379			1.38632	2.7727		2.96343	1.09685	1.11109	1.64278
					a	a	a	a	b	4	161	0	4	157		At2g29490	Encodes glutathione transferase belonging to the tau class of GSTs. Naming convention according to Wagner et al. (2002).	2.69381	np	notDE	np	np	notDE	notDE	1.883	1.705	3		At2g29490	Encodes glutathione transferase belonging to the tau class of GSTs. Naming convention according to Wagner et al. (2002).				2.69381														1.705
	6-some intersects															At1g44350	encodes a protein similar to IAA amino acid conjugate hydrolase.	2.68994	np	notDE	np	np	notDE	notDE	2.728	1.689	3		At1g44350	encodes a protein similar to IAA amino acid conjugate hydrolase.	1.42664	1.79051	2.0646	2.68994													1.042	1.689
	a	a	a	a	a	b				16	1197	0	16	1181		At2g40200	basic helix-loop-helix (bHLH) family protein, contains Pfam profile: PF00010 helix-loop-helix DNA-binding domain	2.63093	notDE	1.63766	np	np	1.06524	notDE			3		At2g40200	basic helix-loop-helix (bHLH) family protein, contains Pfam profile: PF00010 helix-loop-helix DNA-binding domain				2.63093		1.61541	1.63766	1.06524
	a	a	a	a	a		b			16	1864	11	5	1859		At1g64890	integral membrane transporter family protein, contains 11 transmembrane domains; contains Pfam PF03092: BT1 family; contains TIGRFAMS TIGR00788: folate/biopterin transporter	2.5719	notDE	notDE	notDE	notDE	2.07814	1.47174			3		At1g64890	integral membrane transporter family protein, contains 11 transmembrane domains; contains Pfam PF03092: BT1 family; contains TIGRFAMS TIGR00788: folate/biopterin transporter			2.5719						2.07814	1.0485	1.47174
	a	a	a	a	a			b		16	195	14	2	193		At3g16430	jacalin lectin family protein, similar to myrosinase binding protein (Brassica napus) GI:1711296; contains Pfam profile PF01419 jacalin-like lectin domain	2.54894	np	1.29481	np	np	1.08916	notDE			3		At3g16430	jacalin lectin family protein, similar to myrosinase binding protein (Brassica napus) GI:1711296; contains Pfam profile PF01419 jacalin-like lectin domain		1.91322	2.12835	2.54894		1.29481			1.08916
	a	a	a	a	a				b	16	161	15	1	160		At2g33380	Encodes a calcium binding protein whose mRNA is induced upon treatment with NaCl, ABA and in response to dessication. mRNA expression under drought conditions is apparent particularly in leaves and flowers.	2.53557	2.23901	3.16897	notDE	notDE	notDE	notDE			3		At2g33380	Encodes a calcium binding protein whose mRNA is induced upon treatment with NaCl, ABA and in response to dessication. mRNA expression under drought conditions is apparent particularly in leaves and flowers.		1.11959	1.33516	2.53557	2.23901	3.16897
	a	a	a	a		a	b			19	1864	13	6	1858		At3g52550	hypothetical protein	2.5162	notDE	notDE	np	np	1.10954	1.25328			3		At3g52550	hypothetical protein			1.86622	2.5162					1.10954	1.25328
	a	a	a	a		a		b		19	195	17	2	193		At5g45340	member of CYP707A	2.44712	notDE	1.84406	np	np	3.06995	notDE			3		At5g45340	member of CYP707A	1.67785		2.44712	1.51706			1.84406	3.06995	1.82903
	a	a	a	a		a			b	19	161	18	1	160		At4g26690	glycerophosphoryl diester phosphodiesterase family protein, weak similarity to glycerophosphodiester phosphodiesterase (Borrelia hermsii) GI:1399038; contains Pfam profile PF03009: Glycerophosphoryl diester phosphodiesterase family	2.34398	notDE	notDE	notDE	notDE	1.06713	2.08328			3		At4g26690	glycerophosphoryl diester phosphodiesterase family protein, weak similarity to glycerophosphodiester phosphodiesterase (Borrelia hermsii) GI:1399038; contains Pfam profile PF03009: Glycerophosphoryl diester phosphodiesterase family		2.34398							1.06713	1.17493	2.08328
	a	a	a	a				a	b	3	161	2	1	160		At2g38750	annexin 4 (ANN4), nearly identical to annexin (AnnAt4) (Arabidopsis thaliana) GI:6503084; contains Pfam profile PF00191: Annexin	2.32167	2.0492	2.24564	np	np	notDE	notDE			3		At2g38750	annexin 4 (ANN4), nearly identical to annexin (AnnAt4) (Arabidopsis thaliana) GI:6503084; contains Pfam profile PF00191: Annexin			2.32167	2.03135	2.0492	2.24564	1.29888
	a	a	a		a	a	b			20	1864	13	7	1857		At5g57220	member of CYP81F	2.31428	notDE	notDE	notDE	notDE	3.20303	2.30906			3		At5g57220	member of CYP81F		1.91991	2.31428					1.68433	3.20303	2.30906
	a	a	a		a	a		b		20	195	16	4	191		At3g07320	glycosyl hydrolase family 17 protein, similar to beta-1,3-glucanase from GI:6714534 (Salix gilgiana)	2.2708	notDE	notDE	notDE	notDE	1.4659	1.32956			3		At3g07320	glycosyl hydrolase family 17 protein, similar to beta-1,3-glucanase from GI:6714534 (Salix gilgiana)		1.61236	2.2708						1.4659	1.32956
	a	a	a		a	a			b	20	161	18	2	159		At1g17745	encodes a 3-Phosphoglycerate dehydrogenase	2.23204	notDE	1.27165	notDE	notDE	1.86953	notDE			3		At1g17745	encodes a 3-Phosphoglycerate dehydrogenase				2.23204		1.27165		1.86953
	a	a	a		a		a	b		7	195	6	1	194		At2g30360	AF339146 Arabidopsis thaliana SOS2-like protein kinase PKS5 mRNA, complete cds	2.22842	1.5934	1.24825	np	np	notDE	notDE			3		At2g30360	AF339146 Arabidopsis thaliana SOS2-like protein kinase PKS5 mRNA, complete cds		1.13851	1.86056	2.22842	1.5934	1.24825
	a	a	a		a		a		b	7	161	6	1	160		At3g04060	no apical meristem (NAM) family protein, contains Pfam PF02365 : No apical meristem (NAM) protein; similar to cup-shaped cotyledon CUC2 (GI:1944132) (Arabidopsis thaliana)	2.19451	notDE	notDE	notDE	notDE	2.33211	2.5157			3		At3g04060	no apical meristem (NAM) family protein, contains Pfam PF02365 : No apical meristem (NAM) protein; similar to cup-shaped cotyledon CUC2 (GI:1944132) (Arabidopsis thaliana)		1.24708	2.19451						2.33211	2.5157
	a	a	a		a			a	b	5	161	2	3	158		At4g21390	S-locus lectin protein kinase family protein, contains Pfam profiles: PF00954 S-locus glycoprotein family, PF00069 protein kinase domain, PF01453 lectin (probable mannose binding)	2.18514	notDE	1.1723	np	np	2.17764	notDE			3		At4g21390	S-locus lectin protein kinase family protein, contains Pfam profiles: PF00954 S-locus glycoprotein family, PF00069 protein kinase domain, PF01453 lectin (probable mannose binding)				2.18514		1.05917	1.1723	1.56517	2.17764
	a	a	a			a	a	b		22	195	21	1	194		At3g49120	Encodes a peroxidase.	2.15316	np	notDE	notDE	notDE	2.9532	1.5104			3		At3g49120	Encodes a peroxidase.				2.15316					2.9532	1.5104
	a	a	a			a	a		b	22	161	21	1	160		At4g26370	antitermination NusB domain-containing protein, contains Pfam profile: PF01029 NusB family	2.08233	notDE	notDE	np	np	1.09152	1.68042			3		At4g26370	antitermination NusB domain-containing protein, contains Pfam profile: PF01029 NusB family			2.08233						1.09152		1.68042
	a	a	a			a		a	b	7	161	2	5	156		At5g24290	integral membrane family protein, contains Pfam domain PF01988: Integral membrane protein	2.07321	notDE	1.0743	np	np	1.70071	notDE			3		At5g24290	integral membrane family protein, contains Pfam domain PF01988: Integral membrane protein				2.07321		1.0743		1.17495	1.70071
	a	a	a				a	a	b	1	161	0	1	160		At4g04610	PAPS reductase homolog (PRH19) mRNA, complete cds	2.07191	notDE	1.59849	np	np	1.81301	notDE			3		At4g04610	PAPS reductase homolog (PRH19) mRNA, complete cds				2.07191			1.59849	1.81301
	a	a		a	a	a	b			20	1864	15	5	1859		At3g28007	nodulin MtN3 family protein, contains Pfam PF03083 MtN3/saliva family; similar to LIM7 GI:431154 (induced in meiotic prophase in lily microsporocytes) from (Lilium longiflorum)	2.06842	notDE	notDE	np	np	1.78571	2.25433			3		At3g28007	nodulin MtN3 family protein, contains Pfam PF03083 MtN3/saliva family; similar to LIM7 GI:431154 (induced in meiotic prophase in lily microsporocytes) from (Lilium longiflorum)				2.06842					1.78571	2.25433	1.3765
	a	a		a	a	a		b		20	195	16	4	191		At5g48380	leucine-rich repeat family protein / protein kinase family protein, contains protein kinase domain, Pfam:PF00069; contains leucine-rich repeats, Pfam:PF00560	2.06401	notDE	notDE	notDE	notDE	2.2005	3.49553			3		At5g48380	leucine-rich repeat family protein / protein kinase family protein, contains protein kinase domain, Pfam:PF00069; contains leucine-rich repeats, Pfam:PF00560			2.06401						2.2005	2.38126	3.49553
	a	a		a	a	a			b	20	161	17	3	158		At3g54950	patatin-related, low similarity to patatin (GI:169500)(Solanum tuberosum); contains Patatin domain PF01734	2.05406	notDE	notDE	np	np	notDE	notDE	1.491	1.804	3		At3g54950	patatin-related, low similarity to patatin (GI:169500)(Solanum tuberosum); contains Patatin domain PF01734			2.05406	1.04761														1.804
	a	a		a	a			a	b	4	161	1	3	158		At5g24530	oxidoreductase, 2OG-Fe(II) oxygenase family protein, similar to flavanone 3-hydroxylase (Persea americana)(GI:727410); contains PF03171 2OG-Fe(II) oxygenase superfamily domain	2.05231	1.04073	notDE	np	np	1.54763	notDE			3		At5g24530	oxidoreductase, 2OG-Fe(II) oxygenase family protein, similar to flavanone 3-hydroxylase (Persea americana)(GI:727410); contains PF03171 2OG-Fe(II) oxygenase superfamily domain			2.05231		1.04073				1.54763
	a	a		a		a		a	b	4	161	1	3	158		At1g74020	AtSS-2 strictosidine synthase (SS) mRNA, complete cds	2.02021	notDE	notDE	notDE	notDE	1.21779	1.28154			3		At1g74020	AtSS-2 strictosidine synthase (SS) mRNA, complete cds				2.02021				1.21779		1.28154
	a	a			a	a	a	b		7	195	6	1	194		At1g66570	sucrose transporter, putative / sucrose-proton symporter, putative, similar to sucrose-proton symporter SUC1 (Arabidopsis thaliana) GI:407094, sucrose transporter (Arabidopsis thaliana) GI:12057172; contains Pfam profile PF00083: major facilitator superfa	2.01925	np	notDE	np	np	notDE	notDE	1.127	1.398	3		At1g66570	sucrose transporter, putative / sucrose-proton symporter, putative, similar to sucrose-proton symporter SUC1 (Arabidopsis thaliana) GI:407094, sucrose transporter (Arabidopsis thaliana) GI:12057172; contains Pfam profile PF00083: major facilitator superfa				2.01925													1.398
	a	a			a	a	a		b	7	161	6	1	160		At4g34710	arginine decarboxylase 2 (SPE2), identical to SP|O23141 Arginine decarboxylase 2 (EC 4.1.1.19) (ARGDC 2) (ADC 2) (ADC-N) {Arabidopsis thaliana}	2.01775	2.01462	1.96851	notDE	notDE	notDE	notDE			3		At4g34710	arginine decarboxylase 2 (SPE2), identical to SP|O23141 Arginine decarboxylase 2 (EC 4.1.1.19) (ARGDC 2) (ADC 2) (ADC-N) {Arabidopsis thaliana}			1.83347	2.01775	2.01462	1.96851
	a	a			a	a		a	b	6	161	2	4	157		At3g49110	peroxidase 33 (PER33) (P33) (PRXCA) / neutral peroxidase C (PERC), identical to SP|P24101 Peroxidase 33 precursor (EC 1.11.1.7) (Atperox P33) (ATPCa) (Neutral peroxidase C) (PERC) {Arabidopsis thaliana}	2.00759	notDE	notDE	np	np	2.9532	1.5104			3		At3g49110	peroxidase 33 (PER33) (P33) (PRXCA) / neutral peroxidase C (PERC), identical to SP|P24101 Peroxidase 33 precursor (EC 1.11.1.7) (Atperox P33) (ATPCa) (Neutral peroxidase C) (PERC) {Arabidopsis thaliana}			2.00759						2.9532	1.5104
	a	a			a		a	a	b	1	161	0	1	160		At3g51660	macrophage migration inhibitory factor family protein / MIF family protein, contains Pfam profile: PF01187 Macrophage migration inhibitory factor family(MIF)	1.97609	notDE	notDE	np	np	3.42744	2.37551			3		At3g51660	macrophage migration inhibitory factor family protein / MIF family protein, contains Pfam profile: PF01187 Macrophage migration inhibitory factor family(MIF)		1.34012	1.26506	1.97609					3.42744	1.29372	2.37551
	a	a				a	a	a	b	1	161	0	1	160		At1g20510	4-coumarate--CoA ligase family protein / 4-coumaroyl-CoA synthase family protein, similar to SP|P14912 and SP|P14913 from Petroselinum crispum; contains Pfam AMP-binding enzyme domain PF00501	1.97038	1.58125	notDE	np	np	1.48988	notDE			3		At1g20510	4-coumarate--CoA ligase family protein / 4-coumaroyl-CoA synthase family protein, similar to SP|P14912 and SP|P14913 from Petroselinum crispum; contains Pfam AMP-binding enzyme domain PF00501	1.44689	1.97038		1.73929	1.58125				1.48988
	a		a	a	a	a	b			17	1864	12	5	1859		At3g14780	expressed protein	1.92119	notDE	1.14992	np	np	1.06356	notDE			3		At3g14780	expressed protein			1.92119				1.14992	1.06356
	a		a	a	a	a		b		17	195	14	3	192		At1g72940	disease resistance protein (TIR-NBS class), putative, domain signature TIR-NBS exists, suggestive of a disease resistance protein.	1.88027	notDE	1.32064	np	np	2.58857	notDE			3		At1g72940	disease resistance protein (TIR-NBS class), putative, domain signature TIR-NBS exists, suggestive of a disease resistance protein.	1.25924	1.71075	1.88027	1.33351			1.32064	2.58857
	a		a	a	a	a			b	17	161	15	2	159		At1g02850	glycosyl hydrolase family 1 protein, contains Pfam PF00232 : Glycosyl hydrolase family 1 domain; TIGRFAM TIGR01233: 6-phospho-beta-galactosidase; similar to hydroxyisourate hydrolase (GI:19569603) (Glycine max)	1.87114	notDE	notDE	np	np	1.23395	1.37055			3		At1g02850	glycosyl hydrolase family 1 protein, contains Pfam PF00232 : Glycosyl hydrolase family 1 domain; TIGRFAM TIGR01233: 6-phospho-beta-galactosidase; similar to hydroxyisourate hydrolase (GI:19569603) (Glycine max)				1.87114				1.23395		1.37055
	a		a	a	a			a	b	3	161	1	2	159		At2g04400	indole-3-glycerol phosphate synthase (IGPS), nearly identical to SP|P49572	1.85132	notDE	notDE	np	np	notDE	notDE	1.502	1.246	3		At2g04400	indole-3-glycerol phosphate synthase (IGPS), nearly identical to SP|P49572		1.01058	1.25889	1.85132													1.246		1.213
	a		a	a		a		a	b	3	161	1	2	159		At2g43550	trypsin inhibitor, putative, similar to SP|P26780 Trypsin inhibitor 2 precursor (MTI-2) {Sinapis alba}	1.84933	notDE	1.89475	np	np	1.22759	notDE			3		At2g43550	trypsin inhibitor, putative, similar to SP|P26780 Trypsin inhibitor 2 precursor (MTI-2) {Sinapis alba}		1.36394		1.84933		1.89475			1.22759
	a		a		a	a	a	b		7	195	6	1	194		At5g50200	Involved in jasmonic acid-independent wound signal transduction.	1.84815	1.13232	notDE	notDE	notDE	notDE	1.49562			3		At5g50200	Involved in jasmonic acid-independent wound signal transduction.				1.84815	1.13232						1.49562
	a		a		a	a	a		b	7	161	6	1	160		At1g17750	leucine-rich repeat transmembrane protein kinase, putative, similar to receptor-like protein kinase INRPK1 GI:1684913 from (Ipomoea nil)	1.83174	notDE	1.91518	np	np	1.32796	notDE			3		At1g17750	leucine-rich repeat transmembrane protein kinase, putative, similar to receptor-like protein kinase INRPK1 GI:1684913 from (Ipomoea nil)			1.83174			1.91518		1.32796
	a		a		a	a		a	b	5	161	2	3	158		At3g52370	beta-Ig-H3 domain-containing protein / fasciclin domain-containing protein, weak similarity to osteoblast specific factor 2 (Homo sapiens) GI:393319; contains Pfam profile PF02469: Fasciclin domain; supporting cDNA gi|26450295|dbj|AK117608.1|	1.83165	notDE	1.80671	notDE	notDE	1.37383	notDE			3		At3g52370	beta-Ig-H3 domain-containing protein / fasciclin domain-containing protein, weak similarity to osteoblast specific factor 2 (Homo sapiens) GI:393319; contains Pfam profile PF02469: Fasciclin domain; supporting cDNA gi|26450295|dbj|AK117608.1|			1.18037	1.83165		1.63473	1.80671	1.37383
	a		a		a		a	a	b	1	161	0	1	160		At5g24470	pseudo-response regulator 5 (APRR5), identical to pseudo-response regulator 5 GI:10281006 from (Arabidopsis thaliana)	1.80601	notDE	notDE	np	np	4.88878	5.45393			3		At5g24470	pseudo-response regulator 5 (APRR5), identical to pseudo-response regulator 5 GI:10281006 from (Arabidopsis thaliana)		1.80601							4.88878	5.45393	3.68349
	a		a			a	a	a	b	1	161	0	1	160		At2g28420	lactoylglutathione lyase family protein / glyoxalase I family protein, contains glyoxalase family protein domain, Pfam:PF00903	1.79181	notDE	1.21785	np	np	notDE	1.78657			3		At2g28420	lactoylglutathione lyase family protein / glyoxalase I family protein, contains glyoxalase family protein domain, Pfam:PF00903		1.72369	1.79181			1.21785					1.78657
	a			a	a	a	a	b		7	195	6	1	194		At1g72280	endoplasmic reticulum oxidoreductin 1 (ERO1) family protein, contains Pfam domain, PF04137: Endoplasmic Reticulum Oxidoreductin 1 (ERO1)	1.78933	notDE	notDE	np	np	1.09286	1.0642			3		At1g72280	endoplasmic reticulum oxidoreductin 1 (ERO1) family protein, contains Pfam domain, PF04137: Endoplasmic Reticulum Oxidoreductin 1 (ERO1)			1.78933					1.07524	1.09286		1.0642
	a			a	a	a	a		b	7	161	6	1	160		At4g29740	cytokinin oxidase (CKX4) mRNA, complete cds	1.78002	1.28382	notDE	np	np	2.40453	notDE			3		At4g29740	cytokinin oxidase (CKX4) mRNA, complete cds				1.78002	1.28382				2.40453
	a			a	a	a		a	b	7	161	1	6	155		At3g50130	expressed protein, ; expression supported by MPSS	1.77607	notDE	1.16849	np	np	2.27085	notDE			3		At3g50130	expressed protein, ; expression supported by MPSS			1.77607			1.16849		2.27085
	a			a	a		a	a	b	2	161	0	2	159		At5g66800	expressed protein	1.76974	notDE	notDE	np	np	1.13471	1.21404			3		At5g66800	expressed protein			1.76974						1.13471	1.21404
	a			a		a	a	a	b	3	161	0	3	158		At4g11600	heat shock factor protein 7 (HSF7) / heat shock transcription factor 7 (HSTF7), identical to heat shock factor protein 7 (HSF7) SP:Q9T0D3 from (Arabidopsis thaliana)	1.76614	notDE	notDE	notDE	notDE	1.25132	1.42115			3		At4g11600	heat shock factor protein 7 (HSF7) / heat shock transcription factor 7 (HSTF7), identical to heat shock factor protein 7 (HSF7) SP:Q9T0D3 from (Arabidopsis thaliana)			1.76614						1.25132	1.42115
	a				a	a	a	a	b	2	161	0	2	159		At3g05970	encode peroxisomal long-chain acyl-CoA synthetase (LACS) isozymes	1.76524	notDE	notDE	notDE	notDE	1.67895	1.87589			3		At3g05970	encode peroxisomal long-chain acyl-CoA synthetase (LACS) isozymes			1.76524						1.67895	1.87589	1.51664
		a	a	a	a	a	b			23	1864	14	9	1855		At3g05800	expressed protein	1.76175	notDE	notDE	np	np	2.02856	2.78508			3		At3g05800	expressed protein				1.76175					2.02856	2.78508	1.21164
		a	a	a	a	a		b		23	195	19	4	191		At2g48030	endonuclease/exonuclease/phosphatase family protein, contains Pfam profile PF03372: Endonuclease/Exonuclease/phosphatase family	1.74843	notDE	notDE	notDE	notDE	1.69671	3.17127			3		At2g48030	endonuclease/exonuclease/phosphatase family protein, contains Pfam profile PF03372: Endonuclease/Exonuclease/phosphatase family			1.74843						1.69671	2.58264	3.17127
		a	a	a	a	a			b	23	161	20	3	158		At3g60130	glycosyl hydrolase family 1 protein / beta-glucosidase, putative (YLS1), contains Pfam PF00232 : Glycosyl hydrolase family 1 domain; TIGRFAM TIGR01233: 6-phospho-beta-galactosidase; similar to amygdalin hydrolase isoform AH I precursor (GI:16757966) (Prun	1.74251	notDE	notDE	notDE	notDE	1.54281	2.12552			3		At3g60130	glycosyl hydrolase family 1 protein / beta-glucosidase, putative (YLS1), contains Pfam PF00232 : Glycosyl hydrolase family 1 domain; TIGRFAM TIGR01233: 6-phospho-beta-galactosidase; similar to amygdalin hydrolase isoform AH I precursor (GI:16757966) (Prun				1.74251					1.54281	1.93055	2.12552
		a	a	a	a			a	b	5	161	1	4	157		At3g10930	expressed protein	1.71404	notDE	notDE	np	np	1.08258	2.37285			3		At3g10930	expressed protein			1.71404					1.08258			2.37285
		a	a	a		a		a	b	4	161	1	3	158		At1g28580	GDSL-motif lipase, putative, similar to lipase (Arabidopsis thaliana) GI:1145627; contains InterPro Entry IPR001087 Lipolytic enzyme, G-D-S-L family	1.71368	notDE	notDE	np	np	1.31589	1.15177			3		At1g28580	GDSL-motif lipase, putative, similar to lipase (Arabidopsis thaliana) GI:1145627; contains InterPro Entry IPR001087 Lipolytic enzyme, G-D-S-L family				1.71368				1.31589			1.15177
		a	a		a	a	a	b		12	195	10	2	193		At1g73540	MutT/nudix family protein, low similarity to SP|Q09790 Diadenosine 5',5'''-P1,P6-hexaphosphate hydrolase (EC 3.6.1.-) (Ap6A hydrolase) {Schizosaccharomyces pombe}; contains Pfam profile PF00293: NUDIX domain	1.69984	notDE	notDE	2.49025	1.92068	notDE	notDE			3		At1g73540	MutT/nudix family protein, low similarity to SP|Q09790 Diadenosine 5',5'''-P1,P6-hexaphosphate hydrolase (EC 3.6.1.-) (Ap6A hydrolase) {Schizosaccharomyces pombe}; contains Pfam profile PF00293: NUDIX domain			1.69984									1.92068		2.27632	2.49025
		a	a		a	a	a		b	12	161	10	2	159		At2g43570	chitinase, putative, similar to chitinase class IV GI:722272 from (Brassica napus)	1.69598	notDE	notDE	np	np	1.56763	1.89172			3		At2g43570	chitinase, putative, similar to chitinase class IV GI:722272 from (Brassica napus)				1.69598				1.26994	1.56763		1.89172
		a	a		a	a		a	b	7	161	2	5	156		At5g48880	peroxisomal 3-keto-acyl-CoA thiolase 2 precursor (PKT2)	1.68433	1.58337	3.51926	notDE	notDE	notDE	notDE			3		At5g48880	peroxisomal 3-keto-acyl-CoA thiolase 2 precursor (PKT2)		1.68433			1.58337	3.51926	1.10854
		a	a		a		a	a	b	2	161	0	2	159		At5g66200	armadillo/beta-catenin repeat family protein, contains Pfam profile: PF00514 armadillo/beta-catenin-like repeat	1.66933	notDE	notDE	np	np	1.02966	1.9064			3		At5g66200	armadillo/beta-catenin repeat family protein, contains Pfam profile: PF00514 armadillo/beta-catenin-like repeat			1.66933						1.02966	1.9064
		a	a			a	a	a	b	2	161	0	2	159		At1g28190	expressed protein	1.66352	1.05717	notDE	np	np	1.59088	notDE			3		At1g28190	expressed protein				1.66352	1.05717			1.2452	1.59088
		a		a	a	a		a	b	6	161	1	5	156		At4g36640	SEC14 cytosolic factor family protein / phosphoglyceride transfer family protein, similar to polyphosphoinositide binding protein Ssh1p (GI:2739044) {Glycine max, SEC14 cytosolic factor (Phosphatidylinositol/phosphatidylcholine transfer protein) (PI/PCTP)	1.66019	notDE	1.26979	notDE	notDE	1.43562	notDE			3		At4g36640	SEC14 cytosolic factor family protein / phosphoglyceride transfer family protein, similar to polyphosphoinositide binding protein Ssh1p (GI:2739044) {Glycine max, SEC14 cytosolic factor (Phosphatidylinositol/phosphatidylcholine transfer protein) (PI/PCTP)				1.66019		1.26979		1.43562
		a			a	a	a	a	b	2	161	0	2	159		At3g47960	proton-dependent oligopeptide transport (POT) family protein, contains Pfam profile: PF00854 POT family	1.62748	np	notDE	notDE	notDE	notDE	notDE	3.352	2.617	3		At3g47960	proton-dependent oligopeptide transport (POT) family protein, contains Pfam profile: PF00854 POT family				1.62748														2.617	1.241
			a	a	a	a		a	b	5	161	1	4	157		At4g24830	arginosuccinate synthase family, contains Pfam profile: PF00764 arginosuccinate synthase	1.62641	1.63577	1.39118	notDE	notDE	notDE	notDE			3		At4g24830	arginosuccinate synthase family, contains Pfam profile: PF00764 arginosuccinate synthase		1.43582		1.62641	1.63577	1.39118
			a		a	a	a	a	b	2	161	0	2	159		At3g56200	amino acid transporter family protein, low similarity to N system amino acids transporter NAT-1 (Mus musculus) GI:7406950; belongs to INTERPRO:IPR002422 amino acid/polyamine transporter, family II	1.60649	notDE	1.54287	np	np	2.90214	notDE			3		At3g56200	amino acid transporter family protein, low similarity to N system amino acids transporter NAT-1 (Mus musculus) GI:7406950; belongs to INTERPRO:IPR002422 amino acid/polyamine transporter, family II			1.60649	0.91988		1.54287	1.51796	2.90214
				a	a	a	a	a	b	2	161	0	2	159		At5g48850	male sterility MS5 family protein, similar to male sterility MS5 (Arabidopsis thaliana) GI:3859112; contains Pfam profile PF00515 TPR Domain	1.58666	notDE	1.92088	np	np	2.34546	notDE			3		At5g48850	male sterility MS5 family protein, similar to male sterility MS5 (Arabidopsis thaliana) GI:3859112; contains Pfam profile PF00515 TPR Domain				1.58666			1.92088	2.34546
	7-some intersects															At3g14620	putative cytochrome P450	1.56811	notDE	notDE	np	np	1.5045	1.06188			3		At3g14620	putative cytochrome P450				1.56811				1.5045		1.06188
	a	a	a	a	a	a	b			16	1864	11	5	1859		At1g71770	Encodes a Class I polyA-binding protein. Expressed in floral organs. Binds polyA sepharose in vitro.	1.55757	notDE	notDE	np	np	1.06859	1.29858			3		At1g71770	Encodes a Class I polyA-binding protein. Expressed in floral organs. Binds polyA sepharose in vitro.		1.55757							1.06859	1.29858	1.22365
	a	a	a	a	a	a		b		16	195	14	2	193		At3g15500	ATAF-like NAC-domain containing gene that doesn't contain C-terminal sequences shared by CUC1, CUC2 and NAM	1.55288	notDE	notDE	np	np	1.65739	2.03593			3		At3g15500	ATAF-like NAC-domain containing gene that doesn't contain C-terminal sequences shared by CUC1, CUC2 and NAM			1.55288	1.17068				1.54505	1.65739	2.03593
	a	a	a	a	a	a			b	16	161	15	1	160		At1g69890	expressed protein, contains Pfam profile: PF04601 protein of unknown function (DUF569	1.53097	notDE	notDE	notDE	notDE	2.83403	4.79898			3		At1g69890	expressed protein, contains Pfam profile: PF04601 protein of unknown function (DUF569			1.53097						2.83403	3.41265	4.79898
	a	a	a	a	a			a	b	2	161	1	1	160		At4g39940	adenylylsulfate kinase 2 (AKN2), identical to adenylylsulfate kinase 2, chloroplast precursor (APS kinase, Adenosine-5'phosphosulfate kinase, ATP adenosine-5'- phosphosulfate 3'-phosphotransferase) (Arabidopsis thaliana) SWISS-PROT:O49196	1.52659	notDE	1.7534	notDE	notDE	notDE	notDE		1.221	3		At4g39940	adenylylsulfate kinase 2 (AKN2), identical to adenylylsulfate kinase 2, chloroplast precursor (APS kinase, Adenosine-5'phosphosulfate kinase, ATP adenosine-5'- phosphosulfate 3'-phosphotransferase) (Arabidopsis thaliana) SWISS-PROT:O49196		1.49445		1.52659		1.7534	1.27083												1.221
	a	a	a	a		a		a	b	2	161	1	1	160		At2g15830	expressed protein,	1.52505	notDE	notDE	notDE	notDE	1.39476	3.44199			3		At2g15830	expressed protein,				1.52505				1.07918	1.39476	3.34582	3.44199
	a	a	a		a	a	a	b		7	195	6	1	194		At4g16040	hypothetical protein	1.52033	notDE	notDE	np	np	1.17637	1.58743			3		At4g16040	hypothetical protein			1.52033						1.17637		1.58743
	a	a	a		a	a	a		b	7	161	6	1	160		At1g66880	serine/threonine protein kinase family protein, contains protein kinase domain, Pfam:PF00069; contains serine/threonine protein kinase domain, INTERPRO:IPR002290	1.49945	notDE	notDE	notDE	notDE	1.23287	1.21226			3		At1g66880	serine/threonine protein kinase family protein, contains protein kinase domain, Pfam:PF00069; contains serine/threonine protein kinase domain, INTERPRO:IPR002290			1.49945	0.512496					1.23287		1.21226
	a	a	a		a	a		a	b	4	161	2	2	159		At1g11670	MATE efflux family protein, similar to ripening regulated protein DDTFR18 (Lycopersicon esculentum) GI:12231296; contains Pfam profile PF01554: Uncharacterized membrane protein family; EST gb|W43487 comes from this gene	1.47672	1.03398	notDE	notDE	notDE	1.50704	notDE			3		At1g11670	MATE efflux family protein, similar to ripening regulated protein DDTFR18 (Lycopersicon esculentum) GI:12231296; contains Pfam profile PF01554: Uncharacterized membrane protein family; EST gb|W43487 comes from this gene			1.47672		1.03398				1.50704
	a	a	a		a		a	a	b	1	161	0	1	160		At4g31980	expressed protein, contains Pfam profile PF03140: Plant protein of unknown function	1.46959	notDE	notDE	np	np	1.31443	1.42821			3		At4g31980	expressed protein, contains Pfam profile PF03140: Plant protein of unknown function			1.46959						1.31443	1.07269	1.42821
	a	a	a			a	a	a	b	1	161	0	1	160		At5g42800	dihydroflavonol reductase. Catalyzes the conversion of dihydroquercetin to leucocyanidin in the biosynthesis of anthocyanins.	1.43144	notDE	2.78342	np	np	2.48465	notDE			3		At5g42800	dihydroflavonol reductase. Catalyzes the conversion of dihydroquercetin to leucocyanidin in the biosynthesis of anthocyanins.				1.43144		2.18722	2.78342	2.48465
	a	a		a	a	a		a	b	4	161	1	3	158		At2g43450	expressed protein, ; expression supported by MPSS	1.40167	notDE	notDE	np	np	1.31277	1.72167			3		At2g43450	expressed protein, ; expression supported by MPSS		1.40167						1.31277		1.72167
	a	a			a	a	a	a	b	1	161	0	1	160		At3g23250	myb family transcription factor (MYB15), similar to myb-related transcription factor GB:CAA66952 from (Lycopersicon esculentum)	1.35424	3.3415	notDE	np	np	3.954	notDE			3		At3g23250	myb family transcription factor (MYB15), similar to myb-related transcription factor GB:CAA66952 from (Lycopersicon esculentum)	1.35424	1.04666			3.3415			2.8378	3.954
	a		a	a	a	a		a	b	3	161	1	2	159		At5g58600	expressed protein, various predicted proteins, Arabidopsis thaliana and Oryza sativa	1.35416	notDE	notDE	np	np	1.60338	2.51268			3		At5g58600	expressed protein, various predicted proteins, Arabidopsis thaliana and Oryza sativa		1.35416							1.60338	2.18529	2.51268
	a		a		a	a	a	a	b	1	161	0	1	160		At4g35970	L-ascorbate peroxidase, putative, similar to ascorbate peroxidase (Gossypium hirsutum) gi|1019946|gb|AAB52954; identical to putative ascorbate peroxidase APX5 (AT4g35970) mRNA, partial cds GI:31980501; contains Pfam domain PF00141: Peroxidase	1.34562	notDE	1.19265	np	np	notDE	1.47386			3		At4g35970	L-ascorbate peroxidase, putative, similar to ascorbate peroxidase (Gossypium hirsutum) gi|1019946|gb|AAB52954; identical to putative ascorbate peroxidase APX5 (AT4g35970) mRNA, partial cds GI:31980501; contains Pfam domain PF00141: Peroxidase			1.34562			1.14714	1.19265				1.47386
	a			a	a	a	a	a	b	1	161	0	1	160		At3g17790		1.34061	np	notDE	notDE	notDE	notDE	notDE	2.372	1.038	3		At3g17790				1.34061														1.038
		a	a	a	a	a		a	b	4	161	1	3	158		At1g22210	trehalose-6-phosphate phosphatase, putative, similar to trehalose-6-phosphate phosphatase (AtTPPB) GI:2944180 from (Arabidopsis thaliana); contains Pfam profile PF02358: Trehalose-phosphatase	1.33506	notDE	1.29871	np	np	notDE	1.26048			3		At1g22210	trehalose-6-phosphate phosphatase, putative, similar to trehalose-6-phosphate phosphatase (AtTPPB) GI:2944180 from (Arabidopsis thaliana); contains Pfam profile PF02358: Trehalose-phosphatase			1.33506			1.29871					1.26048
		a	a		a	a	a	a	b	2	161	0	2	159		At1g23090	sulfate transporter, putative, similar to sulfate transporter (Arabidopsis thaliana) GI:2285885; contains Pfam profiles PF00916: Sulfate transporter family, PF01740: STAS domain	1.32001	notDE	notDE	notDE	notDE	2.54248	2.00788			3		At1g23090	sulfate transporter, putative, similar to sulfate transporter (Arabidopsis thaliana) GI:2285885; contains Pfam profiles PF00916: Sulfate transporter family, PF01740: STAS domain				1.32001				2.54248	1.6704	2.00788	2.00431
	8-some intersects															At1g32920	expressed protein	1.31554	1.3924	notDE	np	np	notDE	1.76156			3		At1g32920	expressed protein			1.31554		1.3924						1.76156
	a	a	a	a	a	a		a	b	2	161	1	1	160		At1g13280	allene oxide cyclase family protein, similar to ERD12 (GI:15320414), allene oxide cyclase GI:8977961 from (Lycopersicon esculentum); contains Pfam profile PF06351: Allene oxide cyclase	1.30161	1.03232	1.60574	notDE	notDE	notDE	notDE			3		At1g13280	allene oxide cyclase family protein, similar to ERD12 (GI:15320414), allene oxide cyclase GI:8977961 from (Lycopersicon esculentum); contains Pfam profile PF06351: Allene oxide cyclase			1.30161		1.03232	1.60574	1.03112
	a	a	a		a	a	a	a	b	1	161	0	1	160		At1g22380	UDP-glucoronosyl/UDP-glucosyl transferase family protein, contains Pfam profile: PF00201 UDP-glucoronosyl and UDP-glucosyl transferase	1.29083	notDE	1.02714	np	np	notDE	2.66778			3		At1g22380	UDP-glucoronosyl/UDP-glucosyl transferase family protein, contains Pfam profile: PF00201 UDP-glucoronosyl and UDP-glucosyl transferase				1.29083		1.02714					2.66778
																At1g73480	hydrolase, alpha/beta fold family protein, low similarity to monoglyceride lipase from (Homo sapiens) GI:14594904, (Mus musculus) GI:2632162; contains Pfam profile PF00561: hydrolase, alpha/beta fold family	1.28282	1.04308	1.06701	notDE	notDE	notDE	notDE			3		At1g73480	hydrolase, alpha/beta fold family protein, low similarity to monoglyceride lipase from (Homo sapiens) GI:14594904, (Mus musculus) GI:2632162; contains Pfam profile PF00561: hydrolase, alpha/beta fold family			1.28282		1.04308	1.06701
																At2g41990	expressed protein,	1.27433	notDE	notDE	notDE	notDE	1.36334	3.77025			3		At2g41990	expressed protein,			1.27433						1.36334	2.0287	3.77025
																At2g38760	annexin 3 (ANN3), nearly identical to annexin (AnnAt3) (Arabidopsis thaliana) GI:6503082; contains Pfam profile PF00191: Annexin	1.27014	1.597	1.44337	np	np	notDE	notDE			3		At2g38760	annexin 3 (ANN3), nearly identical to annexin (AnnAt3) (Arabidopsis thaliana) GI:6503082; contains Pfam profile PF00191: Annexin				1.27014	1.597	1.44337
																At5g63490	CBS domain-containing protein / octicosapeptide/Phox/Bemp1 (PB1) domain-containing protein, contains Pfam profiles: PF00571 CBS domain, PF00564: PB1 domain	1.26948	notDE	1.11845	np	np	notDE	notDE	1.26		3		At5g63490	CBS domain-containing protein / octicosapeptide/Phox/Bemp1 (PB1) domain-containing protein, contains Pfam profiles: PF00571 CBS domain, PF00564: PB1 domain				1.26948		1.11845
																At3g03610	phagocytosis and cell motility protein ELMO1-related, contains weak similarity to ELMO1 (Mus musculus) gi|16118551|gb|AAL14464	1.26392	notDE	notDE	np	np	1.30254	1.50571			3		At3g03610	phagocytosis and cell motility protein ELMO1-related, contains weak similarity to ELMO1 (Mus musculus) gi|16118551|gb|AAL14464			1.26392						1.30254	1.38656	1.50571
																At4g38540	monooxygenase, putative (MO2), identical to GI:3426064	1.24185	notDE	notDE	notDE	notDE	3.16534	3.33321			3		At4g38540	monooxygenase, putative (MO2), identical to GI:3426064				1.24185				1.92526	3.16534	3.33321	2.64494
																At3g50760	glycosyl transferase family 8 protein, contains Pfam profile: PF01501 Glycosyl transferase family 8	1.23723	1.25695	1.60281	np	np	notDE	notDE			3		At3g50760	glycosyl transferase family 8 protein, contains Pfam profile: PF01501 Glycosyl transferase family 8				1.23723	1.25695	1.60281
																At5g63130	octicosapeptide/Phox/Bem1p (PB1) domain-containing protein, contains Pfam profile PF00564: PB1 domain	1.23071	notDE	notDE	np	np	notDE	notDE	2.488	1.473	3		At5g63130	octicosapeptide/Phox/Bem1p (PB1) domain-containing protein, contains Pfam profile PF00564: PB1 domain			1.23071														1.473
																At1g52200	expressed protein, similar to PGPS/D12 (Petunia x hybrida) GI:4105794; contains Pfam profile PF04749: Protein of unknown function, DUF614	1.22753	notDE	notDE	np	np	2.93926	4.70235			3		At1g52200	expressed protein, similar to PGPS/D12 (Petunia x hybrida) GI:4105794; contains Pfam profile PF04749: Protein of unknown function, DUF614	1.22753								2.93926	2.7174	4.70235
																At2g39350	ABC transporter family protein,	1.20146	notDE	1.29767	np	np	1.17208	notDE			3		At2g39350	ABC transporter family protein,				1.20146		1.29767			1.17208
																At1g64610	WD-40 repeat family protein, contains Pfam PF00400: WD domain, G-beta repeat; similar to WD-repeat protein 5 (WD repeat protein BIG-3) (SP: Q9UGP9) (Homo sapiens)	1.19738	notDE	1.03161	np	np	1.26652	notDE			3		At1g64610	WD-40 repeat family protein, contains Pfam PF00400: WD domain, G-beta repeat; similar to WD-repeat protein 5 (WD repeat protein BIG-3) (SP: Q9UGP9) (Homo sapiens)				1.19738		1.03161	1.02312	1.26652
																At1g62300	AF331712 Arabidopsis thaliana transcription factor WRKY6 (WRKY6) mRNA, complete cds	1.1972	1.08799	notDE	notDE	notDE	2.23624	notDE			3		At1g62300	AF331712 Arabidopsis thaliana transcription factor WRKY6 (WRKY6) mRNA, complete cds				1.1972	1.08799				2.23624
																At5g11670	malate oxidoreductase, putative, similar to NADP-dependent malic enzyme (EC 1.1.1.40) (NADP-ME) (SP|P12628) {Phaseolus vulgaris}	1.17447	notDE	notDE	notDE	notDE	1.74389	1.59381			3		At5g11670	malate oxidoreductase, putative, similar to NADP-dependent malic enzyme (EC 1.1.1.40) (NADP-ME) (SP|P12628) {Phaseolus vulgaris}		1.17447							1.74389	1.20059	1.59381
																At3g47160	expressed protein, similar to MTD2 (Medicago truncatula) GI:9294812; supporting cDNA gi|25083983|gb|BT002136.1|	1.15599	notDE	notDE	notDE	notDE	2.47403	3.6785			3		At3g47160	expressed protein, similar to MTD2 (Medicago truncatula) GI:9294812; supporting cDNA gi|25083983|gb|BT002136.1|			1.15599						2.47403	2.93311	3.6785
																At5g54160	A caffeic acid/5-hydroxyferulic acid O-methyltransferase. Interacts with 14-4-3 proteins in yeast 2 hybrid assay.	1.15546	notDE	notDE	1.848	1.31005	notDE	notDE			3		At5g54160	A caffeic acid/5-hydroxyferulic acid O-methyltransferase. Interacts with 14-4-3 proteins in yeast 2 hybrid assay.			1.15546	1.06174								1.31005	1.848
																At5g54960	pyruvate decarboxylase-2	1.13456	notDE	notDE	notDE	notDE	3.29814	1.69165			3		At5g54960	pyruvate decarboxylase-2			1.0583	1.13456					3.29814	1.69165
																At2g46370	Encodes a pr	1.12049	1.44074	notDE	1.12071	notDE	notDE	notDE			3		At2g46370	Encodes a pr				1.12049	1.44074								1.12071
																At5g62860	F-box family protein-related, contains TIGRFAM TIGR01640: F-box protein interaction domain	1.08812	notDE	notDE	np	np	1.71109	2.88861			3		At5g62860	F-box family protein-related, contains TIGRFAM TIGR01640: F-box protein interaction domain			1.08812						1.71109	1.90415	2.88861
																At5g18470	curculin-like (mannose-binding) lectin family protein, contains Pfam profile: PF01453 lectin (probable mannose binding)	1.07341	notDE	notDE	np	np	4.60981	4.30315			3		At5g18470	curculin-like (mannose-binding) lectin family protein, contains Pfam profile: PF01453 lectin (probable mannose binding)			1.07341					1.96323	4.60981	3.5415	4.30315
																At5g06320	NDR1/HIN1-like protein 3 (NHL3) mRNA, complete cds	1.06347	notDE	notDE	1.30915	1.44224	notDE	notDE			3		At5g06320	NDR1/HIN1-like protein 3 (NHL3) mRNA, complete cds			1.06347	0.900289								1.44224	1.07163		1.30915
																At2g01190	octicosapeptide/Phox/Bem1p (PB1) domain-containing protein, Pfam profile PF00564: PB1 domain	1.06227	notDE	notDE	notDE	notDE	1.0644	2.42962			3		At2g01190	octicosapeptide/Phox/Bem1p (PB1) domain-containing protein, Pfam profile PF00564: PB1 domain			1.06227						1.0644	1.82317	2.42962
																At4g24960	Homologous to a eukaryote specific ABA- and stress-inducible gene first isolated from barley. Groups in one subfamily with ATHVA22E.	1.04345	notDE	notDE	np	np	notDE	notDE	1.122	1.115	3		At4g24960	Homologous to a eukaryote specific ABA- and stress-inducible gene first isolated from barley. Groups in one subfamily with ATHVA22E.		1.04345																1.115
																At3g05220	heavy-metal-associated domain-containing protein, similar to farnesylated protein 1 (GI:23304411) {Hordeum vulgare subsp. spontaneum}; contains Pfam profile PF00403: Heavy-metal-associated domain	1.04083	notDE	notDE	notDE	notDE	1.51458	2.13338			3		At3g05220	heavy-metal-associated domain-containing protein, similar to farnesylated protein 1 (GI:23304411) {Hordeum vulgare subsp. spontaneum}; contains Pfam profile PF00403: Heavy-metal-associated domain				1.04083					1.51458	2.04194	2.13338
																At5g54380	protein kinase family protein, contains protein kinase domain, Pfam:PF00069	1.03337	notDE	notDE	notDE	notDE	1.70372	2.6975			3		At5g54380	protein kinase family protein, contains protein kinase domain, Pfam:PF00069				1.03337					1.70372	2.6975	2.17248
																At1g80310	expressed protein	1.02458	notDE	notDE	notDE	notDE	notDE	1.01581	1.082		3		At1g80310	expressed protein				1.02458							1.01581
																At5g39410	expressed protein	1.0214	notDE	notDE	np	np	1.83134	1.76607			3		At5g39410	expressed protein		1.0214							1.83134	1.76607	1.61083
																At2g37760	aldo/keto reductase family protein, similar to chalcone reductase (Sesbania rostrata)(GI:2792155), and aldose reductase ALDRXV4 (Xerophyta viscosa)(GI:4539944), (Hordeum vulgare)(GI:728592)	1.01421	notDE	1.67546	np	np	1.37474	notDE			3		At2g37760	aldo/keto reductase family protein, similar to chalcone reductase (Sesbania rostrata)(GI:2792155), and aldose reductase ALDRXV4 (Xerophyta viscosa)(GI:4539944), (Hordeum vulgare)(GI:728592)				1.01421		1.67546		1.37474
																At3g23280	zinc finger (C3HC4-type RING finger) family protein / ankyrin repeat family protein, contains Pfam profile: PF00097 zinc finger, C3HC4 type (RING finger) and Pfam profile: PF00023 ankyrin repeat	1.0062	notDE	notDE	notDE	notDE	1.03888	1.34915			3		At3g23280	zinc finger (C3HC4-type RING finger) family protein / ankyrin repeat family protein, contains Pfam profile: PF00097 zinc finger, C3HC4 type (RING finger) and Pfam profile: PF00023 ankyrin repeat		1.0062							1.03888	1.34915	1.24262
																At3g04070	no apical meristem (NAM) family protein, contains Pfam PF02365: No apical meristem (NAM) domain; similar to NAM GB:CAA63101 (Petunia x hybrida)	1.00437	notDE	notDE	np	np	1.17176	1.63181			3		At3g04070	no apical meristem (NAM) family protein, contains Pfam PF02365: No apical meristem (NAM) domain; similar to NAM GB:CAA63101 (Petunia x hybrida)			1.00437						1.17176	1.63181
																At1g49230	zinc finger (C3HC4-type RING finger) family protein, contains Pfam domain, PF00097: Zinc finger, C3HC4 type (RING finger)	1.0036	notDE	notDE	notDE	notDE	1.69522	5.33598			3		At1g49230	zinc finger (C3HC4-type RING finger) family protein, contains Pfam domain, PF00097: Zinc finger, C3HC4 type (RING finger)				1.0036					1.69522	2.30328	5.33598
																At4g32020		np	notDE	notDE	1.29639	1.09527	notDE	notDE			2		At4g32020													1.09527	1.29639		1.01339	1.20789
																At4g11830		np	notDE	notDE	np	np	notDE	notDE	1.191	1.652	2		At4g11830																		1.154	1.034	1.652
																At4g22870		np	np	2.88122	np	np	3.28518	notDE			2		At4g22870							2.88122	2.4548	3.28518
																At3g2682		np	notDE	1.88204	np	np	1.70691	notDE			2		At3g2682							1.88204		1.70691
																At3g18530		np	np	1.0052	np	np	notDE	1.91798			2		At3g18530								1.0052				1.91798
																At3g59890		np	notDE	notDE	np	np	1.13273	1.51247			2		At3g59890										1.13273		1.51247
																At1g24909		np	np	np	np	np	np	np	1.355	1.024	2		At1g24909																			1.024
																At1g78265		np	np	notDE	np	np	1.33917	3.91377			2		At1g78265										1.33917	1.37227	3.91377
																At5g23235		np	np	np	np	np	5.64002	7.26959			2		At5g23235										5.64002	6.59113	7.26959
																At4g11850		np	np	notDE	notDE	notDE	notDE	notDE	1.246	1.435	2		At4g11850																		1.139	1.023	1.435
																At5g58640		np	notDE	notDE	1.10205	1.06931	notDE	notDE			2		At5g58640													1.06931	1.10205
																At1g11180		np	notDE	notDE	np	np	1.03294	1.33328			2		At1g11180										1.03294	1.12217	1.33328
																At5g28540		np	np	np	notDE	notDE	np	np	1.341	1.972	2		At5g28540																				1.972
																At4g27570		np	np	2.16546	np	np	1.30542	notDE			2		At4g27570							2.16546			1.30542
																At3g28300		np	notDE	notDE	notDE	notDE	4.28804	4.34552			2		At3g28300										4.28804	4.34552	1.17395
																At1g18020		np	notDE	np	notDE	notDE	np	np	1.396	1.125	2		At1g18020																			1.125
																At4g17470		np	2.94126	notDE	np	np	notDE	notDE	1.518		2		At4g17470						2.94126
																At1g25083		np	np	np	np	np	np	np	1.856	1.743	2		At1g25083																		1.743		1.673
																At5g35735		np	1.35241	notDE	1.00583	notDE	notDE	notDE			2		At5g35735						1.35241										1.00583
																At4g27652		np	2.08496	notDE	1.26557	notDE	notDE	notDE			2		At4g27652						2.08496										1.26557
																At4g15210		np	1.47285	notDE	1.94734	notDE	notDE	notDE			2		At4g15210						1.47285									1.94734
																At1g19550		np	np	2.29364	np	np	1.14964	notDE			2		At1g19550							2.29364			1.14964
																At1g45145		np	1.13538	notDE	1.17319	notDE	notDE	notDE			2		At1g45145						1.13538								1.17319
																At5g62900	expressed protein	notDE	notDE	notDE	np	np	1.34992	3.00959			2		At5g62900	expressed protein									1.34992	2.573	3.00959
																At1g33960	AIG1	notDE	notDE	notDE	np	np	3.7283	notDE		1.569	2		At1g33960	AIG1								3.7283	2.021									1.569
																At5g09630	expressed protein	notDE	notDE	notDE	np	np	1.21078	1.80373			2		At5g09630	expressed protein									1.21078	1.80373
																At5g11150	synaptobrevin (VAMP713)	notDE	notDE	notDE	notDE	notDE	2.14079	2.96665			2		At5g11150	synaptobrevin (VAMP713)									2.14079	2.96665	2.5535
																At1g56300	DnaJ protein family	notDE	notDE	notDE	notDE	notDE	2.41267	2.86926			2		At1g56300	DnaJ protein family									2.41267	2.527	2.86926
																At2g25620	protein phosphatase 2C (PP2C), putative	notDE	notDE	1.44897	notDE	notDE	1.70923	notDE			2		At2g25620	protein phosphatase 2C (PP2C), putative							1.44897	1.70923
																At5g56010	heat shock protein, putative	notDE	notDE	np	notDE	notDE	np	np	1.215	1.312	2		At5g56010	heat shock protein, putative																			1.312
																At3g07720	Kelch repeats protein family	notDE	notDE	notDE	notDE	notDE	1.02862	notDE		1.307	2		At3g07720	Kelch repeats protein family								1.02862										1.307	1.183
																At5g14550	expressed protein	notDE	notDE	notDE	np	np	2.75452	3.53238			2		At5g14550	expressed protein									2.75452	3.53238	2.33168
																At1g33110	MATE efflux protein family	notDE	1.28373	notDE	np	np	1.9301	notDE			2		At1g33110	MATE efflux protein family					1.28373			1.9301
																At4g29050	serine threonine-specific kinase like protein	notDE	notDE	notDE	notDE	notDE	1.47279	2.91803			2		At4g29050	serine threonine-specific kinase like protein									1.47279	1.81634	2.91803
																At3g06090	hypothetical protein	notDE	notDE	2.15329	np	np	notDE	1.66534			2		At3g06090	hypothetical protein							2.15329			1.66534
																At5g59220	protein phosphatase 2C (PP2C), putative	notDE	1.28552	1.79855	np	np	notDE	notDE			2		At5g59220	protein phosphatase 2C (PP2C), putative					1.28552	1.79855
																At2g47880	glutaredoxin protein family	notDE	notDE	notDE	np	np	1.08123	1.19075			2		At2g47880	glutaredoxin protein family								1.08123		1.19075
																At2g02450	No apical meristem (NAM) protein family	notDE	notDE	notDE	notDE	notDE	1.83049	2.45215			2		At2g02450	No apical meristem (NAM) protein family									1.83049	1.62925	2.45215
																At5g03240	polyubiquitin (UBQ3)	notDE	notDE	notDE	notDE	notDE	1.50447	1.9335			2		At5g03240	polyubiquitin (UBQ3)									1.50447	1.75253	1.9335
																At1g78490	cytochrome P450 family	notDE	1.21713	1.17294	np	np	notDE	notDE			2		At1g78490	cytochrome P450 family					1.21713	1.17294
																At5g54930	expressed protein	notDE	notDE	notDE	np	np	1.41525	2.04229			2		At5g54930	expressed protein									1.41525	2.04229
																At1g48370	expressed protein	notDE	notDE	notDE	np	np	1.41628	1.80755			2		At1g48370	expressed protein									1.41628	1.80755	1.22992
																At4g04840	expressed protein	notDE	notDE	1.20025	np	np	1.30882	notDE			2		At4g04840	expressed protein						1.20025			1.30882
																At4g01870	expressed protein	notDE	1.32184	notDE	notDE	notDE	notDE	1.05555			2		At4g01870	expressed protein					1.32184					1.05555
																At5g43760	beta-ketoacyl-CoA synthase, putative	notDE	notDE	notDE	np	np	1.23492	1.6619			2		At5g43760	beta-ketoacyl-CoA synthase, putative									1.23492		1.6619
																At5g50450	expressed protein	notDE	notDE	notDE	notDE	notDE	2.58453	4.74037			2		At5g50450	expressed protein									2.58453	4.20042	4.74037
																At3g19260	longevity factor-related protein	notDE	notDE	notDE	notDE	notDE	1.4463	1.45739			2		At3g19260	longevity factor-related protein									1.4463	1.45739	1.21767
																At5g15840	Zinc finger protein CONSTANS	notDE	notDE	notDE	np	np	4.79534	5.71695			2		At5g15840	Zinc finger protein CONSTANS								4.79534			5.71695
																At4g27900	expressed protein	notDE	notDE	notDE	notDE	notDE	1.26646	2.63839			2		At4g27900	expressed protein								1.26646			2.63839
																At2g41430	ERD15 protein	notDE	notDE	notDE	notDE	notDE	1.06156	2.67848			2		At2g41430	ERD15 protein									1.06156	1.76771	2.67848
																At1g72680	cinnamyl-alcohol dehydrogenase (CAD), putative	notDE	notDE	notDE	np	np	1.07151	1.13021			2		At1g72680	cinnamyl-alcohol dehydrogenase (CAD), putative									1.07151	1.13021
																At1g12845	expressed protein	notDE	notDE	notDE	np	np	1.63549	2.01803			2		At1g12845	expressed protein									1.63549	2.01803	1.06497
																At3g05660	disease resistance protein family	notDE	notDE	notDE	np	np	1.64577	2.01826			2		At3g05660	disease resistance protein family									1.64577		2.01826
																At1g36940	hypothetical protein	notDE	notDE	notDE	np	np	3.56065	3.2324			2		At1g36940	hypothetical protein									3.56065	3.2324
																At1g11210	expressed protein	notDE	notDE	notDE	notDE	notDE	2.52926	2.02679			2		At1g11210	expressed protein									2.52926	2.02679
																At1g66400	calmodulin-related protein, putative	notDE	np	notDE	notDE	notDE	notDE	notDE	3.099	3.272	2		At1g66400	calmodulin-related protein, putative																		3.272	1.266
																At2g37780	hypothetical protein	notDE	notDE	1.12681	np	np	notDE	2.513			2		At2g37780	hypothetical protein							1.12681				2.513
																At1g75040	pathogenesis-related protein 5 (PR-5)	notDE	notDE	notDE	notDE	notDE	2.2795	3.61312			2		At1g75040	pathogenesis-related protein 5 (PR-5)								1.44663	2.2795	1.44094	3.61312
																At1g72070		notDE	np	notDE	np	np	1.38327	4.20015			2		At1g72070										1.38327	3.60781	4.20015
																At3g57330	potential calcium-transporting ATPase 11, plasma membrane-type (Ca2+-ATPase, isoform 11)	notDE	notDE	notDE	np	np	1.23732	1.9498			2		At3g57330	potential calcium-transporting ATPase 11, plasma membrane-type (Ca2+-ATPase, isoform 11)									1.23732		1.9498
																At1g60140	trehalose phosphatase family	notDE	notDE	notDE	np	np	1.63891	2.10162			2		At1g60140	trehalose phosphatase family									1.63891	2.10162	2.07185
																At4g37530	peroxidase, putative	notDE	notDE	notDE	np	np	1.03997	2.25756			2		At4g37530	peroxidase, putative									1.03997	1.52828	2.25756
																At5g03080	phosphatidic acid phosphatase (PAP2)-related	notDE	notDE	1.18609	np	np	1.02255	notDE			2		At5g03080	phosphatidic acid phosphatase (PAP2)-related						1.18609		1.02255
																At5g22750	SNF2 domain/helicase domain/RING finger domain-containing protein	notDE	notDE	notDE	np	np	notDE	notDE	1.023	1.74	2		At5g22750	SNF2 domain/helicase domain/RING finger domain-containing protein																	1.74
																At1g17290		notDE	notDE	notDE	np	np	notDE	1.06608	1.089		2		At1g17290												1.06608
																At4g15610	expressed integral membrane protein common family	notDE	notDE	notDE	notDE	notDE	1.08532	1.8645			2		At4g15610	expressed integral membrane protein common family									1.08532		1.8645
																At3g16240	delta tonoplast integral protein (delta-TIP)	notDE	notDE	notDE	1.87622	1.53357	notDE	notDE			2		At3g16240	delta tonoplast integral protein (delta-TIP)												1.53357	1.87622
																At5g06690	thioredoxin family	notDE	notDE	notDE	notDE	notDE	2.71365	6.10817			2		At5g06690	thioredoxin family									2.71365	3.79983	6.10817
																At3g23730	xyloglucan endotransglycosylase, putative	notDE	notDE	notDE	np	np	2.83031	2.44055			2		At3g23730	xyloglucan endotransglycosylase, putative									2.83031	2.44055	2.10133
																At4g00970	Similar to receptor kinase	notDE	notDE	notDE	np	np	2.06159	1.61673			2		At4g00970	Similar to receptor kinase									2.06159		1.61673
																At2g29400	phosphoprotein phosphatase-type 1 catalytic subunit	notDE	notDE	notDE	notDE	notDE	notDE	notDE	1.435	1.463	2		At2g29400	phosphoprotein phosphatase-type 1 catalytic subunit																	1.463
																At4g37610	expressed protein	notDE	notDE	notDE	np	np	1.0134	2.77661			2		At4g37610	expressed protein								1.0134			2.77661
																At3g53670	expressed protein	notDE	notDE	notDE	notDE	notDE	1.55775	2.37831			2		At3g53670	expressed protein									1.55775	1.35069	2.37831
																At3g19010	flavonol synthase family	notDE	notDE	1.00193	notDE	notDE	1.09508	notDE			2		At3g19010	flavonol synthase family							1.00193		1.09508
																At1g65680	beta-expansin, putative (EXBP2)	notDE	notDE	1.05208	np	np	1.02372	notDE			2		At1g65680	beta-expansin, putative (EXBP2)							1.05208		1.02372
																At3g01450	expressed protein	notDE	notDE	1.0052	notDE	notDE	notDE	1.91798			2		At3g01450	expressed protein							1.0052				1.91798
																At5g23260	MADS-box protein	notDE	notDE	1.01491	np	np	notDE	1.68169			2		At5g23260	MADS-box protein							1.01491			1.62432	1.68169
																At2g47130	short-chain dehydrogenase/reductase family protein	notDE	notDE	notDE	notDE	notDE	1.72902	1.84659			2		At2g47130	short-chain dehydrogenase/reductase family protein									1.72902		1.84659
																At5g04720	disease resistance protein (CC-NBS-LRR class), putative	notDE	np	notDE	np	np	notDE	notDE	1.36	1.262	2		At5g04720	disease resistance protein (CC-NBS-LRR class), putative																		1.262
																At4g33430	somatic embryogenesis receptor-related kinase -like protein	notDE	notDE	notDE	np	np	1.01018	1.50515			2		At4g33430	somatic embryogenesis receptor-related kinase -like protein									1.01018		1.50515
																At3g53800	expressed protein	notDE	notDE	notDE	np	np	1.84668	3.55779			2		At3g53800	expressed protein									1.84668	2.26394	3.55779
																At1g03457	RNA-binding protein, putative	notDE	notDE	notDE	np	np	1.57254	2.65343			2		At1g03457	RNA-binding protein, putative									1.57254	2.65343	1.32162
																At2g28900	membrane channel protein -related	notDE	notDE	notDE	notDE	notDE	2.32118	2.7347			2		At2g28900	membrane channel protein -related									2.32118	2.7347	1.82251
																At4g36920	floral homeotic protein APETALA2	notDE	notDE	notDE	notDE	notDE	1.34368	1.00966			2		At4g36920	floral homeotic protein APETALA2								1.34368			1.00966
																At3g10020	expressed protein	notDE	notDE	notDE	notDE	notDE	1.20285	2.86112			2		At3g10020	expressed protein									1.20285	2.86112
																At5g08260	serine carboxypeptidase II -related	notDE	notDE	notDE	notDE	notDE	1.21614	1.47358			2		At5g08260	serine carboxypeptidase II -related									1.21614	1.28701	1.47358
																At5g41650	expressed protein	notDE	notDE	notDE	np	np	1.741	2.12687			2		At5g41650	expressed protein									1.741		2.12687
																At4g25260	pectinesterase - related	notDE	notDE	notDE	np	np	2.04515	1.0841			2		At4g25260	pectinesterase - related									2.04515	1.0841
																At4g00300	fringe-related protein	notDE	notDE	notDE	np	np	1.52236	2.5952			2		At4g00300	fringe-related protein									1.52236	1.27195	2.5952
																At2g18660	expressed protein	notDE	notDE	notDE	np	np	3.71139	2.14257			2		At2g18660	expressed protein								3.71139	3.02693	2.14257	1.86922
																At1g78270	UDP-glucose glucosyltransferase, putative	notDE	notDE	notDE	notDE	notDE	1.33917	3.91377			2		At1g78270	UDP-glucose glucosyltransferase, putative									1.33917	1.37227	3.91377
																At4g30350	expressed protein	notDE	notDE	notDE	notDE	notDE	1.76467	1.20328			2		At4g30350	expressed protein								1.19717	1.76467	1.20328	1.03726
																At5g15870	glycosyl hydrolase family 81	notDE	notDE	notDE	np	np	notDE	notDE	1.4	1.526	2		At5g15870	glycosyl hydrolase family 81																		1.526
																At1g30820	CTP synthase (UTP--ammonia ligase), putative	notDE	notDE	notDE	np	np	1.37679	2.45256			2		At1g30820	CTP synthase (UTP--ammonia ligase), putative									1.37679	2.13011	2.45256
																At2g25330	expressed protein	notDE	notDE	notDE	np	np	1.01841	1.52748			2		At2g25330	expressed protein									1.01841	1.52748
																At1g64170	cation/hydrogen exchanger, putative (CHX16)	notDE	notDE	notDE	np	np	3.68424	2.47858			2		At1g64170	cation/hydrogen exchanger, putative (CHX16)									3.68424	2.47858
																At4g19390	expressed protein	notDE	notDE	notDE	notDE	notDE	2.59957	2.53895			2		At4g19390	expressed protein									2.59957	2.53895	1.94438
																At4g19410	pectinacetylesterase, putative	notDE	notDE	notDE	notDE	notDE	2.27316	2.80634			2		At4g19410	pectinacetylesterase, putative									2.27316	2.80634	2.68805
																At1g08940	expressed protein	notDE	notDE	notDE	notDE	notDE	1.05449	1.45565			2		At1g08940	expressed protein									1.05449	1.45565	1.20786
																At5g66640	expressed protein	notDE	notDE	notDE	np	np	1.49835	2.18198			2		At5g66640	expressed protein									1.49835		2.18198
																At4g35050	WD-40 repeat protein (MSI3)	notDE	notDE	notDE	np	np	1.35268	1.25466			2		At4g35050	WD-40 repeat protein (MSI3)									1.35268	1.25466
																At4g01250	WRKY family transcription factor	notDE	notDE	notDE	np	np	1.46825	1.71176			2		At4g01250	WRKY family transcription factor									1.46825	1.6298	1.71176
																At4g16700	phosphatidylserine decarboxylase family	notDE	notDE	1.03167	np	np	notDE	1.45786			2		At4g16700	phosphatidylserine decarboxylase family							1.03167				1.45786
																At3g52500	expressed protein	notDE	notDE	notDE	np	np	1.44258	2.14565			2		At3g52500	expressed protein									1.44258	1.80488	2.14565
																At5g61700	ABC transporter family protein	notDE	notDE	1.45676	np	np	notDE	1.50816			2		At5g61700	ABC transporter family protein						1.16399	1.45676				1.50816
																At1g03820	expressed protein	notDE	notDE	1.03469	np	np	1.13774	notDE			2		At1g03820	expressed protein							1.03469		1.13774
																At5g15030	expressed protein	notDE	notDE	np	1.29879	1.14405	np	np			2		At5g15030	expressed protein												1.14405	1.07478		1.29879
																At1g68670	expressed protein	notDE	notDE	1.05162	np	np	notDE	notDE	1.756		2		At1g68670	expressed protein							1.05162
																At4g28490	leucine-rich repeat transmembrane protein kinase, putative	notDE	notDE	notDE	np	np	1.73631	1.52214			2		At4g28490	leucine-rich repeat transmembrane protein kinase, putative									1.73631	1.23621	1.52214
																At3g10980	expressed protein	notDE	notDE	notDE	1.54597	1.56707	notDE	notDE			2		At3g10980	expressed protein												1.56707	1.54597		1.01527	1.38405
																At4g30650	low temperature and salt responsive protein homolog	notDE	notDE	notDE	np	np	2.653	3.28917			2		At4g30650	low temperature and salt responsive protein homolog									2.653	2.7324	3.28917
																At2g39870	expressed protein	notDE	notDE	notDE	notDE	notDE	1.95579	2.22235			2		At2g39870	expressed protein									1.95579	2.22235	1.67772
																At5g37600	glutamate--ammonia ligase	notDE	notDE	notDE	notDE	notDE	1.85788	1.32312			2		At5g37600	glutamate--ammonia ligase									1.85788	1.32312	1.2697
																At1g10140	expressed protein	notDE	notDE	notDE	notDE	notDE	1.26553	1.92636			2		At1g10140	expressed protein									1.26553	1.92636
																At1g15890	disease resistance protein (CC-NBS-LRR class), putative	notDE	notDE	notDE	np	np	1.10541	1.79577			2		At1g15890	disease resistance protein (CC-NBS-LRR class), putative									1.10541	1.79577
																At5g54860	expressed protein	notDE	notDE	notDE	np	np	1.00727	1.01314			2		At5g54860	expressed protein									1.00727	1.01314
																At5g51070		notDE	notDE	notDE	1.03392	1.03804	notDE	notDE			2		At5g51070													1.03804	1.03392
																At5g44050	MATE efflux protein family	notDE	3.23361	3.15069	np	np	notDE	notDE			2		At5g44050	MATE efflux protein family					3.23361	3.15069
																At5g07040	zinc finger (C3HC4-type RING finger) protein family	notDE	notDE	1.29231	np	np	1.04104	notDE			2		At5g07040	zinc finger (C3HC4-type RING finger) protein family						1.29231			1.04104
																At5g24430	calcium-dependent protein kinase, putative (CDPK)	notDE	notDE	notDE	np	np	1.12426	1.47811			2		At5g24430	calcium-dependent protein kinase, putative (CDPK)									1.12426		1.47811
																At2g27690	cytochrome P450, putative	notDE	2.61762	notDE	np	np	2.53072	notDE			2		At2g27690	cytochrome P450, putative					2.61762			1.45019	2.53072
																At1g77210	sugar transporter, putative	notDE	notDE	notDE	np	np	1.76343	4.65323			2		At1g77210	sugar transporter, putative									1.76343	3.40098	4.65323
																At4g27130	translation initiation factor	notDE	notDE	notDE	notDE	notDE	1.02753	1.55871			2		At4g27130	translation initiation factor								1.02753	1.00724	1.55871
																At3g62550	expressed protein	notDE	notDE	notDE	notDE	notDE	1.52486	3.78491			2		At3g62550	expressed protein									1.52486	2.45614	3.78491
																At4g30210	NADPH-ferrihemoprotein reductase (NADPH-cytochrome p450 reductase), putative	notDE	notDE	notDE	notDE	notDE	notDE	notDE	1.221	1.106	2		At4g30210	NADPH-ferrihemoprotein reductase (NADPH-cytochrome p450 reductase), putative																		1.106
																At5g25930	receptor-related protein kinase - like	notDE	notDE	notDE	np	np	2.22089	1.61376			2		At5g25930	receptor-related protein kinase - like									2.22089	1.38872	1.61376
																At2g44450	glycosyl hydrolase family 1	notDE	notDE	notDE	notDE	notDE	1.02404	1.21341			2		At2g44450	glycosyl hydrolase family 1									1.02404	1.21341
																At3g03630	cysteine synthase, chloroplast (O-acetylserine (thiol)-lyase/O-acetylserine sulfhydrylase), putative	notDE	notDE	1.23724	notDE	notDE	notDE	1.15149			2		At3g03630	cysteine synthase, chloroplast (O-acetylserine (thiol)-lyase/O-acetylserine sulfhydrylase), putative						1.23724					1.15149
																At4g12280	copper amine oxidase like protein (fragment2)	notDE	notDE	notDE	notDE	notDE	2.25212	2.62682			2		At4g12280	copper amine oxidase like protein (fragment2)									2.25212	2.62682	1.75062
																At5g29000	expressed protein	notDE	notDE	notDE	notDE	notDE	1.66863	1.86762			2		At5g29000	expressed protein								1.66863		1.86762	1.56625
																At1g20840	transporter - related	notDE	notDE	notDE	notDE	notDE	1.43288	3.28164			2		At1g20840	transporter - related									1.43288	1.54676	3.28164
																At4g17110	hypothetical protein	notDE	notDE	notDE	np	np	1.09213	1.6651			2		At4g17110	hypothetical protein									1.09213	1.6651	1.23762
																At3g60290	oxidoreductase, 2OG-Fe(II) oxygenase family	notDE	notDE	notDE	np	np	1.409	2.04639			2		At3g60290	oxidoreductase, 2OG-Fe(II) oxygenase family									1.409		2.04639
																At2g15890	expressed protein	notDE	notDE	notDE	notDE	notDE	3.39162	7.16433			2		At2g15890	expressed protein									3.39162	4.70495	7.16433
																At4g31720	Transcription factor II homolog	notDE	notDE	notDE	1.41096	1.03409	notDE	notDE			2		At4g31720	Transcription factor II homolog												1.03409	1.41096
																At3g10120	expressed protein	notDE	notDE	notDE	notDE	notDE	1.41261	4.68352			2		At3g10120	expressed protein									1.41261	2.47864	4.68352
																At3g61590	F-box protein family	notDE	notDE	1.15385	np	np	1.26495	notDE			2		At3g61590	F-box protein family							1.15385	1.26495
																At1g04990	zinc finger protein 2 -related	notDE	notDE	notDE	np	np	1.49877	1.58336			2		At1g04990	zinc finger protein 2 -related									1.49877	1.58336
																At3g07870	F-box protein family	notDE	notDE	notDE	notDE	notDE	1.17213	1.32409			2		At3g07870	F-box protein family								1.17213		1.32409	1.30738
																At5g37740	C2 domain-containing protein	notDE	notDE	notDE	notDE	notDE	1.80567	2.28246			2		At5g37740	C2 domain-containing protein									1.80567	2.28246	2.16567
																At2g25930	expressed protein	notDE	notDE	notDE	notDE	notDE	2.48596	4.18503			2		At2g25930	expressed protein									2.48596	4.18503	4.09222
																At3g44300	nitrilase 2	notDE	notDE	np	np	np	np	np	2.333	2.867	2		At3g44300	nitrilase 2																	2.431	2.867
																At5g44210	ethylene responsive element binding factor 9	notDE	notDE	notDE	np	np	1.56706	1.10372			2		At5g44210	ethylene responsive element binding factor 9									1.56706	1.10372
																At3g62720	transferase - related	notDE	notDE	notDE	notDE	notDE	1.38868	1.1881			2		At3g62720	transferase - related									1.38868		1.1881
																At1g70780	expressed protein	notDE	notDE	notDE	np	np	1.37945	2.20096			2		At1g70780	expressed protein								1.37945			2.20096
																At3g53990	expressed protein	notDE	notDE	notDE	notDE	notDE	2.58375	3.33723			2		At3g53990	expressed protein									2.58375	3.33723	1.02388
																At5g46330	leucine-rich repeat transmembrane protein kinase, putative	notDE	notDE	notDE	np	np	1.48287	3.46976			2		At5g46330	leucine-rich repeat transmembrane protein kinase, putative									1.48287		3.46976
																At4g01700	glycosyl hydrolase family 19 (chitinase)	notDE	notDE	notDE	np	np	1.45851	1.51367			2		At4g01700	glycosyl hydrolase family 19 (chitinase)									1.45851	1.36031	1.51367
																At1g14880	expressed protein	notDE	notDE	notDE	np	np	3.0464	5.58968			2		At1g14880	expressed protein									3.0464	3.38452	5.58968
																At1g72790	proline-rich protein family	notDE	notDE	1.32206	notDE	notDE	notDE	1.65476			2		At1g72790	proline-rich protein family						1.32206					1.65476
																At1g80850	DNA-3-methyladenine glycosidase -related	notDE	notDE	1.36676	np	np	1.86096	notDE			2		At1g80850	DNA-3-methyladenine glycosidase -related							1.36676	1.86096
																At3g42820	hypothetical protein	notDE	notDE	1.19772	np	np	notDE	1.16573			2		At3g42820	hypothetical protein							1.19772			1.16573
																At1g10020	expressed protein	notDE	notDE	notDE	notDE	notDE	1.49633	2.05925			2		At1g10020	expressed protein									1.49633	2.05925
																At4g04330	expressed protein	notDE	notDE	notDE	notDE	notDE	3.00157	5.68601			2		At4g04330	expressed protein									3.00157	3.89604	5.68601
																At5g40780	lysine and histidine specific transporter, putative	notDE	notDE	notDE	np	np	2.63742	3.60743			2		At5g40780	lysine and histidine specific transporter, putative									2.63742	2.8098	3.60743
																At5g11970	expressed protein	notDE	notDE	notDE	np	np	1.08562	1.31941			2		At5g11970	expressed protein									1.08562	1.31941	1.01093
																At1g61100	disease resistance protein (TIR class), putative	notDE	notDE	notDE	notDE	notDE	2.05417	2.68188			2		At1g61100	disease resistance protein (TIR class), putative									2.05417	2.68188	1.76369
																At1g72060	expressed protein	notDE	notDE	notDE	np	np	1.38327	4.20015			2		At1g72060	expressed protein									1.38327	3.60781	4.20015
																At2g33850	expressed protein	notDE	notDE	notDE	notDE	notDE	1.78886	1.43703			2		At2g33850	expressed protein									1.78886	1.43703
																At1g34420	leucine rich repeat protein kinase family	notDE	notDE	notDE	np	np	1.05692	1.47937			2		At1g34420	leucine rich repeat protein kinase family									1.05692	1.13769	1.47937
																At5g61370	pentatricopeptide (PPR) repeat-containing protein	notDE	notDE	notDE	np	np	1.47365	1.53666			2		At5g61370	pentatricopeptide (PPR) repeat-containing protein									1.47365	1.0013	1.53666
																At1g07050	expressed protein	notDE	notDE	notDE	np	np	5.2646	7.58563			2		At1g07050	expressed protein									5.2646	7.58563	7.3416
																At2g26850	F-box protein family	notDE	notDE	1.01841	np	np	notDE	1.5622			2		At2g26850	F-box protein family							1.01841				1.5622
																At4g07400	F-box protein family (FBL8) (FBL24)	notDE	1.05591	notDE	np	np	notDE	1.15928			2		At4g07400	F-box protein family (FBL8) (FBL24)					1.05591					1.15928
																At2g33830	auxin-regulated protein	notDE	notDE	notDE	notDE	notDE	6.11501	8.60035			2		At2g33830	auxin-regulated protein									6.11501	7.43747	8.60035
																At2g39180	protein kinase family	notDE	notDE	notDE	np	np	1.08476	1.34953			2		At2g39180	protein kinase family									1.08476		1.34953
																At1g26610	zinc-finger protein (ZPT4-4) -related	notDE	notDE	1.0516	np	np	notDE	1.52229			2		At1g26610	zinc-finger protein (ZPT4-4) -related							1.0516				1.52229
																At3g08810	Kelch repeat containing F-box protein family	notDE	notDE	notDE	np	np	1.00511	1.05214			2		At3g08810	Kelch repeat containing F-box protein family									1.00511		1.05214
																At3g25180	cytochrome P450 family	notDE	2.21437	notDE	np	np	3.45696	notDE			2		At3g25180	cytochrome P450 family					2.21437				3.45696
																At5g10760	nucleoid DNA-binding protein cnd41 - like protein	notDE	notDE	notDE	notDE	notDE	1.11548	3.00977			2		At5g10760	nucleoid DNA-binding protein cnd41 - like protein									1.11548		3.00977
																At3g52640	expressed protein	notDE	notDE	1.02508	np	np	notDE	1.80735			2		At3g52640	expressed protein							1.02508				1.80735
																At1g59870	ABC transporter family protein	notDE	notDE	notDE	notDE	notDE	2.17339	3.7029			2		At1g59870	ABC transporter family protein									2.17339	2.02672	3.7029
																At5g23660	nodulin MtN3 family protein	notDE	notDE	notDE	notDE	notDE	3.10553	4.52109			2		At5g23660	nodulin MtN3 family protein									3.10553	3.90399	4.52109
																At2g28840	RING zinc finger ankyrin protein -related	notDE	notDE	notDE	notDE	notDE	1.35081	1.66253			2		At2g28840	RING zinc finger ankyrin protein -related									1.35081	1.17458	1.66253
																At1g72150	cytosolic factor -related	notDE	notDE	notDE	notDE	notDE	1.14745	3.20556			2		At1g72150	cytosolic factor -related									1.14745	1.93553	3.20556
																At5g13120	peptidyl-prolyl isomerase protein	notDE	notDE	notDE	1.22033	1.03209	notDE	notDE			2		At5g13120	peptidyl-prolyl isomerase protein												1.03209	1.22033
																At3g19610	hypothetical protein	notDE	notDE	1.80805	np	np	1.65219	notDE			2		At3g19610	hypothetical protein							1.80805	1.65219
																At2g18700	glycosyltransferase family 20	notDE	notDE	notDE	notDE	notDE	1.97889	2.95443			2		At2g18700	glycosyltransferase family 20									1.97889	2.95443	2.71212
																At4g39260	glycine-rich RNA-binding protein 8 (GRP8) (CCR1)	notDE	notDE	notDE	notDE	notDE	2.04921	2.02662			2		At4g39260	glycine-rich RNA-binding protein 8 (GRP8) (CCR1)									2.04921	1.60928	2.02662
																At4g16250	phytochrome D (PHYD)	notDE	notDE	notDE	np	np	1.21381	1.2562			2		At4g16250	phytochrome D (PHYD)									1.21381		1.2562
																At2g27230	expressed protein	notDE	1.41192	notDE	notDE	notDE	1.34907	notDE			2		At2g27230	expressed protein					1.41192			1.34907
																At1g11160	transducin / WD-40 repeat protein family	notDE	notDE	notDE	np	np	1.49744	1.82961			2		At1g11160	transducin / WD-40 repeat protein family									1.49744	1.82961	1.4727
																At4g34760	auxin-induced (indole-3-acetic acid induced) protein family	notDE	notDE	notDE	np	np	1.5753	2.29454			2		At4g34760	auxin-induced (indole-3-acetic acid induced) protein family									1.5753	2.29454
																At3g04910	protein kinase family	notDE	notDE	notDE	np	np	1.42875	2.11322			2		At3g04910	protein kinase family									1.42875	1.28981	2.11322
																At3g56720	expressed protein	notDE	notDE	notDE	np	np	1.1652	1.68208			2		At3g56720	expressed protein									1.1652	1.436	1.68208
																At2g39060	nodulin MtN3 family protein	notDE	notDE	notDE	np	np	1.2746	1.27289			2		At2g39060	nodulin MtN3 family protein								1.09166	1.2746	1.24772	1.27289
																At3g15720	polygalacturonase, putative	notDE	notDE	1.23274	np	np	1.59743	notDE			2		At3g15720	polygalacturonase, putative						1.23274			1.59743
																At2g30990	hypothetical protein	notDE	notDE	notDE	np	np	1.59802	1.81891			2		At2g30990	hypothetical protein									1.59802	1.81211	1.81891
																At1g55450	expressed protein	notDE	notDE	notDE	notDE	notDE	1.92328	2.74074			2		At1g55450	expressed protein									1.92328	1.67816	2.74074
																At2g30250	WRKY family transcription factor	notDE	notDE	notDE	notDE	notDE	2.03664	3.19848			2		At2g30250	WRKY family transcription factor									2.03664	2.4298	3.19848
																At1g74710	isochorismate synthase 1 (isochorismate mutase) (ICS1)	notDE	notDE	notDE	notDE	notDE	notDE	notDE	1.255	1.724	2		At1g74710	isochorismate synthase 1 (isochorismate mutase) (ICS1)																	1.724
																At4g14820	pentatricopeptide (PPR) repeat-containing protein	notDE	notDE	1.30591	np	np	notDE	1.48736			2		At4g14820	pentatricopeptide (PPR) repeat-containing protein							1.30591				1.48736
																At1g27770	calcium-transporting ATPase 1, plasma membrane-type (Ca2+-ATPase, isoform 1)	notDE	notDE	notDE	1.03943	notDE	1.06277	notDE			2		At1g27770	calcium-transporting ATPase 1, plasma membrane-type (Ca2+-ATPase, isoform 1)									1.06277						1.03943
																At4g03120	proline-rich protein family	notDE	notDE	1.27167	np	np	notDE	1.50851			2		At4g03120	proline-rich protein family						1.27167					1.50851
																At3g49820	hypothetical protein	notDE	notDE	notDE	np	np	1.23322	1.06765			2		At3g49820	hypothetical protein									1.23322		1.06765
																At5g23050	AMP-dependent synthetase and ligase family	notDE	notDE	notDE	notDE	notDE	1.07496	2.92379			2		At5g23050	AMP-dependent synthetase and ligase family								1.07496		2.92379	1.79521
																At5g11070	expressed protein	notDE	notDE	notDE	np	np	1.45513	2.66569			2		At5g11070	expressed protein								1.23836	1.45513	2.66569	2.51899
																At3g12700	expressed protein	notDE	notDE	notDE	np	np	1.07027	1.70472			2		At3g12700	expressed protein									1.07027	1.31837	1.70472
																At5g26570	expressed protein	notDE	notDE	notDE	notDE	notDE	1.88415	2.60765			2		At5g26570	expressed protein									1.88415	2.60765	2.4667
																At2g28660	copper-binding protein family	notDE	notDE	notDE	np	np	1.43044	3.05533			2		At2g28660	copper-binding protein family									1.43044	2.26452	3.05533
																At1g11960	expressed protein	notDE	notDE	notDE	np	np	1.68598	1.61854			2		At1g11960	expressed protein									1.68598	1.39549	1.61854
																At4g26850	expressed protein	notDE	notDE	1.13631	notDE	notDE	2.32635	notDE			2		At4g26850	expressed protein							1.13631	2.32635
																At5g46230	expressed protein	notDE	notDE	notDE	notDE	notDE	1.47312	1.17227			2		At5g46230	expressed protein									1.47312		1.17227
																At1g56410	heat shock protein hsp70t-1	notDE	np	notDE	np	np	notDE	notDE	2.07	2.071	2		At1g56410	heat shock protein hsp70t-1																	2.071	1.45
																At2g32150	haloacid dehalogenase-like hydrolase family	notDE	2.24229	1.25264	notDE	notDE	notDE	notDE			2		At2g32150	haloacid dehalogenase-like hydrolase family					2.24229	1.25264
																At1g13210	haloacid dehalogenase-like hydrolase family	notDE	notDE	notDE	notDE	notDE	2.64755	3.75258			2		At1g13210	haloacid dehalogenase-like hydrolase family									2.64755	2.41074	3.75258
																At3g54100	expressed protein	notDE	notDE	notDE	notDE	notDE	1.05524	1.58338			2		At3g54100	expressed protein									1.05524		1.58338
																At5g60630	expressed protein	notDE	notDE	notDE	np	np	1.47296	1.58496			2		At5g60630	expressed protein									1.47296		1.58496
																At5g05140	expressed protein	notDE	notDE	notDE	notDE	notDE	1.22193	1.2323			2		At5g05140	expressed protein									1.22193	1.02709	1.2323
																At3g15630	expressed protein	notDE	notDE	notDE	notDE	notDE	3.26095	6.57139			2		At3g15630	expressed protein									3.26095	5.27245	6.57139
																At2g18670	zinc finger (C3HC4-type RING finger) protein family	notDE	notDE	notDE	np	np	1.23634	1.95485			2		At2g18670	zinc finger (C3HC4-type RING finger) protein family									1.23634	1.95485	1.69291
																At5g55170	ubiquitin family	notDE	notDE	notDE	np	np	1.26474	2.48928			2		At5g55170	ubiquitin family									1.26474	1.38258	2.48928
																At1g22190	AP2 domain transcription factor, putative	notDE	notDE	notDE	notDE	notDE	1.91342	1.14681			2		At1g22190	AP2 domain transcription factor, putative								1.91342		1.14681
																At5g13800	hydrolase, alpha/beta fold family	notDE	1.29915	1.80688	notDE	notDE	notDE	notDE			2		At5g13800	hydrolase, alpha/beta fold family					1.29915	1.80688
																At1g20030	thaumatin family	notDE	notDE	notDE	np	np	5.12126	4.33483			2		At1g20030	thaumatin family									5.12126	4.33483
																At5g03470	B' regulatory subunit of PP2A (AtB'alpha)	notDE	notDE	notDE	np	np	1.57133	2.77257			2		At5g03470	B' regulatory subunit of PP2A (AtB'alpha)									1.57133	2.77257	2.60558
																At5g42020	luminal binding protein 2 precursor (BiP-2) (AtBP2)	notDE	notDE	np	notDE	notDE	np	np	1.273	1.495	2		At5g42020	luminal binding protein 2 precursor (BiP-2) (AtBP2)																			1.495
																At1g02940	glutathione transferase, putative	notDE	notDE	1.78809	np	np	notDE	1.05467			2		At1g02940	glutathione transferase, putative						1.01955	1.78809				1.05467
																At5g66070	zinc finger (C3HC4-type RING finger) protein family	notDE	notDE	1.10117	np	np	notDE	1.33705			2		At5g66070	zinc finger (C3HC4-type RING finger) protein family							1.10117				1.33705
																At3g50700	zinc finger protein	notDE	notDE	notDE	np	np	2.04284	2.89645			2		At3g50700	zinc finger protein									2.04284	2.0759	2.89645
																At5g23770	hypothetical protein	notDE	notDE	1.06151	np	np	notDE	1.42219			2		At5g23770	hypothetical protein							1.06151				1.42219
																At5g27280	expressed protein	notDE	notDE	notDE	notDE	notDE	1.45562	1.65285			2		At5g27280	expressed protein									1.45562	1.65285	1.17794
																At4g35150		notDE	np	4.40467	np	np	3.59418	notDE			2		At4g35150							4.40467	3.04216	3.23836	3.59418
																At5g22920	PGPD14 protein	notDE	notDE	notDE	np	np	1.78717	6.87445			2		At5g22920	PGPD14 protein									1.78717	3.56476	6.87445
																At5g42450	pentatricopeptide (PPR) repeat-containing protein	notDE	notDE	notDE	np	np	1.12606	2.64499			2		At5g42450	pentatricopeptide (PPR) repeat-containing protein									1.12606	1.14122	2.64499
																At1g78010	GTPase -related	notDE	notDE	notDE	notDE	notDE	1.59449	1.46825			2		At1g78010	GTPase -related								1.59449			1.46825
																At5g43170	Cys2/His2-type zinc finger protein 3 (dbj|BAA85109.1)	notDE	notDE	notDE	notDE	notDE	1.06633	2.20854			2		At5g43170	Cys2/His2-type zinc finger protein 3 (dbj|BAA85109.1)									1.06633		2.20854
																At3g23550	MATE efflux protein family	notDE	notDE	notDE	np	np	5.26954	5.95991			2		At3g23550	MATE efflux protein family								1.59072	5.26954	4.4071	5.95991
																At1g17460	expressed protein	notDE	notDE	notDE	np	np	1.3362	1.33846			2		At1g17460	expressed protein									1.3362	1.33846
																At1g20440	dehydrin (COR47)	notDE	notDE	notDE	1.11636	notDE	notDE	1.66008			2		At1g20440	dehydrin (COR47)										1.66008			1.11636	1.0309		1.02148
																At1g02660	lipase (class 3) family	notDE	notDE	notDE	np	np	2.46716	3.3132			2		At1g02660	lipase (class 3) family									2.46716	3.02024	3.3132
																At1g49430	long-chain-fatty-acid--CoA ligase (acyl CoA synthetase)	notDE	notDE	notDE	1.50093	1.11103	notDE	notDE			2		At1g49430	long-chain-fatty-acid--CoA ligase (acyl CoA synthetase)												1.11103	1.50093
																At5g60100	pseudo-response regulator, APRR3 (APRR1/TOC1 family)	notDE	notDE	notDE	np	np	4.09713	6.01092			2		At5g60100	pseudo-response regulator, APRR3 (APRR1/TOC1 family)									4.09713	5.10698	6.01092
																At4g25900	aldose 1-epimerase family	notDE	notDE	notDE	np	np	1.01628	1.04286			2		At4g25900	aldose 1-epimerase family									1.01628		1.04286
																At1g70580	alanine aminotransferase, putative	notDE	notDE	1.35957	np	np	notDE	notDE	1.054		2		At1g70580	alanine aminotransferase, putative							1.35957
																At1g32460	expressed protein	notDE	notDE	notDE	np	np	1.30066	2.7515			2		At1g32460	expressed protein									1.30066	1.66055	2.7515
																At5g45630	hypothetical protein	notDE	notDE	1.10766	np	np	1.26176	notDE			2		At5g45630	hypothetical protein							1.10766		1.26176
																At3g27210	expressed protein	notDE	notDE	notDE	notDE	notDE	1.67946	1.75308			2		At3g27210	expressed protein									1.67946	1.75308	1.5604
																At1g64760	glycosyl hydrolase family 17	notDE	notDE	notDE	np	np	2.01613	2.04221			2		At1g64760	glycosyl hydrolase family 17									2.01613	1.97183	2.04221
																At2g03180	hypothetical protein	notDE	notDE	1.02971	np	np	notDE	4.89511			2		At2g03180	hypothetical protein						1.02971					4.89511
																At2g26750	epoxide hydrolase, putative	notDE	np	1.02502	np	np	1.0636	notDE			2		At2g26750	epoxide hydrolase, putative						1.02502		1.0636
																At5g63810	glycosyl hydrolase family 35 (beta-galactosidase)	notDE	notDE	notDE	np	np	2.24879	2.93887			2		At5g63810	glycosyl hydrolase family 35 (beta-galactosidase)									2.24879	2.93887	2.09973
																At1g78860	curculin-like (mannose-binding) lectin family	notDE	notDE	notDE	np	np	1.84902	1.45603			2		At1g78860	curculin-like (mannose-binding) lectin family									1.84902	1.45603
																At1g13260		notDE	notDE	notDE	notDE	notDE	notDE	notDE	1.695	1.296	2		At1g13260																			1.296
																At1g71880		notDE	np	notDE	np	np	notDE	notDE	1.331	1.377	2		At1g71880																		1.377
																At3g28180	glycosyltransferase family 2	notDE	notDE	notDE	notDE	notDE	1.52183	1.14576			2		At3g28180	glycosyltransferase family 2									1.52183		1.14576
																At4g02330	expressed protein	notDE	1.22748	notDE	np	np	3.13495	notDE			2		At4g02330	expressed protein					1.22748				3.13495
																At1g78280		notDE	notDE	notDE	np	np	notDE	notDE	2.624	1.144	2		At1g78280																			1.144
																At5g11300	cyclin, putative	notDE	notDE	notDE	np	np	1.26225	1.31957			2		At5g11300	cyclin, putative									1.26225	1.31957
																At5g64620	invertase/pectin methylesterase inhibitor - related	notDE	notDE	notDE	notDE	notDE	1.77746	2.14195			2		At5g64620	invertase/pectin methylesterase inhibitor - related									1.77746	1.9449	2.14195
																At2g15620	ferredoxin--nitrite reductase	notDE	notDE	notDE	notDE	notDE	1.02374	notDE	1.627		2		At2g15620	ferredoxin--nitrite reductase								1.02374
																At4g27440	protochlorophyllide reductase B (PCR B/POR B)	notDE	notDE	notDE	notDE	notDE	2.27782	1.77075			2		At4g27440	protochlorophyllide reductase B (PCR B/POR B)									2.27782	1.72047	1.77075
																At3g56880	expressed protein	notDE	notDE	notDE	1.37418	1.06756	notDE	notDE			2		At3g56880	expressed protein												1.06756	1.0305		1.37418
																At5g14930	leaf senescence-associated protein (SAG101)	notDE	notDE	notDE	notDE	notDE	1.44563	1.51847			2		At5g14930	leaf senescence-associated protein (SAG101)									1.44563		1.51847
																At4g23060	expressed protein	notDE	1.21291	notDE	np	np	notDE	1.03904			2		At4g23060	expressed protein					1.21291						1.03904
																At1g78450	expressed protein	notDE	notDE	notDE	np	np	1.50328	2.6336			2		At1g78450	expressed protein								1.50328			2.6336
																At5g23240	DnaJ protein family	notDE	notDE	notDE	notDE	notDE	5.64002	7.26959			2		At5g23240	DnaJ protein family									5.64002	6.59113	7.26959
																At1g11260	glucose transporter	notDE	notDE	notDE	notDE	notDE	3.65952	4.90144			2		At1g11260	glucose transporter									3.65952	4.90144	4.43997
																At2g26440	pectinesterase family	notDE	notDE	notDE	np	np	2.49333	3.0697			2		At2g26440	pectinesterase family									2.49333	1.46602	3.0697
																At2g39920	expressed protein	notDE	notDE	notDE	np	np	1.06315	1.23561			2		At2g39920	expressed protein									1.06315		1.23561
																At2g47390	expressed protein	notDE	notDE	notDE	notDE	notDE	1.45307	1.96503			2		At2g47390	expressed protein									1.45307	1.6181	1.96503
																At3g13900	haloacid dehalogenase-like hydrolase family	notDE	notDE	1.42528	np	np	notDE	1.95251			2		At3g13900	haloacid dehalogenase-like hydrolase family							1.42528				1.95251
																At3g15450	expressed protein	notDE	notDE	notDE	notDE	notDE	3.05584	6.37623			2		At3g15450	expressed protein									3.05584	4.64961	6.37623
																At5g56760	serine acetyltransferase (Sat-52)	notDE	1.44796	1.27865	np	np	notDE	notDE			2		At5g56760	serine acetyltransferase (Sat-52)					1.44796	1.27865
																At1g14870	expressed protein	notDE	np	notDE	notDE	notDE	3.0464	5.58968			2		At1g14870	expressed protein									3.0464	3.38452	5.58968
																At3g08040	MATE efflux protein family	notDE	notDE	notDE	np	np	1.4169	1.34799			2		At3g08040	MATE efflux protein family								1.4169		1.34799
																At3g05200	RING-H2 zinc finger protein ATL6 -related	notDE	notDE	notDE	notDE	notDE	1.11918	2.07888			2		At3g05200	RING-H2 zinc finger protein ATL6 -related									1.11918	1.54943	2.07888
																At4g18670	leucine-rich repeat extensin family	notDE	notDE	notDE	np	np	1.21266	2.19719			2		At4g18670	leucine-rich repeat extensin family									1.21266	1.21127	2.19719
																At1g71890	sucrose transporter (sucrose-proton symporter)	notDE	np	notDE	np	np	notDE	notDE	1.195	1.17	2		At1g71890	sucrose transporter (sucrose-proton symporter)																	1.17
																At3g12770	pentatricopeptide (PPR) repeat-containing protein	notDE	notDE	notDE	np	np	1.26933	1.55688			2		At3g12770	pentatricopeptide (PPR) repeat-containing protein									1.26933		1.55688
																At1g03370	C2 domain/GRAM domain-containing protein	notDE	notDE	notDE	np	np	1.01702	1.42308			2		At1g03370	C2 domain/GRAM domain-containing protein									1.01702		1.42308
																At1g15790	expressed protein	notDE	notDE	notDE	notDE	notDE	1.21595	2.0504			2		At1g15790	expressed protein									1.21595	1.5542	2.0504
																At2g47440	DnaJ domain-containing protein	notDE	notDE	notDE	notDE	notDE	2.42291	2.21249			2		At2g47440	DnaJ domain-containing protein									2.42291	2.21249
																At5g27380	glutathione synthetase (GSH2)	notDE	notDE	notDE	notDE	notDE	1.87747	2.91192			2		At5g27380	glutathione synthetase (GSH2)									1.87747	1.50965	2.91192
																At3g48360		notDE	notDE	notDE	notDE	notDE	notDE	notDE	1.884	1.108	2		At3g48360																			1.108
																At5g19120	conglutin gamma - like protein	notDE	notDE	notDE	notDE	notDE	1.1365	5.5643			2		At5g19120	conglutin gamma - like protein									1.1365	3.10461	5.5643
																At3g26440	expressed protein	notDE	notDE	notDE	np	np	1.34911	1.43242			2		At3g26440	expressed protein									1.34911	1.43242
																At5g20250	glycosyl hydrolase family 36	notDE	notDE	notDE	notDE	notDE	3.55165	7.64527			2		At5g20250	glycosyl hydrolase family 36									3.55165	5.72444	7.64527
																At4g36790	transporter - related	notDE	notDE	notDE	np	np	1.07991	3.06573			2		At4g36790	transporter - related									1.07991	1.74282	3.06573
																At3g05730	expressed protein	notDE	notDE	notDE	np	np	1.57275	1.95278			2		At3g05730	expressed protein									1.57275	1.95278
																At1g10120	expressed protein	notDE	notDE	notDE	np	np	1.2874	1.89846			2		At1g10120	expressed protein									1.2874	1.89846
																At2g25150	transferase family	notDE	notDE	1.16169	notDE	notDE	notDE	2.2406			2		At2g25150	transferase family						1.16169				2.2406
																At1g22570	peptide transporter -related	notDE	notDE	notDE	np	np	1.89536	4.86255			2		At1g22570	peptide transporter -related									1.89536	1.64119	4.86255
																At4g20780	calcium-binding protein, putative	notDE	notDE	notDE	np	np	2.12806	3.09961			2		At4g20780	calcium-binding protein, putative									2.12806	1.93946	3.09961
																At5g56030	heat shock protein 81-2 (HSP81-2)	notDE	notDE	notDE	notDE	notDE	notDE	notDE	1.195	1.547	2		At5g56030	heat shock protein 81-2 (HSP81-2)																			1.547
																At5g03260	laccase (diphenol oxidase), putative	notDE	notDE	notDE	np	np	1.09542	1.03291			2		At5g03260	laccase (diphenol oxidase), putative									1.09542	1.03291
																At5g09570	expressed protein	notDE	notDE	notDE	np	np	1.35817	1.20232			2		At5g09570	expressed protein								1.35817		1.08076	1.20232
																At2g44040	expressed protein	notDE	notDE	notDE	np	np	1.13273	1.51247			2		At2g44040	expressed protein									1.13273		1.51247
																At2g40750	WRKY family transcription factor	notDE	notDE	notDE	np	np	1.20685	2.52828			2		At2g40750	WRKY family transcription factor									1.20685		2.52828
																At1g51940	expressed protein	notDE	notDE	notDE	np	np	2.88399	3.43042			2		At1g51940	expressed protein									2.88399	3.43042	3.26907
																At1g19310	zinc finger (C3HC4-type RING finger) protein family	notDE	notDE	notDE	np	np	1.19609	1.36587			2		At1g19310	zinc finger (C3HC4-type RING finger) protein family									1.19609	1.21119	1.36587
																At4g31820	phototropic response protein family	notDE	notDE	notDE	notDE	notDE	1.04163	1.70937			2		At4g31820	phototropic response protein family									1.04163		1.70937
																At5g46430	60S ribosomal protein L32 (RPL32B)	notDE	np	np	1.30913	1.10717	np	np			2		At5g46430	60S ribosomal protein L32 (RPL32B)												1.10717	1.30913
																At1g10340	ankyrin repeat protein family	notDE	notDE	notDE	np	np	1.53754	2.99532			2		At1g10340	ankyrin repeat protein family									1.53754	1.88495	2.99532
																At2g34510	expressed protein	notDE	notDE	notDE	np	np	1.29087	2.78021			2		At2g34510	expressed protein									1.29087	1.10475	2.78021
																At1g74670	GAST1-related protein	notDE	notDE	notDE	-1.68497	notDE	notDE	2.58763			2		At1g74670	GAST1-related protein											2.58763		-1.68497
																At5g39670	calcium-binding EF-hand family protein	notDE	notDE	notDE	notDE	notDE	2.00519	1.36496			2		At5g39670	calcium-binding EF-hand family protein								2.00519	1.85042	1.3409	1.36496
																At5g18170	glutamate dehydrogenase (EC 1.4.1.-) 1 (pir||S71217)	notDE	notDE	notDE	notDE	notDE	1.7562	2.6732			2		At5g18170	glutamate dehydrogenase (EC 1.4.1.-) 1 (pir||S71217)									1.7562	2.51704	2.6732
																At3g26210	cytochrome P450 71B23	notDE	notDE	notDE	np	np	2.10945	3.26777			2		At3g26210	cytochrome P450 71B23									2.10945	1.50709	3.26777
																At1g20150	subtilisin-like serine protease	notDE	notDE	1.06413	np	np	notDE	1.22082			2		At1g20150	subtilisin-like serine protease							1.06413			1.22082
																At2g38290		notDE	notDE	notDE	np	np	notDE	notDE	1.016	1.04	2		At2g38290																		1.04
																At3g14990	putative 4-methyl-5(b-hydroxyethyl)-thiazole monophosphate biosynthesis protein	notDE	notDE	notDE	notDE	notDE	2.29602	3.88142			2		At3g14990	putative 4-methyl-5(b-hydroxyethyl)-thiazole monophosphate biosynthesis protein								1.15827	2.29602	3.88142	3.24945
																At2g31360	delta 9 desaturase (ADS2)	notDE	notDE	notDE	notDE	notDE	1.30943	1.90099			2		At2g31360	delta 9 desaturase (ADS2)									1.30943	1.1689	1.90099
																At2g47420	dimethyladenosine transferase -related	notDE	notDE	notDE	np	np	1.06362	1.618			2		At2g47420	dimethyladenosine transferase -related								1.06362			1.618
																At1g67660	F12A21.19	notDE	notDE	notDE	np	np	1.25885	1.09186			2		At1g67660	F12A21.19									1.25885	1.09186
																At1g22070	bZIP transcription factor, TGA3	notDE	notDE	notDE	np	np	1.10367	1.03327			2		At1g22070	bZIP transcription factor, TGA3									1.10367		1.03327
																At1g57560	myb family transcription factor	notDE	notDE	1.05201	np	np	1.94345	notDE			2		At1g57560	myb family transcription factor						1.05201		1.94345
																At1g19680	expressed protein	notDE	1.22613	notDE	np	np	2.41599	notDE			2		At1g19680	expressed protein					1.22613			2.41599
																At1g62180	phosphoadenylyl-sulfate reductase (thioredoxin) (PAPS reductase), putative	notDE	notDE	1.15454	notDE	notDE	1.68039	notDE			2		At1g62180	phosphoadenylyl-sulfate reductase (thioredoxin) (PAPS reductase), putative							1.15454	1.68039
																At1g69720		notDE	notDE	notDE	np	np	notDE	notDE	1.976	2.466	2		At1g69720																		2.466
																At5g65040	senescence-associated protein -related	notDE	notDE	notDE	np	np	2.23545	1.96095			2		At5g65040	senescence-associated protein -related								2.23545			1.96095
																At2g44840		notDE	2.83455	notDE	2.31128	notDE	notDE	notDE			2		At2g44840						2.83455									1.79739	2.31128
																At5g61600	AP2 domain transcription factor, putative	notDE	notDE	notDE	notDE	notDE	2.14362	2.30537			2		At5g61600	AP2 domain transcription factor, putative								1.6034	2.14362	2.17835	2.30537
																At2g34770	fatty acid hydroxylase (FAH1)	notDE	notDE	notDE	notDE	notDE	1.29361	2.93359			2		At2g34770	fatty acid hydroxylase (FAH1)									1.29361	2.48587	2.93359
																At5g65750	2-oxoglutarate dehydrogenase, E1 component	notDE	notDE	notDE	notDE	notDE	1.49432	1.41076			2		At5g65750	2-oxoglutarate dehydrogenase, E1 component								1.49432		1.07552	1.41076
																At1g23030	armadillo repeat containing protein	notDE	notDE	notDE	np	np	1.1576	1.42575			2		At1g23030	armadillo repeat containing protein									1.1576	1.42575
																At2g15880	leucine-rich repeat extensin family	notDE	notDE	notDE	np	np	4.20796	5.06247			2		At2g15880	leucine-rich repeat extensin family									4.20796	4.86467	5.06247
																At1g33770	protein kinase -related	notDE	notDE	notDE	np	np	1.49896	1.92858			2		At1g33770	protein kinase -related									1.49896	1.90994	1.92858
																At2g24100	expressed protein	notDE	notDE	1.00122	notDE	notDE	1.04723	notDE			2		At2g24100	expressed protein						1.00122		1.04723
																At5g57570	hypothetical protein	notDE	notDE	1.78373	np	np	notDE	3.52644			2		At5g57570	hypothetical protein							1.78373				3.52644
																At1g23720	proline-rich protein family	notDE	notDE	notDE	np	np	1.37986	1.37986			2		At1g23720	proline-rich protein family									1.37986	1.37986
																At3g43110	expressed protein	notDE	notDE	1.71542	notDE	notDE	1.10927	notDE			2		At3g43110	expressed protein							1.71542	1.10927
																At5g52050	MATE efflux protein - related	notDE	notDE	2.56087	np	np	2.43561	notDE			2		At5g52050	MATE efflux protein - related							2.56087	2.43561
																At3g51920	calmodulin 9	notDE	notDE	notDE	notDE	notDE	notDE	notDE	1.187	1.212	2		At3g51920	calmodulin 9																		1.212
																At5g44260	expressed protein	notDE	notDE	notDE	notDE	notDE	2.42405	6.13802			2		At5g44260	expressed protein									2.42405	3.25326	6.13802
																At1g52990	thioredoxin family	notDE	notDE	1.78131	np	np	1.25893	notDE			2		At1g52990	thioredoxin family							1.78131	1.25893
																At4g21370	receptor kinase - like protein	notDE	notDE	2.035	np	np	1.35125	notDE			2		At4g21370	receptor kinase - like protein							2.035	1.35125
																At1g13750	calcineurin-like phosphoesterase family	notDE	notDE	notDE	np	np	1.63248	2.37784			2		At1g13750	calcineurin-like phosphoesterase family									1.63248		2.37784
																At2g22450	GTP cyclohydrolase -related	notDE	notDE	notDE	np	np	2.71284	4.05826			2		At2g22450	GTP cyclohydrolase -related									2.71284	3.22924	4.05826
																At2g21130	cyclophilin (CYP2)	notDE	notDE	notDE	np	np	2.74163	3.37081			2		At2g21130	cyclophilin (CYP2)									2.74163	3.37081	2.17602
																At2g02390	glutathione transferase, putative	notDE	np	notDE	notDE	notDE	notDE	notDE	1.28	1.206	2		At2g02390	glutathione transferase, putative																	1.091	1.206
																At1g53090		notDE	notDE	notDE	notDE	notDE	notDE	notDE	1.127	1.147	2		At1g53090																			1.147
																At3g60260	expressed protein	notDE	notDE	notDE	np	np	1.01447	2.12218			2		At3g60260	expressed protein									1.01447	1.17172	2.12218
																At3g47430	expressed protein	notDE	notDE	1.05897	np	np	2.40963	notDE			2		At3g47430	expressed protein							1.05897	2.40963
																At5g24660	expressed protein	notDE	notDE	1.07997	np	np	2.09031	notDE			2		At5g24660	expressed protein							1.07997	2.09031
																At3g01270	polysaccharide lyase family 1 (pectate lyase)	notDE	notDE	1.09622	np	np	notDE	2.57341			2		At3g01270	polysaccharide lyase family 1 (pectate lyase)							1.09622			2.57341
																At2g32100	expressed protein	notDE	notDE	1.11755	np	np	notDE	1.81594			2		At2g32100	expressed protein						1.11755					1.81594
																At1g79410	transporter - related	notDE	notDE	1.1444	np	np	1.5159	notDE			2		At1g79410	transporter - related							1.1444	1.5159
																At1g18890	calcium-dependent protein kinase (CDPK1)	notDE	notDE	notDE	notDE	notDE	1.06625	1.0429			2		At1g18890	calcium-dependent protein kinase (CDPK1)									1.06625	1.0429
																At1g61250	secretory carrier membrane protein	notDE	notDE	notDE	notDE	notDE	1.03294	1.33328			2		At1g61250	secretory carrier membrane protein									1.03294	1.12217	1.33328
																At5g43230	hypothetical protein	notDE	notDE	1.00445	np	np	notDE	1.39596			2		At5g43230	hypothetical protein						1.00445				1.13992	1.39596
																At3g53350	expressed protein	notDE	notDE	1.11773	notDE	notDE	1.19775	notDE			2		At3g53350	expressed protein						1.11773		1.19775
																At5g61865	hypothetical protein	notDE	notDE	1.12456	np	np	notDE	1.0522			2		At5g61865	hypothetical protein							1.12456			1.0522
																At5g62040	Fdr1 Cen - like protein	notDE	notDE	1.0016	np	np	notDE	1.02325			2		At5g62040	Fdr1 Cen - like protein							1.0016				1.02325
																At5g48430	dermal glyco protein precursor, extracellular-related	notDE	notDE	1.43533	np	np	notDE	1.34536			2		At5g48430	dermal glyco protein precursor, extracellular-related							1.43533				1.34536
																At1g67970	heat shock transcription factor 5 (HSF5)	notDE	notDE	notDE	np	np	1.91965	2.49638			2		At1g67970	heat shock transcription factor 5 (HSF5)									1.91965	2.26907	2.49638
																At2g29420	glutathione transferase, putative	notDE	notDE	notDE	notDE	notDE	notDE	notDE	1.838	1.864	2		At2g29420	glutathione transferase, putative																		1.864
																At3g08760	protein kinase family	notDE	notDE	notDE	notDE	notDE	1.11094	1.57384			2		At3g08760	protein kinase family									1.11094	1.57384	1.44488
																At2g37940	expressed protein	notDE	notDE	notDE	notDE	notDE	1.68162	1.25078			2		At2g37940	expressed protein									1.68162	1.25078
																At5g37690	lipase family	notDE	notDE	1.21459	notDE	notDE	notDE	1.18615			2		At5g37690	lipase family						1.08085	1.21459				1.18615
																At5g05190	expressed protein	notDE	notDE	1.56155	np	np	notDE	1.18697			2		At5g05190	expressed protein							1.56155			1.18697
																At5g62360	pectinesterase family	notDE	notDE	notDE	np	np	5.23208	10.581			2		At5g62360	pectinesterase family									5.23208	5.10213	10.581
																At1g22770	gigantea protein -related	notDE	notDE	notDE	np	np	1.43869	1.74194			2		At1g22770	gigantea protein -related									1.43869	1.74194
																At1g12710	F-box protein (SKP1 interacting partner 3-related)	notDE	notDE	notDE	np	np	3.10371	4.34209			2		At1g12710	F-box protein (SKP1 interacting partner 3-related)									3.10371	4.34209	1.44848
																At4g13000	protein kinase family	notDE	notDE	1.44427	np	np	notDE	1.27164			2		At4g13000	protein kinase family							1.44427			1.07965	1.27164
																At2g19130	receptor-related protein kinase	notDE	notDE	notDE	np	np	1.64391	1.50352			2		At2g19130	receptor-related protein kinase									1.64391	1.50352	1.3587
																At5g57420	hypothetical protein	notDE	notDE	1.22845	np	np	notDE	1.67421			2		At5g57420	hypothetical protein							1.22845			1.67421	1.52891
																At3g51740	leucine-rich repeat transmembrane protein kinase, putative	notDE	notDE	1.14222	np	np	notDE	1.31897			2		At3g51740	leucine-rich repeat transmembrane protein kinase, putative						1.14222				1.31897
																At4g39270	leucine-rich repeat transmembrane protein kinase, putative	notDE	notDE	notDE	np	np	2.54949	3.05582			2		At4g39270	leucine-rich repeat transmembrane protein kinase, putative									2.54949	2.11253	3.05582
																At2g37970	expressed protein	notDE	notDE	1.67295	notDE	notDE	2.48384	notDE			2		At2g37970	expressed protein							1.67295	2.48384
																At1g76540	cell division control protein, putative	notDE	notDE	notDE	np	np	1.16605	1.22196			2		At1g76540	cell division control protein, putative									1.16605	1.22196	1.11645
																At5g26340		notDE	notDE	notDE	1.3505	1.11707	notDE	notDE			2		At5g26340													1.11707	1.3505
																At4g13510		notDE	notDE	notDE	notDE	notDE	notDE	notDE	1.357	1.596	2		At4g13510																		1.596		1.482
																At1g52140	expressed protein	notDE	notDE	notDE	notDE	notDE	1.12369	1.51769			2		At1g52140	expressed protein									1.12369	1.51769
																At5g15630	phytochelatin synthetase -related	notDE	notDE	1.90619	notDE	notDE	notDE	1.41779			2		At5g15630	phytochelatin synthetase -related							1.90619				1.41779
																At5g47960	Ras family GTP-binding protein	notDE	notDE	notDE	np	np	1.66843	notDE	1.186		2		At5g47960	Ras family GTP-binding protein								1.66843	1.40074
																At3g19850	hypothetical protein	notDE	notDE	notDE	notDE	notDE	1.03383	2.68067			2		At3g19850	hypothetical protein									1.03383	1.73335	2.68067
																At2g12290	hypothetical protein	notDE	np	notDE	np	np	1.54422	4.03858			2		At2g12290	hypothetical protein									1.54422	2.77158	4.03858
																At3g19930	sugar transport protein STP4	notDE	notDE	notDE	np	np	1.09732	1.55775			2		At3g19930	sugar transport protein STP4									1.09732	1.38884	1.55775
																At5g66080	protein phosphatase 2C-related protein	notDE	notDE	notDE	np	np	2.03956	1.26908			2		At5g66080	protein phosphatase 2C-related protein									2.03956	1.26908
																At5g59570		notDE	notDE	notDE	np	np	5.1682	7.40078			2		At5g59570										5.1682	7.40078	5.41317
																At5g02080	hypothetical protein	notDE	np	notDE	np	np	1.00998	1.25647			2		At5g02080	hypothetical protein									1.00998	1.25647	1.23875
																At5g08380	glycosyl hydrolase family 27 (alpha-galactosidase/melibiase)	notDE	notDE	notDE	np	np	1.39267	1.35136			2		At5g08380	glycosyl hydrolase family 27 (alpha-galactosidase/melibiase)									1.39267	1.35136	1.16349
																At3g13450	branched chain alpha-keto acid dehydrogenase E1 beta subunit	notDE	notDE	notDE	notDE	notDE	1.0411	2.73628			2		At3g13450	branched chain alpha-keto acid dehydrogenase E1 beta subunit									1.0411	2.63254	2.73628
																At5g52740	heavy-metal-associated domain-containing protein	notDE	notDE	notDE	np	np	1.05345	1.60217			2		At5g52740	heavy-metal-associated domain-containing protein									1.05345	1.60217
																At2g31810	acetolactate synthase, small subunit (ALS), putative	notDE	notDE	notDE	notDE	1.26318	notDE	2.53138			2		At2g31810	acetolactate synthase, small subunit (ALS), putative										2.03032	2.53138	1.26318
																At4g30700	pentatricopeptide (PPR) repeat-containing protein	notDE	notDE	1.15008	np	np	notDE	2.2001			2		At4g30700	pentatricopeptide (PPR) repeat-containing protein							1.15008			1.1902	2.2001
																At2g41940	C2H2-type zinc finger protein -related	notDE	notDE	notDE	notDE	3.05737	notDE	1.64937			2		At2g41940	C2H2-type zinc finger protein -related											1.64937	3.05737
																At4g23150	serine/threonine kinase - like protein	notDE	notDE	notDE	np	np	1.06241	2.73488			2		At4g23150	serine/threonine kinase - like protein									1.06241		2.73488
																At2g30600	POZ domain protein family	notDE	notDE	notDE	notDE	notDE	1.4881	4.02981			2		At2g30600	POZ domain protein family									1.4881	2.21398	4.02981
																At3g26770	short-chain dehydrogenase/reductase family protein	notDE	notDE	1.18219	np	np	notDE	1.095			2		At3g26770	short-chain dehydrogenase/reductase family protein						1.18219				1.095
																At4g25590		notDE	np	notDE	np	np	notDE	notDE	2.022	2.575	2		At4g25590																			2.575
																At1g78820	curculin-like (mannose-binding) lectin family	notDE	notDE	notDE	notDE	notDE	1.53774	2.46379			2		At1g78820	curculin-like (mannose-binding) lectin family									1.53774	1.93474	2.46379
																At3g25990	DNA-binding protein, GT-1 -related	notDE	notDE	notDE	np	np	1.69317	2.09592			2		At3g25990	DNA-binding protein, GT-1 -related									1.69317		2.09592
																At3g59820	expressed protein	notDE	notDE	notDE	np	np	1.95609	2.37741			2		At3g59820	expressed protein									1.95609	2.05894	2.37741
																At3g49930	zinc-finger-related protein	notDE	notDE	notDE	np	np	1.47209	2.64824			2		At3g49930	zinc-finger-related protein									1.47209	2.64824	2.07972
																At2g38400	alanine--glyoxylate aminotransferase (beta-alanine-pyruvate aminotransferase/AGT), putative	notDE	1.34539	notDE	notDE	notDE	notDE	1.23691			2		At2g38400	alanine--glyoxylate aminotransferase (beta-alanine-pyruvate aminotransferase/AGT), putative					1.34539					1.23691
																At4g24120	expressed protein	notDE	notDE	notDE	2.07977	1.13417	notDE	notDE			2		At4g24120	expressed protein												1.13417	2.07977
																At3g20410	calcium-dependent protein kinase 9 (CDPK)(CPK9)	notDE	notDE	notDE	notDE	notDE	1.1935	1.38684			2		At3g20410	calcium-dependent protein kinase 9 (CDPK)(CPK9)									1.1935	1.2815	1.38684
																At3g04210	disease resistance protein (TIR-NBS class), putative	notDE	notDE	notDE	np	np	2.3276	2.97882			2		At3g04210	disease resistance protein (TIR-NBS class), putative									2.3276	1.90175	2.97882
																At5g42860	expressed protein	notDE	notDE	1.29107	np	np	1.17039	notDE			2		At5g42860	expressed protein						1.29107	1.03709	1.17039
																At4g30660	stress responsive protein homolog	notDE	notDE	notDE	np	np	1.48601	1.31526			2		At4g30660	stress responsive protein homolog									1.48601	1.28285	1.31526
																At1g04140	transducin / WD-40 repeat protein family	notDE	notDE	notDE	1.13499	1.0072	notDE	notDE			2		At1g04140	transducin / WD-40 repeat protein family												1.0072	1.13499
																At1g78720	protein transport protein sec61 alpha subunit -related	notDE	notDE	1.15007	np	np	notDE	1.08838			2		At1g78720	protein transport protein sec61 alpha subunit -related							1.15007			1.08838
																At1g20823	RING zinc finger protein -related	notDE	notDE	1.49542	np	np	1.66688	notDE			2		At1g20823	RING zinc finger protein -related							1.49542	1.66688
																At2g24160	leucine rich repeat protein family	notDE	notDE	1.24463	np	np	notDE	1.23117			2		At2g24160	leucine rich repeat protein family							1.24463			1.04557	1.23117
																At1g05805	bHLH protein	notDE	notDE	notDE	np	np	1.1331	2.69776			2		At1g05805	bHLH protein									1.1331	1.58886	2.69776
																At3g47860	expressed protein	notDE	notDE	notDE	notDE	notDE	1.52508	2.86034			2		At3g47860	expressed protein									1.52508	2.44266	2.86034
																At5g46860	syntaxin of plants SYP22 (VAM3p)	notDE	notDE	notDE	notDE	notDE	1.0962	1.85284			2		At5g46860	syntaxin of plants SYP22 (VAM3p)									1.0962	1.4706	1.85284
																At2g46400	WRKY family transcription factor	notDE	notDE	1.22997	np	np	1.74247	notDE			2		At2g46400	WRKY family transcription factor							1.22997	1.74247
																At2g43620	glycosyl hydrolase family 19 (chitinase)	notDE	1.20265	notDE	np	np	1.04915	notDE			2		At2g43620	glycosyl hydrolase family 19 (chitinase)					1.20265			1.04915
																At2g39250	apetala2 family protein (RAP2)	notDE	notDE	1.21742	np	np	1.47557	notDE			2		At2g39250	apetala2 family protein (RAP2)							1.21742	1.47557
																At2g36970	UDP-glycosyltransferase family	notDE	notDE	notDE	np	np	1.01835	1.07064			2		At2g36970	UDP-glycosyltransferase family								1.01835			1.07064
																At3g53810	receptor lectin kinase, putative	notDE	notDE	1.2551	np	np	1.82895	notDE			2		At3g53810	receptor lectin kinase, putative							1.2551	1.82895
																At1g26820	ribonuclease, RNS3	notDE	notDE	notDE	np	np	1.62591	1.53673			2		At1g26820	ribonuclease, RNS3									1.62591		1.53673
																At5g12880	proline-rich protein family	notDE	notDE	notDE	np	np	1.0285	1.59351			2		At5g12880	proline-rich protein family								1.0285			1.59351
																At5g49410	expressed protein	notDE	notDE	1.10179	np	np	notDE	1.91771			2		At5g49410	expressed protein						1.10179					1.91771
																At3g54150	embryonic abundant protein -related	notDE	notDE	notDE	np	np	1.72941	2.31316			2		At3g54150	embryonic abundant protein -related									1.72941	1.97434	2.31316
																At1g61560	seven transmembrane MLO protein family (MLO6)	notDE	notDE	1.10367	np	np	notDE	1.25133			2		At1g61560	seven transmembrane MLO protein family (MLO6)						1.10367				1.25133
																At5g34940	expressed protein	notDE	notDE	notDE	notDE	notDE	1.05593	1.03134			2		At5g34940	expressed protein									1.05593	1.03134
																At5g45000	disease resistance protein (TIR class), putative	notDE	notDE	notDE	np	np	1.38693	2.13358			2		At5g45000	disease resistance protein (TIR class), putative									1.38693	1.2071	2.13358
																At5g61440	thioredoxin family	notDE	notDE	notDE	notDE	notDE	1.69741	4.17804			2		At5g61440	thioredoxin family									1.69741	3.62922	4.17804
																At3g01970	WRKY family transcription factor	notDE	notDE	notDE	np	np	2.18442	1.21154			2		At3g01970	WRKY family transcription factor								2.18442		1.21154
																At4g26910	dihydrolipoamide succinyltransferase -related	notDE	notDE	notDE	notDE	notDE	1.2418	1.02083			2		At4g26910	dihydrolipoamide succinyltransferase -related									1.2418	1.02083
																At2g25340	synaptobrevin -related	notDE	notDE	notDE	np	np	1.3351	1.28044			2		At2g25340	synaptobrevin -related								1.3351		1.28044
																At3g59050	amine oxidase family	notDE	1.18534	1.10484	np	np	notDE	notDE			2		At3g59050	amine oxidase family					1.18534	1.10484
																At5g21170	AMPKBI (5'-AMP-activated protein kinase, beta subunit, complex-interacting region) domain family	notDE	notDE	notDE	notDE	notDE	1.82953	4.96727			2		At5g21170	AMPKBI (5'-AMP-activated protein kinase, beta subunit, complex-interacting region) domain family									1.82953	3.85246	4.96727
																At5g23210	serine carboxypeptidase -related	notDE	notDE	notDE	notDE	notDE	1.55334	3.33553			2		At5g23210	serine carboxypeptidase -related									1.55334	2.84783	3.33553
																At2g25200	expressed protein	notDE	notDE	notDE	np	np	1.06227	2.94893			2		At2g25200	expressed protein									1.06227	2.18536	2.94893
																At5g14370	expressed protein	notDE	notDE	notDE	notDE	notDE	1.1828	1.56155			2		At5g14370	expressed protein								1.1828			1.56155
																At5g57800	CER1 protein, putative	notDE	1.01861	1.09432	notDE	notDE	notDE	notDE			2		At5g57800	CER1 protein, putative					1.01861	1.09432
																At2g42040	expressed protein	notDE	notDE	notDE	np	np	2.04972	3.38172			2		At2g42040	expressed protein									2.04972	2.46676	3.38172
																At1g49730	expressed protein	notDE	notDE	notDE	notDE	notDE	1.13384	1.17319			2		At1g49730	expressed protein									1.13384	1.17319	1.06628
																At2g35470	expressed protein	notDE	notDE	1.01062	notDE	notDE	notDE	1.70404			2		At2g35470	expressed protein						1.01062				1.70404
																At2g43310	expressed protein	notDE	notDE	1.91315	np	np	notDE	1.46658			2		At2g43310	expressed protein						1.91315				1.46658
																At2g36080	DNA-binding protein, putative	notDE	notDE	notDE	np	np	notDE	notDE	1.529	1.041	2		At2g36080	DNA-binding protein, putative																	1.041
																At4g26670	expressed protein	notDE	notDE	notDE	notDE	notDE	3.12368	3.50712			2		At4g26670	expressed protein									3.12368	3.50712	3.2262
																At5g51890	peroxidase -related	notDE	notDE	notDE	notDE	notDE	1.63076	1.54175			2		At5g51890	peroxidase -related									1.63076	1.54175	1.41783
																At3g47550	expressed protein	notDE	notDE	notDE	notDE	notDE	1.00616	1.13836			2		At3g47550	expressed protein									1.00616	1.13836
																At3g52390	hypothetical protein	notDE	notDE	notDE	np	np	1.29043	1.4558			2		At3g52390	hypothetical protein									1.29043	1.05906	1.4558
																At2g35290	expressed protein	notDE	notDE	notDE	np	np	1.18339	1.65375			2		At2g35290	expressed protein									1.18339		1.65375
																At4g17070	expressed protein	notDE	notDE	notDE	np	np	1.06726	1.85274			2		At4g17070	expressed protein									1.06726	1.37891	1.85274
																At5g52570	beta-carotene hydroxylase, putative	notDE	1.39602	2.23538	np	np	notDE	notDE			2		At5g52570	beta-carotene hydroxylase, putative					1.39602	2.23538
																At1g61610	S-locus protein kinase, putative	notDE	notDE	2.82409	np	np	1.95168	notDE			2		At1g61610	S-locus protein kinase, putative						2.82409	2.03612	1.80639	1.95168
																At3g11040	glycosyl hydrolase family 85	notDE	notDE	notDE	np	np	1.29588	1.71471			2		At3g11040	glycosyl hydrolase family 85									1.29588	1.71471	1.63991
																At5g16250	expressed protein	notDE	notDE	notDE	np	np	1.16767	1.62918			2		At5g16250	expressed protein									1.16767	1.62918
																At3g50280	hydroxycinnamoyl/benzoyltransferase-related	notDE	notDE	2.12381	np	np	2.39617	notDE			2		At3g50280	hydroxycinnamoyl/benzoyltransferase-related						1.81956	2.12381	2.39617
																At4g11840	phospholipase D-gamma, putative	notDE	np	notDE	notDE	notDE	notDE	notDE	1.364	1.367	2		At4g11840	phospholipase D-gamma, putative																	1.367	1.252
																At1g20090	rac family GTP-binding protein (ARAC4)	notDE	notDE	notDE	notDE	notDE	1.06018	1.96536			2		At1g20090	rac family GTP-binding protein (ARAC4)									1.06018	1.96536	1.50527
																At3g11820	syntaxin of plants SYP121	notDE	notDE	notDE	notDE	notDE	1.5676	2.17947			2		At3g11820	syntaxin of plants SYP121									1.5676	1.39712	2.17947
																At2g44130	Kelch repeat containing F-box protein family	notDE	np	2.1142	notDE	notDE	notDE	2.58409			2		At2g44130	Kelch repeat containing F-box protein family						2.1142				1.784	2.58409
																At2g16710	HesB protein -related	notDE	notDE	notDE	np	np	1.16032	1.60686			2		At2g16710	HesB protein -related									1.16032	1.24937	1.60686
																At4g39890	Ras family GTP-binding protein	notDE	np	notDE	np	np	notDE	notDE	2.031	1.199	2		At4g39890	Ras family GTP-binding protein																	1.048	1.199
																At4g25500	arginine/serine-rich splicing factor RSp40	notDE	notDE	notDE	notDE	notDE	1.20991	1.68685			2		At4g25500	arginine/serine-rich splicing factor RSp40									1.20991	1.5646	1.68685
																At3g49790	expressed protein	notDE	notDE	notDE	np	np	1.97368	4.75248			2		At3g49790	expressed protein									1.97368	3.6222	4.75248
																At1g24400	lysine and histidine specific transporter, putative	notDE	notDE	notDE	np	np	1.25921	1.09951			2		At1g24400	lysine and histidine specific transporter, putative									1.25921	1.09951	1.07816
																At5g60710	zinc finger (C3HC4-type RING finger) protein family	notDE	notDE	notDE	np	np	1.05569	2.46967			2		At5g60710	zinc finger (C3HC4-type RING finger) protein family									1.05569	1.86573	2.46967
																At1g08500	plastocyanin-like domain containing protein	notDE	notDE	notDE	notDE	notDE	2.05536	2.24997			2		At1g08500	plastocyanin-like domain containing protein									2.05536	2.24997
																At5g16380	expressed protein	notDE	notDE	notDE	np	np	1.49635	1.45052			2		At5g16380	expressed protein									1.49635	1.38756	1.45052
																At3g01015	hypothetical protein	notDE	notDE	1.02354	np	np	notDE	1.17806			2		At3g01015	hypothetical protein							1.02354			1.17806
																At2g47800		notDE	notDE	notDE	notDE	notDE	notDE	notDE	1.915	2.118	2		At2g47800																		2.118	1.982
																At3g48350	cysteine proteinase, putative	notDE	1.44361	notDE	np	np	1.14027	notDE			2		At3g48350	cysteine proteinase, putative					1.44361				1.14027
																At2g17290	calcium-dependent protein kinase (CDPK)(CPK6)	notDE	notDE	notDE	notDE	notDE	1.10879	1.74469			2		At2g17290	calcium-dependent protein kinase (CDPK)(CPK6)									1.10879		1.74469
																At1g08135	cation/hydrogen exchanger (CHX6b)	notDE	notDE	1.13446	np	np	notDE	1.09863			2		At1g08135	cation/hydrogen exchanger (CHX6b)							1.13446			1.09863
																At1g12730	expressed protein	notDE	notDE	notDE	np	np	1.23909	2.58068			2		At1g12730	expressed protein									1.23909	2.58068	1.91872
																At3g46110	expressed protein	notDE	notDE	notDE	notDE	notDE	1.31302	1.34476			2		At3g46110	expressed protein									1.31302		1.34476
																At2g31990	Exostosin family	notDE	notDE	notDE	np	np	1.83427	1.15581			2		At2g31990	Exostosin family									1.83427	1.15581
																At4g37520	peroxidase, putative	notDE	notDE	notDE	notDE	notDE	1.03997	2.25756			2		At4g37520	peroxidase, putative									1.03997		2.25756
																At5g18130	expressed protein	notDE	notDE	notDE	notDE	notDE	1.05113	1.38922			2		At5g18130	expressed protein									1.05113	1.38922	1.36195
																At5g24490	expressed protein	notDE	notDE	notDE	notDE	notDE	1.53506	2.54565			2		At5g24490	expressed protein									1.53506	2.54565	1.73683
																At5g61520	hexose transporter, putative	notDE	notDE	notDE	np	np	1.44162	1.84861			2		At5g61520	hexose transporter, putative									1.44162		1.84861
																At2g23290	MYB family transcription factor	notDE	notDE	notDE	np	np	1.43386	1.71537			2		At2g23290	MYB family transcription factor								1.24906	1.43386	1.71537
																At2g29350	short-chain dehydrogenase/reductase family protein (tropinone reductase, putative)	notDE	notDE	1.54307	np	np	1.517	notDE			2		At2g29350	short-chain dehydrogenase/reductase family protein (tropinone reductase, putative)							1.54307	1.40407	1.517
																At4g28530	No apical meristem (NAM) protein family	notDE	notDE	notDE	notDE	notDE	1.10478	1.22961			2		At4g28530	No apical meristem (NAM) protein family									1.10478	1.22961
																At3g14090	exocyst subunit EXO70 family	notDE	notDE	notDE	np	np	1.00938	1.31558			2		At3g14090	exocyst subunit EXO70 family									1.00938	1.31558
																At1g53760	hypothetical protein	notDE	notDE	notDE	np	np	1.01019	1.35792			2		At1g53760	hypothetical protein									1.01019		1.35792
																At2g43000	No apical meristem (NAM) protein family	notDE	notDE	1.11084	np	np	1.23948	notDE			2		At2g43000	No apical meristem (NAM) protein family							1.11084	1.23948
																At1g27980	sphingosine-1-phosphate lyase -related	notDE	notDE	notDE	np	np	1.02747	1.34143			2		At1g27980	sphingosine-1-phosphate lyase -related									1.02747	1.22709	1.34143
																At5g10300	hydrolase, alpha/beta fold family	notDE	notDE	1.72737	notDE	notDE	1.15509	notDE			2		At5g10300	hydrolase, alpha/beta fold family						1.72737			1.15509
																At1g11050	protein kinase family	notDE	notDE	1.29599	np	np	1.33253	notDE			2		At1g11050	protein kinase family							1.29599	1.33253
																At5g08240	expressed protein	notDE	notDE	notDE	np	np	3.28272	3.97115			2		At5g08240	expressed protein									3.28272	2.71491	3.97115
																At5g09550	GDP dissociation inhibitor	notDE	notDE	1.10057	np	np	notDE	1.74882			2		At5g09550	GDP dissociation inhibitor							1.10057			1.74882	1.43465
																At4g38550	Phospholipase like protein	notDE	notDE	notDE	notDE	notDE	2.03131	3.3557			2		At4g38550	Phospholipase like protein									2.03131	2.17789	3.3557
																At3g11210	GDSL-motif lipase/hydrolase protein	notDE	notDE	1.50573	notDE	notDE	1.30119	notDE			2		At3g11210	GDSL-motif lipase/hydrolase protein							1.50573	1.30119
																At1g07000	exocyst subunit EXO70 family	notDE	notDE	notDE	np	np	2.04857	3.13621			2		At1g07000	exocyst subunit EXO70 family									2.04857	1.67819	3.13621
																At1g03850	glutaredoxin protein family	notDE	notDE	notDE	np	np	2.94956	6.05037			2		At1g03850	glutaredoxin protein family									2.94956	3.8623	6.05037
																At2g24240	expressed protein	notDE	notDE	notDE	notDE	notDE	1.17026	3.11893			2		At2g24240	expressed protein									1.17026	1.68404	3.11893
																At3g28930	AIG2-related protein	notDE	notDE	notDE	np	np	3.52144	1.65995			2		At3g28930	AIG2-related protein								1.89892	3.52144	1.65995	1.46874
																At3g45130	cycloartenol synthase [(S)-2,3-epoxysqualene mutase] (CAS1), putative	notDE	notDE	1.7667	np	np	1.20671	notDE			2		At3g45130	cycloartenol synthase [(S)-2,3-epoxysqualene mutase] (CAS1), putative						1.7667		1.20671
																At1g72610	germin-like protein (AtGER1)	notDE	notDE	notDE	1.35489	notDE	notDE	1.46592			2		At1g72610	germin-like protein (AtGER1)										1.08224	1.46592		1.35489
																At4g37250	leucine rich repeat protein family	notDE	notDE	notDE	notDE	notDE	1.0248	2.55363			2		At4g37250	leucine rich repeat protein family									1.0248	2.55363	1.88961
																At5g07990	cytochrome P450 75A5 / flavonoid 3'-monooxygenase / flavonoid 3'-hydroxylase (F3'H) (F3'5'H) (TT7)	notDE	notDE	1.80534	np	np	1.78189	notDE			2		At5g07990	cytochrome P450 75A5 / flavonoid 3'-monooxygenase / flavonoid 3'-hydroxylase (F3'H) (F3'5'H) (TT7)						1.80534	1.30785	1.78189
																At5g07620	protein kinase family	notDE	notDE	notDE	np	np	1.21114	1.60673			2		At5g07620	protein kinase family									1.21114	1.60673
																At3g58120	transcription factor bZIP61 (BZIP61), pelota-related protein	notDE	notDE	notDE	notDE	notDE	3.04539	5.9538			2		At3g58120	transcription factor bZIP61 (BZIP61), pelota-related protein									3.04539	3.57564	5.9538
																At1g11380	expressed protein	notDE	notDE	notDE	notDE	notDE	1.0268	2.5162			2		At1g11380	expressed protein									1.0268	2.5162	2.12514
																At4g18250	receptor serine/threonine kinase-related protein	notDE	notDE	notDE	np	np	4.30095	4.93137			2		At4g18250	receptor serine/threonine kinase-related protein									4.30095		4.93137
																At3g58530	expressed protein	notDE	notDE	notDE	np	np	1.00126	1.71743			2		At3g58530	expressed protein									1.00126	1.71179	1.71743
																At3g48090	disease resistance protein (EDS1)	notDE	notDE	1.03512	np	np	1.10326	notDE			2		At3g48090	disease resistance protein (EDS1)							1.03512		1.10326
																At3g48740	nodulin MtN3 family protein	notDE	notDE	notDE	notDE	notDE	1.05802	2.0206			2		At3g48740	nodulin MtN3 family protein									1.05802	1.65574	2.0206
																At4g17690	peroxidase, putative	notDE	notDE	notDE	np	np	1.18735	1.70648			2		At4g17690	peroxidase, putative								1.18735		1.70648
																At3g48510	expressed protein	notDE	notDE	notDE	np	np	1.50091	2.66361			2		At3g48510	expressed protein									1.50091	2.66361
																At2g29680	CDC6 protein -related	notDE	notDE	notDE	np	np	1.1032	1.38648			2		At2g29680	CDC6 protein -related									1.1032	1.38648	1.04418
																At2g05940		notDE	1.1848	notDE	1.14916	notDE	notDE	notDE			2		At2g05940						1.1848										1.14916
																At1g13270	methionine aminopeptidase I (MAP1) -related	notDE	notDE	notDE	notDE	notDE	2.14065	2.76983			2		At1g13270	methionine aminopeptidase I (MAP1) -related									2.14065	2.23245	2.76983
																At5g02100	expressed protein	notDE	notDE	notDE	notDE	notDE	1.3997	1.65065			2		At5g02100	expressed protein									1.3997	1.65065	1.07578
																At4g17615	calcineurin B-like protein 1 (CBL1)	notDE	1.02298	notDE	notDE	notDE	1.34783	notDE			2		At4g17615	calcineurin B-like protein 1 (CBL1)					1.02298				1.34783
																At5g64000		notDE	notDE	notDE	np	np	notDE	notDE	1.056	1.166	2		At5g64000																		1.166
																At4g22780	uridylyltransferase-related	notDE	0.998753	notDE	np	np	1.72744	notDE			2		At4g22780	uridylyltransferase-related					0.998753				1.72744
																At4g22530	expressed protein	notDE	notDE	notDE	np	np	2.00258	2.18742			2		At4g22530	expressed protein									2.00258	2.18742
																At5g02200	hypothetical protein	notDE	notDE	notDE	np	np	1.43942	1.91488			2		At5g02200	hypothetical protein									1.43942	1.26626	1.91488
																At3g07650	CONSTANS B-box zinc finger family protein	notDE	notDE	notDE	notDE	notDE	2.78294	9.45968			2		At3g07650	CONSTANS B-box zinc finger family protein								2.78294		9.45968	9.03408
																At3g51330	expressed protein	notDE	notDE	notDE	np	np	4.52515	4.07144			2		At3g51330	expressed protein									4.52515	4.07144	3.09496
																At1g18570	myb family transcription factor	notDE	notDE	notDE	notDE	notDE	2.23705	3.38998			2		At1g18570	myb family transcription factor								1.26511	2.23705	1.58255	3.38998
																At5g58890	MADS-box protein	notDE	notDE	notDE	np	np	1.02411	1.85369			2		At5g58890	MADS-box protein									1.02411	1.85369	1.10322
																At1g52770	non-phototropic hypocotyl -related	notDE	notDE	notDE	np	np	1.4764	1.5404			2		At1g52770	non-phototropic hypocotyl -related								1.4764	1.02043	1.5404
																At3g08880	hypothetical protein	notDE	notDE	notDE	np	np	1.3147	1.06547			2		At3g08880	hypothetical protein									1.3147	1.06547
																At5g15640	mitochondrial carrier protein family	notDE	notDE	notDE	np	np	1.59358	1.38931			2		At5g15640	mitochondrial carrier protein family									1.59358	1.38931	1.30033
																At2g16660	nodulin-related protein	notDE	notDE	notDE	np	np	2.73615	3.44798			2		At2g16660	nodulin-related protein									2.73615	3.01083	3.44798
																At4g34950	expressed protein	notDE	notDE	notDE	np	np	1.76852	2.22549			2		At4g34950	expressed protein									1.76852	1.40382	2.22549
																At2g16500	arginine decarboxylase	notDE	1.99166	notDE	notDE	notDE	1.66123	notDE			2		At2g16500	arginine decarboxylase					1.99166			1.66123
																At1g66100	thionin, putative	notDE	notDE	3.28089	np	np	1.21024	notDE			2		At1g66100	thionin, putative						3.28089	1.87456		1.21024
																At4g35750	expressed protein	notDE	notDE	notDE	notDE	notDE	notDE	2.72484	1.175		2		At4g35750	expressed protein										1.88732	2.72484
																At5g58787	zinc finger (C3HC4-type RING finger) protein family	notDE	notDE	notDE	notDE	notDE	1.02454	1.90924			2		At5g58787	zinc finger (C3HC4-type RING finger) protein family									1.02454	1.39045	1.90924
																At2g32800	protein kinase family	notDE	notDE	notDE	np	np	1.32507	1.38358			2		At2g32800	protein kinase family									1.32507	1.38358
																At5g59730	exocyst subunit EXO70 family	notDE	1.99981	notDE	np	np	1.16727	notDE			2		At5g59730	exocyst subunit EXO70 family					1.99981			1.16727
																At4g34150	C2 domain-containing protein	notDE	notDE	1.70242	np	np	1.05869	notDE			2		At4g34150	C2 domain-containing protein							1.70242	1.05869
																At2g28710	C2H2-type zinc finger protein -related	notDE	notDE	1.11315	np	np	1.02234	notDE			2		At2g28710	C2H2-type zinc finger protein -related						1.11315			1.02234
																At5g60270	receptor like protein kinase	notDE	notDE	notDE	np	np	1.38945	1.99138			2		At5g60270	receptor like protein kinase								1.18353	1.38945	1.99138
																At4g22880	leucoanthocyanidin dioxygenase (anthocyanidin synthase) (LDOX/ANS), putative	notDE	notDE	2.88122	np	np	3.28518	notDE			2		At4g22880	leucoanthocyanidin dioxygenase (anthocyanidin synthase) (LDOX/ANS), putative						2.88122	2.4548	3.28518
																At2g28650	exocyst subunit EXO70 family	notDE	notDE	1.25058	np	np	notDE	1.10143			2		At2g28650	exocyst subunit EXO70 family							1.25058				1.10143
																At2g44140	expressed protein	notDE	notDE	2.1142	np	np	np	2.58409			2		At2g44140	expressed protein						2.1142				1.784	2.58409
																At1g21270	wall-associated kinase 2	notDE	notDE	notDE	notDE	notDE	1.25685	2.09405			2		At1g21270	wall-associated kinase 2									1.25685	1.10819	2.09405
																At1g61810	glycosyl hydrolase family 1	notDE	notDE	notDE	np	np	1.80569	1.32892			2		At1g61810	glycosyl hydrolase family 1									1.80569	1.32892
																At5g16190	glycosyltransferase family 2	notDE	notDE	1.9978	np	np	1.21043	notDE			2		At5g16190	glycosyltransferase family 2						1.9978	1.04871		1.21043
																At5g20630	germin-like protein (AtGER3)	notDE	notDE	notDE	notDE	notDE	1.307	2.48517			2		At5g20630	germin-like protein (AtGER3)									1.307	2.48517	1.40047
																At4g39070	CONSTANS B-box zinc finger family protein	notDE	notDE	notDE	np	np	1.56829	3.0883			2		At4g39070	CONSTANS B-box zinc finger family protein								1.56829		2.35099	3.0883
																At1g77510	protein disulfide isomerase, putative	notDE	np	notDE	notDE	notDE	notDE	notDE	1.084	1.546	2		At1g77510	protein disulfide isomerase, putative																	1.08		1.546
																At5g58670	phosphoinositide specific phospholipase C	notDE	notDE	notDE	np	np	1.23492	1.15219			2		At5g58670	phosphoinositide specific phospholipase C									1.23492	1.15219	1.06627
																At5g62740	hypersensitive-induced response protein	notDE	notDE	notDE	1.15414	notDE	notDE	1.01896			2		At5g62740	hypersensitive-induced response protein											1.01896		1.15414
																At3g20810	expressed protein	notDE	notDE	notDE	np	np	3.45738	4.19994			2		At3g20810	expressed protein								3.45738		3.70656	4.19994
																At4g08870	arginase -related	notDE	2.18905	4.39828	np	np	notDE	notDE			2		At4g08870	arginase -related					2.18905	4.39828	1.682
																At1g72430	auxin-induced (indole-3-acetic acid induced) protein-related	notDE	notDE	notDE	np	np	1.59201	1.91476			2		At1g72430	auxin-induced (indole-3-acetic acid induced) protein-related								1.59201		1.53927	1.91476
																At5g49900	expressed protein	notDE	notDE	notDE	np	np	1.52321	1.99572			2		At5g49900	expressed protein									1.52321	1.99572	1.44883
																At5g40690	expressed protein	notDE	notDE	notDE	np	np	1.17279	1.87987			2		At5g40690	expressed protein								1.17279		1.87987	1.84459
																At2g17130	isocitrate dehydrogenase [NAD+] subunit 2	notDE	notDE	notDE	notDE	notDE	1.05099	1.37152			2		At2g17130	isocitrate dehydrogenase [NAD+] subunit 2								1.05099		1.23718	1.37152
																At2g20110	expressed protein	notDE	notDE	notDE	np	np	1.49355	2.14748			2		At2g20110	expressed protein									1.49355	2.14748	1.01875
																At1g59910	formin homology 2 (FH2) domain-containing protein	notDE	notDE	notDE	np	np	notDE	notDE	2.259	1.901	2		At1g59910	formin homology 2 (FH2) domain-containing protein																		1.901
																At4g37410	cytochrome P450, putative	notDE	notDE	3.54244	notDE	notDE	3.6459	notDE			2		At4g37410	cytochrome P450, putative						3.54244	2.92389	2.81146	3.6459
																At3g09830	protein kinase, putative	notDE	1.18428	notDE	notDE	notDE	1.16257	notDE			2		At3g09830	protein kinase, putative					1.18428			1.16257
																At1g20010	tubulin beta-5 chain (TUB5)	notDE	notDE	notDE	notDE	notDE	1.3914	2.86924			2		At1g20010	tubulin beta-5 chain (TUB5)									1.3914	2.03261	2.86924
																At3g19310	expressed protein	notDE	notDE	1.37281	np	np	notDE	1.01612			2		At3g19310	expressed protein							1.37281			1.01612
																At1g53430	receptor-related serine/threonine kinase	notDE	notDE	notDE	np	np	1.16311	1.06783			2		At1g53430	receptor-related serine/threonine kinase									1.16311		1.06783
																At2g17740	CHP-rich zinc finger protein, putative	notDE	notDE	1.27452	np	np	1.85837	notDE			2		At2g17740	CHP-rich zinc finger protein, putative							1.27452		1.85837
																At1g05680	glycosyltransferase family	notDE	np	notDE	notDE	notDE	notDE	notDE	3.171	2.563	2		At1g05680	glycosyltransferase family																	1.461	2.563
																At1g12350	expressed protein	notDE	notDE	notDE	notDE	notDE	1.00998	1.25647			2		At1g12350	expressed protein									1.00998	1.25647	1.23875
																At5g62680	peptide transporter	notDE	np	notDE	1.1177	notDE	notDE	notDE		1.593	2		At5g62680	peptide transporter													1.1177				1.593
																At5g51570	expressed protein	notDE	notDE	notDE	notDE	notDE	2.81273	2.82471			2		At5g51570	expressed protein									2.81273	2.82471	2.56853
																At1g79710	hypothetical protein	notDE	notDE	1.09499	np	np	notDE	1.26181			2		At1g79710	hypothetical protein							1.09499				1.26181
																At2g43290		notDE	notDE	notDE	np	np	notDE	notDE	2.968	2.477	2		At2g43290																			2.477
																At5g56200	hypothetical protein	notDE	notDE	notDE	np	np	1.08519	1.39393			2		At5g56200	hypothetical protein									1.08519		1.39393
																At3g08860	alanine--glyoxylate aminotransferase (beta-alanine-pyruvate aminotransferase/AGT), putative	notDE	notDE	1.3395	np	np	1.94753	notDE			2		At3g08860	alanine--glyoxylate aminotransferase (beta-alanine-pyruvate aminotransferase/AGT), putative						1.3395		1.94753
																At1g11310	seven transmembrane MLO protein family (MLO2)	notDE	notDE	notDE	notDE	notDE	1.19507	2.14211			2		At1g11310	seven transmembrane MLO protein family (MLO2)									1.19507	1.7218	2.14211
																At5g22690	disease resistance protein (TIR-NBS-LRR class), putative	notDE	notDE	notDE	np	np	1.60865	1.15752			2		At5g22690	disease resistance protein (TIR-NBS-LRR class), putative									1.60865	1.15752
																At1g69820	gamma-glutamyltransferase (light chain II) -related	notDE	np	notDE	np	np	notDE	notDE	2.503	1.734	2		At1g69820	gamma-glutamyltransferase (light chain II) -related																		1.734
																At1g18710	myb-related transcription factor mixta, putative	notDE	notDE	notDE	notDE	notDE	1.48146	1.15371			2		At1g18710	myb-related transcription factor mixta, putative								1.03157	1.48146	1.15371
																At1g63830	proline-rich protein family	notDE	notDE	notDE	notDE	notDE	1.17966	1.93567			2		At1g63830	proline-rich protein family									1.17966	1.29224	1.93567
																At4g01720	WRKY family transcription factor	notDE	notDE	notDE	np	np	1.37341	1.42846			2		At4g01720	WRKY family transcription factor									1.37341	1.08196	1.42846
																At4g08470	mitogen-activated protein kinase, putative	notDE	notDE	notDE	np	np	1.38403	2.39932			2		At4g08470	mitogen-activated protein kinase, putative									1.38403	1.71223	2.39932
																At5g40450	expressed protein	notDE	notDE	notDE	notDE	notDE	1.12781	2.1681			2		At5g40450	expressed protein									1.12781	1.89948	2.1681
																At5g41080	expressed protein	notDE	notDE	notDE	notDE	notDE	1.09556	3.63285			2		At5g41080	expressed protein									1.09556	2.46915	3.63285
																At4g17460	homeobox-leucine zipper protein HAT1 (HD-Zip protein 1)	notDE	notDE	notDE	np	np	1.05428	1.71749			2		At4g17460	homeobox-leucine zipper protein HAT1 (HD-Zip protein 1)									1.05428		1.71749
																At1g78830	curculin-like (mannose-binding) lectin family	notDE	notDE	notDE	notDE	notDE	1.53774	2.46379			2		At1g78830	curculin-like (mannose-binding) lectin family									1.53774	1.93474	2.46379
																At1g76090	S-adenosyl-methionine-sterol-C-methyltransferase -related	notDE	notDE	notDE	notDE	notDE	1.75219	1.96539			2		At1g76090	S-adenosyl-methionine-sterol-C-methyltransferase -related									1.75219	1.71318	1.96539
																At4g25000	alpha-amylase (1,4-alpha-D-glucan glucanohydrolase), putative	notDE	notDE	notDE	np	np	1.14821	1.61235			2		At4g25000	alpha-amylase (1,4-alpha-D-glucan glucanohydrolase), putative									1.14821		1.61235
																At5g40170	disease resistance protein family	notDE	notDE	notDE	notDE	notDE	1.07311	1.89408			2		At5g40170	disease resistance protein family									1.07311		1.89408
																At2g17520	protein kinase family	notDE	notDE	notDE	np	np	1.46031	1.9312			2		At2g17520	protein kinase family									1.46031	1.86842	1.9312
																At5g56140	KH domain protein	notDE	notDE	notDE	2.44346	1.33342	notDE	notDE			2		At5g56140	KH domain protein												1.33342	2.44346
																At5g17060	ADP-ribosylation factor, putative	notDE	np	notDE	notDE	notDE	notDE	notDE	1.047	1.143	2		At5g17060	ADP-ribosylation factor, putative																	1.143	1.114
																At5g53360	seven in absentia (sina) protein family	notDE	notDE	notDE	notDE	notDE	1.00715	1.25534			2		At5g53360	seven in absentia (sina) protein family									1.00715	1.25534	1.23746
																At2g19440		notDE	notDE	notDE	np	np	2.01613	2.04221			2		At2g19440										2.01613	1.97183	2.04221
																At3g27170	CLC-b chloride channel protein	notDE	1.02055	2.5757	notDE	notDE	notDE	notDE			2		At3g27170	CLC-b chloride channel protein					1.02055	2.5757
																At5g18090	transcriptional factor B3 family	notDE	notDE	1.1944	np	np	notDE	1.96113			2		At5g18090	transcriptional factor B3 family							1.1944				1.96113
																At4g14090	UDP-glycosyltransferase family	notDE	notDE	2.78855	np	np	2.78043	notDE			2		At4g14090	UDP-glycosyltransferase family						2.78855	2.24091	2.78043
																At2g05630	microtubule-associated protein -related	notDE	notDE	notDE	notDE	notDE	1.21715	1.79372			2		At2g05630	microtubule-associated protein -related									1.21715	1.55251	1.79372
																At3g11230	expressed protein	notDE	notDE	notDE	notDE	notDE	2.06396	2.19281			2		At3g11230	expressed protein									2.06396	2.19281	1.33582
																At5g64570	glycosyl hydrolase family 3	notDE	1.42407	notDE	notDE	notDE	notDE	2.63905			2		At5g64570	glycosyl hydrolase family 3					1.42407					1.28577	2.63905
																At5g56870	glycosyl hydrolase family 35 (beta-galactosidase)	notDE	notDE	notDE	notDE	notDE	2.66165	5.08285			2		At5g56870	glycosyl hydrolase family 35 (beta-galactosidase)									2.66165	5.07302	5.08285
																At3g14310	pectin methylesterase -related	notDE	notDE	notDE	notDE	notDE	2.6412	3.5462			2		At3g14310	pectin methylesterase -related									2.6412	2.25869	3.5462
																At5g07580	ethylene responsive element binding factor family (EREBP)	notDE	notDE	notDE	notDE	notDE	1.33923	3.05779			2		At5g07580	ethylene responsive element binding factor family (EREBP)									1.33923	1.36988	3.05779
																At3g22550	senescence-associated protein -related	notDE	notDE	1.04268	np	np	1.46122	notDE			2		At3g22550	senescence-associated protein -related						1.04268		1.46122
																At5g40340	PWWP domain protein	notDE	notDE	notDE	np	np	1.17938	1.01387			2		At5g40340	PWWP domain protein									1.17938	1.01387
																At2g30930	expressed protein	notDE	notDE	notDE	notDE	notDE	2.3746	3.46291			2		At2g30930	expressed protein									2.3746	2.93595	3.46291
																At4g03210	xyloglucan endotransglycosylase, putative	notDE	notDE	notDE	np	np	1.62465	2.70292			2		At4g03210	xyloglucan endotransglycosylase, putative									1.62465	2.70292	1.14291
																At4g02350	expressed protein	notDE	notDE	notDE	np	np	1.01977	1.2332			2		At4g02350	expressed protein									1.01977		1.2332
																At2g18690	expressed protein	notDE	notDE	notDE	notDE	notDE	2.94431	2.39279			2		At2g18690	expressed protein								1.99695	2.94431	2.39279	2.19476
																At3g28210	zinc finger protein (PMZ) -related	notDE	1.09107	notDE	notDE	notDE	1.96419	notDE			2		At3g28210	zinc finger protein (PMZ) -related					1.09107				1.96419
																At3g29300	hypothetical protein	notDE	notDE	1.35219	np	np	notDE	1.38034			2		At3g29300	hypothetical protein						1.35219				1.33985	1.38034
																At3g45860	receptor-like protein kinase, putative	notDE	notDE	notDE	notDE	notDE	1.04221	2.62077			2		At3g45860	receptor-like protein kinase, putative									1.04221	1.87064	2.62077
																At5g63010	WD-40 repeat protein family	notDE	notDE	notDE	np	np	1.16262	1.97491			2		At5g63010	WD-40 repeat protein family									1.16262		1.97491
																At1g21550		notDE	notDE	notDE	notDE	notDE	notDE	notDE	3.59	2.317	2		At1g21550																		1.708	2.317	1.242
																At3g08990	Yippee-related protein	notDE	notDE	1.63305	np	np	1.02172	notDE			2		At3g08990	Yippee-related protein						1.63305	1.18909	1.01976	1.02172
																At4g20830	FAD-linked oxidoreductase family	notDE	notDE	notDE	np	np	1.9635	2.25989			2		At4g20830	FAD-linked oxidoreductase family									1.9635	1.2127	2.25989
																At3g46640	myb family transcription factor	notDE	notDE	notDE	notDE	notDE	5.1682	7.40078			2		At3g46640	myb family transcription factor									5.1682	7.40078	5.41317
																At1g09560	germin-like protein (GLP4) (GLP5)	notDE	notDE	notDE	notDE	notDE	1.2924	1.78853			2		At1g09560	germin-like protein (GLP4) (GLP5)									1.2924	1.14949	1.78853
																At1g09070	C2 domain-containing protein	notDE	notDE	notDE	1.51114	1.27916	notDE	notDE			2		At1g09070	C2 domain-containing protein												1.27916	1.20106		1.51114	1.1375
																At3g22620	protease inhibitor/seed storage/lipid transfer protein (LTP) family	notDE	1.44293	notDE	1.11058	notDE	notDE	notDE			2		At3g22620	protease inhibitor/seed storage/lipid transfer protein (LTP) family					1.44293									1.11058
																At3g51400	expressed protein	notDE	notDE	notDE	np	np	1.40808	2.66746			2		At3g51400	expressed protein									1.40808	1.6842	2.66746
																At5g61890	AP2 domain transcription factor family	notDE	1.47959	1.36123	np	np	notDE	notDE			2		At5g61890	AP2 domain transcription factor family					1.47959	1.36123	1.33407
																At3g13280	hypothetical protein	notDE	notDE	1.81637	np	np	1.07099	notDE			2		At3g13280	hypothetical protein							1.81637	1.07099
																At5g57920	plastocyanin-like domain containing protein	notDE	notDE	notDE	np	np	1.45141	1.46332			2		At5g57920	plastocyanin-like domain containing protein									1.45141	1.46222	1.46332
																At5g49780	leucine-rich repeat transmembrane protein kinase, putative	notDE	notDE	notDE	np	np	1.20175	1.40704			2		At5g49780	leucine-rich repeat transmembrane protein kinase, putative									1.20175	1.40704
																At3g18830	mannitol transporter, putative	notDE	notDE	notDE	np	np	1.11091	1.57386			2		At3g18830	mannitol transporter, putative									1.11091		1.57386
																At3g52800	zinc finger - like protein	notDE	notDE	notDE	1.50634	1.45825	notDE	notDE			2		At3g52800	zinc finger - like protein												1.45825	1.50634	1.04167	1.31103	1.36737
																At5g56000	heat shock protein 81.4 (hsp81.4)	notDE	np	np	notDE	notDE	np	np	1.044	1.588	2		At5g56000	heat shock protein 81.4 (hsp81.4)																			1.588
																At2g37180		notDE	4.20591	np	1.75275	notDE	np	np			2		At2g37180						4.20591								1.75275
																At2g24550	expressed protein	notDE	notDE	1.48786	notDE	notDE	notDE	1.30695			2		At2g24550	expressed protein						1.48786				1.30695	1.20218
																At2g34560		notDE	notDE	notDE	np	np	notDE	notDE	1.382	1.208	2		At2g34560																		1.208	1.093
																At2g20870	expressed protein	notDE	notDE	1.00293	np	np	1.01779	notDE			2		At2g20870	expressed protein							1.00293	1.01779
																At1g57680	expressed protein	notDE	notDE	notDE	notDE	notDE	1.09747	1.45124			2		At1g57680	expressed protein									1.09747	1.45124	1.32841
																At5g23970	acyltransferase family	notDE	notDE	1.50081	np	np	1.4019	notDE			2		At5g23970	acyltransferase family						1.50081			1.4019
																At3g18080	glycosyl hydrolase family 1	notDE	notDE	notDE	np	np	2.06936	1.17782			2		At3g18080	glycosyl hydrolase family 1									2.06936	1.17782
																At5g65010	asparagine synthetase (gb|AAC72837.1)	notDE	notDE	notDE	np	np	1.8757	notDE	1.216		2		At5g65010	asparagine synthetase (gb|AAC72837.1)								1.8757
																At3g43270	pectinesterase family	notDE	2.35927	1.45335	np	np	notDE	notDE			2		At3g43270	pectinesterase family					2.35927	1.45335
																At4g21900		notDE	notDE	1.4576	np	np	1.17957	notDE			2		At4g21900							1.4576		1.17957
																At2g37730	fringe-related protein	notDE	notDE	1.44852	np	np	notDE	1.20808			2		At2g37730	fringe-related protein						1.44852	1.10638			1.20808
																At1g80480	expressed protein	notDE	notDE	notDE	np	np	1.02025	1.60354			2		At1g80480	expressed protein									1.02025	1.21695	1.60354
																At1g75450	cytokinin oxidase family	notDE	notDE	1.48284	np	np	1.44821	notDE			2		At1g75450	cytokinin oxidase family						1.48284			1.44821
																At4g19660	expressed protein	notDE	notDE	notDE	np	np	notDE	notDE	1.272	1.064	2		At4g19660	expressed protein																	1.064
																At1g80450	expressed protein	notDE	notDE	notDE	np	np	1.34192	1.87057			2		At1g80450	expressed protein									1.34192	1.87057
																At5g42050		notDE	notDE	notDE	1.40085	1.10044	notDE	notDE			2		At5g42050													1.10044	1.21407		1.40085	1.15704
																At2g42580	thioredoxin family	notDE	notDE	notDE	np	np	1.68056	2.52832			2		At2g42580	thioredoxin family									1.68056	1.94452	2.52832
																At5g57110	calcium-transporting ATPase	notDE	notDE	notDE	np	np	2.97602	3.68802			2		At5g57110	calcium-transporting ATPase									2.97602	3.68802	2.85047
																At5g39020	protein kinase family	notDE	notDE	notDE	np	np	1.22842	2.11062			2		At5g39020	protein kinase family									1.22842	1.21446	2.11062
																At1g22530	expressed protein	notDE	notDE	notDE	notDE	notDE	2.37148	3.12641			2		At1g22530	expressed protein									2.37148	2.7429	3.12641
																At3g53460	29 kDa ribonucleoprotein, chloroplast (RNA-binding protein cp29)	notDE	notDE	notDE	notDE	notDE	1.50272	3.40996			2		At3g53460	29 kDa ribonucleoprotein, chloroplast (RNA-binding protein cp29)									1.50272	1.86071	3.40996
																At4g05100	myb DNA-binding protein	notDE	1.83214	1.46278	np	np	notDE	notDE			2		At4g05100	myb DNA-binding protein					1.83214	1.43262	1.46278
																At2g44740	cyclin family	notDE	notDE	notDE	np	np	1.69708	2.12448			2		At2g44740	cyclin family									1.69708	2.12448	1.15884
																At2g02100	plant defensin protein, putative (PDF2.2)	notDE	notDE	notDE	notDE	notDE	3.06607	3.92425			2		At2g02100	plant defensin protein, putative (PDF2.2)									3.06607	3.66272	3.92425
																At2g43160	clathrin binding protein (epsin) -related	notDE	notDE	notDE	notDE	notDE	1.09057	1.80952			2		At2g43160	clathrin binding protein (epsin) -related									1.09057	1.40028	1.80952
																At5g59450		notDE	notDE	notDE	notDE	notDE	notDE	notDE	1.59	1.444	2		At5g59450																			1.444
																At1g07420	C-4 methyl sterol oxidase	notDE	notDE	notDE	notDE	notDE	1.31977	1.29839			2		At1g07420	C-4 methyl sterol oxidase									1.31977	1.29839
																At1g71420	pentatricopeptide (PPR) repeat-containing protein	notDE	notDE	1.47493	np	np	notDE	1.97484			2		At1g71420	pentatricopeptide (PPR) repeat-containing protein						1.47493				1.97484
																At2g22010	zinc finger (C3HC4-type RING finger) protein family	notDE	1.09485	notDE	notDE	notDE	1.24878	notDE			2		At2g22010	zinc finger (C3HC4-type RING finger) protein family					1.09485			1.08077	1.24878
																At5g33290	Exostosin family	notDE	notDE	notDE	np	np	1.26008	1.38561			2		At5g33290	Exostosin family								1.06326	1.26008		1.38561
																At1g76970	expressed protein	notDE	notDE	notDE	notDE	notDE	1.42615	1.99965			2		At1g76970	expressed protein									1.42615	1.72837	1.99965
																At3g27300	glucose-6-phosphate 1-dehydrogenase -related	notDE	notDE	notDE	np	np	1.23877	1.04562			2		At3g27300	glucose-6-phosphate 1-dehydrogenase -related									1.23877	1.04562
																At3g63380	calcium-transporting ATPase (calcium pump), putative	notDE	notDE	notDE	notDE	notDE	1.16719	2.03022			2		At3g63380	calcium-transporting ATPase (calcium pump), putative								1.16719		1.74067	2.03022
																At3g45640	mitogen-activated protein kinase (MAPK), putative (MPK3)	notDE	notDE	notDE	1.0585	notDE	1.16576	notDE			2		At3g45640	mitogen-activated protein kinase (MAPK), putative (MPK3)									1.16576						1.0585
																At4g09710	reverse transcriptase (RNA-dependent DNA polymerase), putative	notDE	notDE	notDE	np	np	1.07944	1.33003			2		At4g09710	reverse transcriptase (RNA-dependent DNA polymerase), putative									1.07944	1.33003
																At3g14360	lipase (class 3) family	notDE	notDE	notDE	np	np	1.22005	1.25545			2		At3g14360	lipase (class 3) family									1.22005	1.25545
																At4g23610	expressed protein	notDE	notDE	notDE	np	np	1.05031	2.02788			2		At4g23610	expressed protein									1.05031		2.02788
																At4g18800	Ras family GTP-binding protein	notDE	notDE	notDE	np	np	notDE	1.86569		1.095	2		At4g18800	Ras family GTP-binding protein											1.86569							1.095
																At3g19190	expressed protein	notDE	notDE	notDE	np	np	1.27508	2.50338			2		At3g19190	expressed protein									1.27508	2.07611	2.50338
																At5g51550	expressed protein	notDE	notDE	notDE	np	np	2.4542	3.75074			2		At5g51550	expressed protein									2.4542	3.75074	3.17197
																At4g02370	expressed protein	notDE	notDE	notDE	notDE	notDE	1.75057	3.03548			2		At4g02370	expressed protein									1.75057	1.70133	3.03548
																At3g28290	At14a	notDE	notDE	notDE	notDE	notDE	4.28804	4.34552			2		At3g28290	At14a									4.28804	4.34552	1.17395
																At2g43610	glycosyl hydrolase family 19 (chitinase)	notDE	notDE	1.35196	notDE	notDE	notDE	2.71021			2		At2g43610	glycosyl hydrolase family 19 (chitinase)						1.35196					2.71021
																At1g75750	GAST1 protein homolog	notDE	notDE	notDE	notDE	notDE	1.06875	1.52856			2		At1g75750	GAST1 protein homolog								1.06875			1.52856
																At1g15270		notDE	notDE	notDE	1.19775	1.04915	notDE	notDE			2		At1g15270													1.04915	1.19775	1.11892		1.1375
																At1g51610	cation efflux family protein/metal tolerance protein, putative (MTPc4)	notDE	notDE	notDE	np	np	1.78787	1.20376			2		At1g51610	cation efflux family protein/metal tolerance protein, putative (MTPc4)									1.78787	1.20376	1.04451
																At3g59350	serine/threonine protein kinase, putative	notDE	notDE	notDE	notDE	notDE	3.87108	5.83473			2		At3g59350	serine/threonine protein kinase, putative									3.87108	5.28655	5.83473
																At2g36830		notDE	1.16271	notDE	1.19535	notDE	notDE	notDE			2		At2g36830						1.16271								1.19535			1.21412
																At3g20015	expressed protein	notDE	notDE	notDE	notDE	notDE	1.29265	1.12332			2		At3g20015	expressed protein									1.29265	1.12332
																At5g67460	glycosyl hydrolase family 17	notDE	notDE	1.13036	np	np	notDE	1.28295			2		At5g67460	glycosyl hydrolase family 17							1.13036				1.28295
																At1g44790	expressed protein	notDE	notDE	1.50298	notDE	notDE	1.04296	notDE			2		At1g44790	expressed protein						1.50298		1.04296
																At1g33890	AIG1-related protein	notDE	notDE	1.2976	np	np	1.39955	notDE			2		At1g33890	AIG1-related protein						1.2976		1.39955
																At5g09980	expressed protein	notDE	notDE	1.7076	notDE	notDE	1.9207	notDE			2		At5g09980	expressed protein							1.7076	1.9207	1.61124
																At2g39660	protein kinase, putative	notDE	notDE	notDE	np	np	1.6339	1.77107			2		At2g39660	protein kinase, putative									1.6339	1.49898	1.77107
																At5g04930	phospholipid-transporting ATPase 1 (aminophospholipid flippase 1) (magnesium-ATPase)	notDE	notDE	notDE	notDE	notDE	1.28817	1.24189			2		At5g04930	phospholipid-transporting ATPase 1 (aminophospholipid flippase 1) (magnesium-ATPase)									1.28817		1.24189
																At1g50040	expressed protein	notDE	notDE	notDE	notDE	notDE	5.30548	6.05965			2		At1g50040	expressed protein									5.30548	6.05965
																At3g11840	expressed protein	notDE	notDE	notDE	np	np	1.42235	1.82019			2		At3g11840	expressed protein									1.42235	1.613	1.82019
																At1g01240	expressed protein	notDE	notDE	1.01559	notDE	notDE	notDE	1.17001			2		At1g01240	expressed protein						1.01559					1.17001
																At4g11890	protein kinase family	notDE	notDE	notDE	np	np	2.55036	3.02075			2		At4g11890	protein kinase family									2.55036	2.5496	3.02075
																At5g26040	expressed protein	notDE	notDE	notDE	np	np	1.13998	1.6957			2		At5g26040	expressed protein									1.13998	1.18345	1.6957
																At1g73500	mitogen-activated protein kinase kinase (MAPKK), putative (MKK9)	notDE	notDE	1.08964	notDE	notDE	1.4734	notDE			2		At1g73500	mitogen-activated protein kinase kinase (MAPKK), putative (MKK9)						1.08964		1.4734	1.46822
																At5g04250	expressed protein	notDE	notDE	notDE	np	np	1.73868	2.23901			2		At5g04250	expressed protein									1.73868	2.23901	1.58928
																At1g66940	expressed protein	notDE	notDE	notDE	notDE	notDE	1.04161	3.71191			2		At1g66940	expressed protein									1.04161		3.71191
																At4g29610	cytidine deaminase 6 (CDA6)	notDE	notDE	notDE	np	np	2.02919	1.34307			2		At4g29610	cytidine deaminase 6 (CDA6)									2.02919	1.34307
																At4g19700	expressed protein	notDE	notDE	notDE	np	np	1.54422	4.03858			2		At4g19700	expressed protein									1.54422	2.77158	4.03858
																At1g21910	transcription factor TINY family	notDE	notDE	notDE	np	np	3.05783	3.11022			2		At1g21910	transcription factor TINY family								2.11712	3.05783	2.97369	3.11022
																At3g15280	expressed protein	notDE	notDE	1.12026	np	np	notDE	1.40698			2		At3g15280	expressed protein							1.12026			1.40698
																At5g59310	lipid transfer protein 4 mRNA, complete cds	4.76778	notDE	notDE	2.44404	notDE	notDE	notDE			2		At5g59310	lipid transfer protein 4 mRNA, complete cds				4.76778										2.44404
																At2g44800	oxidoreductase, 2OG-Fe(II) oxygenase family protein, similar to flavonol synthase SP|Q96330 {Arabidopsis thaliana}, SP|Q07512 {Petunia hybrida}; contains Pfam profile PF03171: oxidoreductase, 2OG-Fe(II) oxygenase family	4.18889	notDE	notDE	np	np	notDE	1.98119			2		At2g44800	oxidoreductase, 2OG-Fe(II) oxygenase family protein, similar to flavonol synthase SP|Q96330 {Arabidopsis thaliana}, SP|Q07512 {Petunia hybrida}; contains Pfam profile PF03171: oxidoreductase, 2OG-Fe(II) oxygenase family		1.5085	4.18889								1.98119
																At1g70530	protein kinase family protein, contains Pfam domain, PF00069: Protein kinase domain	4.15064	notDE	notDE	np	np	notDE	1.80296			2		At1g70530	protein kinase family protein, contains Pfam domain, PF00069: Protein kinase domain			4.15064								1.80296
																At5g18210	short-chain dehydrogenase/reductase (SDR) family protein, similar to short-chain type dehydrogenase/reductase SP:Q08632 (Picea abies)	4.0942	notDE	notDE	notDE	notDE	notDE	1.65944			2		At5g18210	short-chain dehydrogenase/reductase (SDR) family protein, similar to short-chain type dehydrogenase/reductase SP:Q08632 (Picea abies)			4.0942							1.36523	1.65944
																At3g20800	rcd1-like cell differentiation protein, putative, similar to protein involved in sexual development (Schizosaccharomyces pombe) GI:1620896; contains Pfam profile PF04078: Cell differentiation family, Rcd1-like	3.60752	notDE	notDE	notDE	notDE	notDE	1.13411			2		At3g20800	rcd1-like cell differentiation protein, putative, similar to protein involved in sexual development (Schizosaccharomyces pombe) GI:1620896; contains Pfam profile PF04078: Cell differentiation family, Rcd1-like			3.60752							1.13411
																At2g39310	jacalin lectin family protein, similar to myrosinase-binding protein homolog (Arabidopsis thaliana) GI:2997767; contains Pfam profile PF01419 jacalin-like lectin domain	3.53698	1.99548	notDE	np	np	notDE	notDE			2		At2g39310	jacalin lectin family protein, similar to myrosinase-binding protein homolog (Arabidopsis thaliana) GI:2997767; contains Pfam profile PF01419 jacalin-like lectin domain				3.53698	1.99548
																At2g37770	aldo/keto reductase family protein, similar to chalcone reductase (Sesbania rostrata)(GI:2792155) and aldose reductase (GI:202852)(Rattus norvegicus)	3.49514	notDE	2.31337	np	np	notDE	notDE			2		At2g37770	aldo/keto reductase family protein, similar to chalcone reductase (Sesbania rostrata)(GI:2792155) and aldose reductase (GI:202852)(Rattus norvegicus)				3.49514		2.31337
																At3g19360	zinc finger (CCCH-type) family protein, contains Pfam domain, PF00642: Zinc finger C-x8-C-x5-C-x3-H type (and similar)	3.44832	notDE	notDE	np	np	notDE	1.48493			2		At3g19360	zinc finger (CCCH-type) family protein, contains Pfam domain, PF00642: Zinc finger C-x8-C-x5-C-x3-H type (and similar)			3.44832								1.48493
																At5g45480	expressed protein, contains Pfam domain, PF04578: Protein of unknown function, DUF594	3.33587	notDE	notDE	notDE	notDE	notDE	1.17954			2		At5g45480	expressed protein, contains Pfam domain, PF04578: Protein of unknown function, DUF594			3.33587								1.17954
																At5g59320	lipid transfer protein 3 mRNA, complete cds	3.32478	notDE	notDE	1.90023	notDE	notDE	notDE			2		At5g59320	lipid transfer protein 3 mRNA, complete cds				3.32478										1.90023
																At2g14860	peroxisomal membrane protein 22 kDa, putative, similar to 22 kDa peroxisomal membrane protein {Mus musculus} SWISS-PROT:P42925, NCBI_gi:454833	3.14629	notDE	notDE	np	np	notDE	1.16409			2		At2g14860	peroxisomal membrane protein 22 kDa, putative, similar to 22 kDa peroxisomal membrane protein {Mus musculus} SWISS-PROT:P42925, NCBI_gi:454833				3.14629							1.16409
																At4g00230	subtilisin-like serine protease XSP1	3.08951	notDE	notDE	np	np	notDE	1.35371			2		At4g00230	subtilisin-like serine protease XSP1			3.08951	0.550763							1.35371
																At3g09270	Encodes glutathione transferase belonging to the tau class of GSTs. Naming convention according to Wagner et al. (2002).	2.9802	notDE	notDE	notDE	notDE	notDE	notDE		1.457	2		At3g09270	Encodes glutathione transferase belonging to the tau class of GSTs. Naming convention according to Wagner et al. (2002).				2.9802														1.457
																At1g16370	transporter-related, low similarity to organic cation transporter OCTN1 from (Homo sapiens) GI:2605501, (Mus musculus) GI:4126605, (Rattus norvegicus) GI:5679326; contains Pfam profile PF00083: major facilitator superfamily protein	2.96784	1.99946	notDE	np	np	notDE	notDE			2		At1g16370	transporter-related, low similarity to organic cation transporter OCTN1 from (Homo sapiens) GI:2605501, (Mus musculus) GI:4126605, (Rattus norvegicus) GI:5679326; contains Pfam profile PF00083: major facilitator superfamily protein	1.73926	2.96784			1.99946
																At5g17300	myb family transcription factor, similar to CCA1 (Arabidopsis thaliana) GI:4090569; contains Pfam profile PF00249: Myb-like DNA-binding domain	2.92531	notDE	notDE	np	np	2.43782	notDE			2		At5g17300	myb family transcription factor, similar to CCA1 (Arabidopsis thaliana) GI:4090569; contains Pfam profile PF00249: Myb-like DNA-binding domain		2.92531						2.43782
																At5g64750	AP2 domain-containing transcription factor, putative, contains similarity to transcription factor	2.90455	2.66606	np	np	np	np	np			2		At5g64750	AP2 domain-containing transcription factor, putative, contains similarity to transcription factor				2.90455	2.66606
																At3g62270	anion exchange family protein, contains similarity to anion exchanger 3, cardiac splice form - Rattus norvegicus, PIR:A42497	2.81733	notDE	notDE	np	np	notDE	1.21833			2		At3g62270	anion exchange family protein, contains similarity to anion exchanger 3, cardiac splice form - Rattus norvegicus, PIR:A42497		2.81733								1.21833
																At3g52070	expressed protein	2.8101	notDE	notDE	notDE	notDE	notDE	1.6897			2		At3g52070	expressed protein				2.8101						1.6897	1.46206
																At5g49480	AtCP1 encods a novel Ca2+-binding protein, which shares sequence similarities with calmodulins. The expression of AtCP1 is induced by NaCl.	2.72711	notDE	notDE	notDE	notDE	1.63213	notDE			2		At5g49480	AtCP1 encods a novel Ca2+-binding protein, which shares sequence similarities with calmodulins. The expression of AtCP1 is induced by NaCl.	1.31015		1.4928	2.72711				1.63213
																At5g67080	member of MEKK subfamily	2.60292	notDE	notDE	np	np	5.02905	notDE			2		At5g67080	member of MEKK subfamily			2.60292					5.02905	4.61275
																At5g58900	myb family transcription factor, contains Pfam profile: PF00249 myb-like DNA-binding domain	2.58513	notDE	notDE	notDE	notDE	notDE	2.18384			2		At5g58900	myb family transcription factor, contains Pfam profile: PF00249 myb-like DNA-binding domain			2.58513								2.18384
																At4g08900	arginase, identical to Swiss-Prot:P46637 arginase (EC 3.5.3.1) (Arabidopsis thaliana)	2.57216	notDE	4.39828	np	np	notDE	notDE			2		At4g08900	arginase, identical to Swiss-Prot:P46637 arginase (EC 3.5.3.1) (Arabidopsis thaliana)			2.57216			4.39828	1.682
																At3g12950	expressed protein,	2.52019	notDE	notDE	notDE	notDE	notDE	1.07188			2		At3g12950	expressed protein,			2.52019								1.07188
																At3g50410	Arabidopsis Dof protein containing a single 51-amino acid zinc finger DNA-binding domain, which may play an important roles in plant growth and development.	2.51683	notDE	1.51208	np	np	notDE	notDE			2		At3g50410	Arabidopsis Dof protein containing a single 51-amino acid zinc finger DNA-binding domain, which may play an important roles in plant growth and development.			2.51683			1.51208
																At1g77420	hydrolase, alpha/beta fold family protein, similar to monoglyceride lipase from (Homo sapiens) GI:14594904, (Mus musculus) GI:2632162; contains Pfam profile PF00561: hydrolase, alpha/beta fold family	2.45068	notDE	1.09101	np	np	notDE	notDE			2		At1g77420	hydrolase, alpha/beta fold family protein, similar to monoglyceride lipase from (Homo sapiens) GI:14594904, (Mus musculus) GI:2632162; contains Pfam profile PF00561: hydrolase, alpha/beta fold family			2.45068			1.09101
																At3g17520	late embryogenesis abundant domain-containing protein / LEA domain-containing protein, low similarity to PIR|S04045|S04045 embryonic abundant protein D-29 (Gossypium hirsutum); contains Pfam profile PF02987: Late embryogenesis abundant protein	2.44245	notDE	4.66065	np	np	notDE	notDE			2		At3g17520	late embryogenesis abundant domain-containing protein / LEA domain-containing protein, low similarity to PIR|S04045|S04045 embryonic abundant protein D-29 (Gossypium hirsutum); contains Pfam profile PF02987: Late embryogenesis abundant protein		1.31482	2.44245			4.66065
																At2g23170	auxin-responsive GH3 family protein, similar to auxin-responsive GH3 product (Glycine max) GI:18591; contains Pfam profile PF03321: GH3 auxin-responsive promoter	2.44214	notDE	notDE	np	np	2.52168	notDE			2		At2g23170	auxin-responsive GH3 family protein, similar to auxin-responsive GH3 product (Glycine max) GI:18591; contains Pfam profile PF03321: GH3 auxin-responsive promoter			1.76033	2.44214					2.52168
																At3g03480	transferase family protein, similar to hypersensitivity-related gene GB:CAA64636 (Nicotiana tabacum); contains Pfam transferase family domain PF00248	2.43848	notDE	1.27458	np	np	notDE	notDE			2		At3g03480	transferase family protein, similar to hypersensitivity-related gene GB:CAA64636 (Nicotiana tabacum); contains Pfam transferase family domain PF00248		1.78773		2.43848		1.27458
																At3g15356	legume lectin family protein, contains Pfam domain, PF00139: Legume lectins beta domain	2.40791	notDE	np	1.48931	notDE	np	np			2		At3g15356	legume lectin family protein, contains Pfam domain, PF00139: Legume lectins beta domain			2.30243	2.40791									1.48931
																At2g25450	2-oxoglutarate-dependent dioxygenase, putative, similar to 2A6 (GI:599622) and tomato ethylene synthesis regulatory protein E8 (SP|P10967)	2.38994	notDE	1.06749	notDE	notDE	notDE	notDE			2		At2g25450	2-oxoglutarate-dependent dioxygenase, putative, similar to 2A6 (GI:599622) and tomato ethylene synthesis regulatory protein E8 (SP|P10967)				2.38994		1.06749
																At1g27450	adenine phosphoribosyltransferase 1 (APT1), nearly identical to SP|P31166 Adenine phosphoribosyltransferase 1 (EC 2.4.2.7) (APRT) {Arabidopsis thaliana}	2.38773	notDE	notDE	notDE	notDE	notDE	1.29701			2		At1g27450	adenine phosphoribosyltransferase 1 (APT1), nearly identical to SP|P31166 Adenine phosphoribosyltransferase 1 (EC 2.4.2.7) (APRT) {Arabidopsis thaliana}			2.38773								1.29701
																At2g37950	zinc finger (C3HC4-type RING finger) family protein, contains Pfam profile PF00097: Zinc finger, C3HC4 type (RING finger); contains PROSITE PS00190: Cytochrome c family heme-binding site signature	2.38463	notDE	notDE	notDE	notDE	notDE	3.16315			2		At2g37950	zinc finger (C3HC4-type RING finger) family protein, contains Pfam profile PF00097: Zinc finger, C3HC4 type (RING finger); contains PROSITE PS00190: Cytochrome c family heme-binding site signature			2.38463							1.58517	3.16315
																At5g60890	Myb-like transcription factor that modulates expression of ASA1, a key point of control in the tryptophan pathway; mutant has Deregulated expression of ASA1 in dominant allele	2.37505	2.00851	notDE	np	np	notDE	notDE			2		At5g60890	Myb-like transcription factor that modulates expression of ASA1, a key point of control in the tryptophan pathway; mutant has Deregulated expression of ASA1 in dominant allele			1.73283	2.37505	2.00851
																At5g23880	Encodes a protein similar to the 100kD subunit of cleavage and polyadenylation specificity factor (CPSF), the factor responsible for the recognition of the AAUAAA motif during mRNA polyadenylation. The protein interacts with a portion of a nuclear poly(A	2.34109	notDE	notDE	notDE	notDE	notDE	1.34462			2		At5g23880	Encodes a protein similar to the 100kD subunit of cleavage and polyadenylation specificity factor (CPSF), the factor responsible for the recognition of the AAUAAA motif during mRNA polyadenylation. The protein interacts with a portion of a nuclear poly(A			2.34109								1.34462
																At3g09690	hydrolase, alpha/beta fold family protein, contains Pfam profile PF00561: hydrolase, alpha/beta fold family	2.3336	notDE	notDE	notDE	notDE	notDE	1.05573			2		At3g09690	hydrolase, alpha/beta fold family protein, contains Pfam profile PF00561: hydrolase, alpha/beta fold family				2.3336							1.05573
																At1g22330	RNA recognition motif (RRM)-containing protein, similar to UBP1 interacting protein 1a (Arabidopsis thaliana) GI:19574236; contains InterPro entry IPR000504: RNA-binding region RNP-1 (RNA recognition motif) (RRM)	2.32807	notDE	notDE	np	np	notDE	1.93261			2		At1g22330	RNA recognition motif (RRM)-containing protein, similar to UBP1 interacting protein 1a (Arabidopsis thaliana) GI:19574236; contains InterPro entry IPR000504: RNA-binding region RNP-1 (RNA recognition motif) (RRM)			2.32807							1.93261
																At2g14750	adenylylsulfate kinase 1 (AKN1), identical to adenylylsulfate kinase 1, chloroplast precursor (APS kinase, Adenosine-5'phosphosulfate kinase, ATP adenosine-5'- phosphosulfate 3'-phosphotransferase) (Arabidopsis thaliana) SWISS-PROT:Q43295	2.26442	notDE	1.48111	np	np	notDE	notDE			2		At2g14750	adenylylsulfate kinase 1 (AKN1), identical to adenylylsulfate kinase 1, chloroplast precursor (APS kinase, Adenosine-5'phosphosulfate kinase, ATP adenosine-5'- phosphosulfate 3'-phosphotransferase) (Arabidopsis thaliana) SWISS-PROT:Q43295		1.55034	1.5896	2.26442		1.48111
																At2g25800	expressed protein	2.22633	notDE	notDE	notDE	notDE	notDE	1.20131			2		At2g25800	expressed protein			2.22633							1.07947	1.20131
																At4g05020	NADH dehydrogenase-related, similar to alternative NADH-dehydrogenase (Yarrowia lipolytica) GI:3718005, 64 kDa mitochondrial NADH dehydrogenase (Neurospora crassa) GI:4753821; contains Pfam profile PF00070: Pyridine nucleotide-disulphide oxidoreductase	2.22452	1.18615	notDE	notDE	notDE	notDE	notDE			2		At4g05020	NADH dehydrogenase-related, similar to alternative NADH-dehydrogenase (Yarrowia lipolytica) GI:3718005, 64 kDa mitochondrial NADH dehydrogenase (Neurospora crassa) GI:4753821; contains Pfam profile PF00070: Pyridine nucleotide-disulphide oxidoreductase			1.30468	2.22452	1.18615
																At5g09530	hydroxyproline-rich glycoprotein family protein, contains proline-rich extensin domains, INTERPRO:IPR002965	2.20368	notDE	6.17558	notDE	notDE	notDE	notDE			2		At5g09530	hydroxyproline-rich glycoprotein family protein, contains proline-rich extensin domains, INTERPRO:IPR002965				2.20368		6.17558	4.5848
																At3g58990	aconitase C-terminal domain-containing protein, contains Pfam profile PF00694: Aconitase C-terminal domain	2.15709	notDE	1.67948	notDE	notDE	notDE	notDE			2		At3g58990	aconitase C-terminal domain-containing protein, contains Pfam profile PF00694: Aconitase C-terminal domain		1.62917		2.15709		1.67948	1.23489
																At5g38900	DSBA oxidoreductase family protein, contains Pfam profile: PF01323 DSBA-like thioredoxin domain	2.11534	notDE	1.36289	np	np	notDE	notDE			2		At5g38900	DSBA oxidoreductase family protein, contains Pfam profile: PF01323 DSBA-like thioredoxin domain				2.11534			1.36289
																At1g30620	encodes a type-II membrane protein that catalyzes 4-epimerization of UDP-D-Xylose to UDP-L-Arabinose in vitro, the nucleotide sugar used by glycosyltransferases in the arabinosylation of cell wall polysaccharides and wall-resident proteoglycans.	2.10076	notDE	notDE	np	np	1.22777	notDE			2		At1g30620	encodes a type-II membrane protein that catalyzes 4-epimerization of UDP-D-Xylose to UDP-L-Arabinose in vitro, the nucleotide sugar used by glycosyltransferases in the arabinosylation of cell wall polysaccharides and wall-resident proteoglycans.			2.10076	1.9921					1.22777
																At1g68480	JAGGED gene is necessary for proper lateral organ shape and is sufficient to induce the proliferation of lateral organ tissue.	2.10024	notDE	2.23625	np	np	notDE	notDE			2		At1g68480	JAGGED gene is necessary for proper lateral organ shape and is sufficient to induce the proliferation of lateral organ tissue.		2.10024		1.52021		2.23625	1.08909
																At5g24120	sigma factor	2.09553	notDE	1.78323	np	np	notDE	notDE			2		At5g24120	sigma factor			2.09553				1.78323
																At1g59560	ZCF61 mRNA, complete cds	2.05163	notDE	notDE	notDE	notDE	notDE	1.44372			2		At1g59560	ZCF61 mRNA, complete cds			2.05163								1.44372
																At5g54970	expressed protein	2.02416	notDE	notDE	np	np	1.24671	notDE			2		At5g54970	expressed protein			2.02416						1.24671
																At3g15620	Required for photorepair of 6-4 photoproducts in Arabidopsis thaliana.	2.0085	notDE	notDE	np	np	notDE	2.02074			2		At3g15620	Required for photorepair of 6-4 photoproducts in Arabidopsis thaliana.			2.0085							1.65977	2.02074
																At1g60190	armadillo/beta-catenin repeat family protein / U-box domain-containing protein, contains Pfam domain, PF00514: Armadillo/beta-catenin-like repeats and Pfam, PF04564: U-box domain	1.98041	1.19702	notDE	np	np	notDE	notDE			2		At1g60190	armadillo/beta-catenin repeat family protein / U-box domain-containing protein, contains Pfam domain, PF00514: Armadillo/beta-catenin-like repeats and Pfam, PF04564: U-box domain		1.98041	1.14464	1.77654	1.19702
																At4g33540	metallo-beta-lactamase family protein	1.9554	notDE	notDE	notDE	notDE	notDE	1.23746			2		At4g33540	metallo-beta-lactamase family protein				1.9554						1.23746
																At1g07150	member of MEKK subfamily	1.95364	notDE	notDE	np	np	notDE	1.0724			2		At1g07150	member of MEKK subfamily			1.95364								1.0724
																At3g12145	leucine-rich repeat protein FLR1 (FLR1) mRNA, complete cds	1.93881	2.52417	np	np	np	np	np			2		At3g12145	leucine-rich repeat protein FLR1 (FLR1) mRNA, complete cds			1.86182	1.93881	2.52417
																At1g77770	expressed protein	1.93643	notDE	notDE	np	np	notDE	1.22393			2		At1g77770	expressed protein			1.93643							1.22393	1.13008
																At5g44570	hypothetical protein,	1.92458	notDE	2.19467	np	np	notDE	notDE			2		At5g44570	hypothetical protein,			1.25639	1.92458		2.19467
																At1g74450	expressed protein	1.91032	1.3073	notDE	np	np	notDE	notDE			2		At1g74450	expressed protein			1.91032		1.3073
																At5g27520	mitochondrial substrate carrier family protein	1.90845	1.9596	notDE	np	np	notDE	notDE			2		At5g27520	mitochondrial substrate carrier family protein	1.09147		1.90845	1.76572	1.9596
																At1g23120	major latex protein-related / MLP-related, low similarity to major latex protein {Papaver somniferum}(GI:294060); Location of EST gb|T88564 ; contains Pfam profile PF00407: Pathogenesis-related protein Bet v I family	1.90484	notDE	notDE	notDE	notDE	notDE	1.14026			2		At1g23120	major latex protein-related / MLP-related, low similarity to major latex protein {Papaver somniferum}(GI:294060); Location of EST gb|T88564 ; contains Pfam profile PF00407: Pathogenesis-related protein Bet v I family			1.90484	1.04263							1.14026
																At1g19370	expressed protein	1.89627	notDE	notDE	notDE	notDE	1.66684	notDE			2		At1g19370	expressed protein		1.89627		1.28518					1.66684
																At5g23010	methylthioalkylmalate synthase (MAM) involved in the chain elongation of methionine controlling the variation in glucosinolate biosynthesis. Also is characterized as 2-isopropylmalate synthase (IMS3), the first enzyme in the leucine biosynthetic pathway.	1.89145	notDE	1.49042	notDE	notDE	notDE	notDE			2		At5g23010	methylthioalkylmalate synthase (MAM) involved in the chain elongation of methionine controlling the variation in glucosinolate biosynthesis. Also is characterized as 2-isopropylmalate synthase (IMS3), the first enzyme in the leucine biosynthetic pathway.		1.43978		1.89145		1.49042
																At4g18950	ankyrin protein kinase, putative, similar to ankyrin-kinase (Medicago truncatula) gi|18700701|gb|AAL78674	1.87887	notDE	notDE	np	np	1.07498	notDE			2		At4g18950	ankyrin protein kinase, putative, similar to ankyrin-kinase (Medicago truncatula) gi|18700701|gb|AAL78674	1.11772		1.45858	1.87887					1.07498
																At3g02480	ABA-responsive protein-related, similar to ABA-inducible protein (Fagus sylvatica) GI:3901016, cold-induced protein kin1 (Brassica napus) GI:167146	1.87086	notDE	notDE	np	np	notDE	notDE	1.151		2		At3g02480	ABA-responsive protein-related, similar to ABA-inducible protein (Fagus sylvatica) GI:3901016, cold-induced protein kin1 (Brassica napus) GI:167146		1.44867		1.87086
																At5g45510	leucine-rich repeat family protein, contains leucine rich repeat (LRR) domains, Pfam:PF00560	1.87035	notDE	notDE	notDE	notDE	notDE	1.15148			2		At5g45510	leucine-rich repeat family protein, contains leucine rich repeat (LRR) domains, Pfam:PF00560				1.87035							1.15148
																At5g49520	member of WRKY Transcription Factor; Group II-c	1.8633	notDE	notDE	np	np	1.86914	notDE			2		At5g49520	member of WRKY Transcription Factor; Group II-c	1.8633			0.660397					1.86914
																At5g40090	disease resistance protein-related, contains Pfam domain, PF00931: NB-ARC domain, a novel signalling motif found in plant resistance gene products	1.82715	notDE	notDE	np	np	notDE	2.08911			2		At5g40090	disease resistance protein-related, contains Pfam domain, PF00931: NB-ARC domain, a novel signalling motif found in plant resistance gene products			1.82715							2.08911
																At2g30040	member of MEKK subfamily	1.82199	2.23877	notDE	notDE	notDE	notDE	notDE			2		At2g30040	member of MEKK subfamily				1.82199	2.23877
																At5g36270	dehydroascorbate reductase, putative, Similar to dehydroascorbate reductase {Spinacia oleracea} gi:10952511 gb:AF195783, PMID:11148269	1.8192	notDE	1.19292	np	np	notDE	notDE			2		At5g36270	dehydroascorbate reductase, putative, Similar to dehydroascorbate reductase {Spinacia oleracea} gi:10952511 gb:AF195783, PMID:11148269		1.81035	1.48649	1.8192			1.19292
																At1g20070	expressed protein	1.81455	1.37907	notDE	np	np	notDE	notDE			2		At1g20070	expressed protein				1.81455	1.37907
																At1g64160	disease resistance-responsive family protein / dirigent family protein, similar to dirigent protein GB:AAF25365 GI:6694709 from (Thuja plicata); similar to pathogenesis-related protein (Pisum sativum) gi:4585273 gb:AAD25355	1.8017	notDE	notDE	np	np	1.8197	notDE			2		At1g64160	disease resistance-responsive family protein / dirigent family protein, similar to dirigent protein GB:AAF25365 GI:6694709 from (Thuja plicata); similar to pathogenesis-related protein (Pisum sativum) gi:4585273 gb:AAD25355				1.8017					1.8197
																At3g54040	photoassimilate-responsive protein-related, contains weak similarity to mRNA inducible by sucrose and salicylic acid expressed in sugar-accumulating tobacco plants (GI:871487) (Nicotiana tabacum)	1.79287	notDE	notDE	notDE	notDE	notDE	1.06413			2		At3g54040	photoassimilate-responsive protein-related, contains weak similarity to mRNA inducible by sucrose and salicylic acid expressed in sugar-accumulating tobacco plants (GI:871487) (Nicotiana tabacum)			1.79287								1.06413
																At5g13330	AP2 domain-containing transcription factor family protein, similar to AP2 domain containing protein RAP2.6, Arabidopsis thaliana, EMBL:AF003099; contains Pfam profile PF00847: AP2 domain	1.78982	notDE	notDE	notDE	notDE	1.37713	notDE			2		At5g13330	AP2 domain-containing transcription factor family protein, similar to AP2 domain containing protein RAP2.6, Arabidopsis thaliana, EMBL:AF003099; contains Pfam profile PF00847: AP2 domain			1.50692	1.78982				1.37713
																At1g76640	calmodulin-related protein, putative, similar to regulator of gene silencing calmodulin-related protein GI:12963415 from (Nicotiana tabacum)	1.78428	notDE	notDE	np	np	4.35267	notDE			2		At1g76640	calmodulin-related protein, putative, similar to regulator of gene silencing calmodulin-related protein GI:12963415 from (Nicotiana tabacum)	1.01811			1.78428				4.35267
																At3g16860	phytochelatin synthetase-related, contains Pfam PF04833: Phytochelatin synthetase-like conserved region	1.78325	notDE	1.22587	notDE	notDE	notDE	notDE			2		At3g16860	phytochelatin synthetase-related, contains Pfam PF04833: Phytochelatin synthetase-like conserved region		1.20465	1.45322	1.78325			1.22587
																At5g09520	hydroxyproline-rich glycoprotein family protein, contains proline-rich extensin domains, INTERPRO:IPR002965	1.78211	notDE	1.59141	np	np	notDE	notDE			2		At5g09520	hydroxyproline-rich glycoprotein family protein, contains proline-rich extensin domains, INTERPRO:IPR002965				1.78211			1.59141
																At2g44580	zinc finger (C3HC4-type RING finger) family protein, contains Pfam profile: PF00097 zinc finger, C3HC4 type (RING finger)	1.78182	1.10569	notDE	np	np	notDE	notDE			2		At2g44580	zinc finger (C3HC4-type RING finger) family protein, contains Pfam profile: PF00097 zinc finger, C3HC4 type (RING finger)				1.78182	1.10569
																At5g42750	expressed protein	1.77524	notDE	notDE	np	np	notDE	1.47476			2		At5g42750	expressed protein			1.77524							1.47476	1.18084
																At2g46360	expressed protein	1.77062	notDE	1.37977	np	np	notDE	notDE			2		At2g46360	expressed protein				1.77062		1.37977
																At3g52480	expressed protein	1.75571	notDE	notDE	notDE	notDE	notDE	1.4917			2		At3g52480	expressed protein			1.75571							1.4917
																At5g13750	transporter-related	1.72857	notDE	notDE	np	np	1.10727	notDE			2		At5g13750	transporter-related				1.72857				1.10727
																At1g43780	serine carboxypeptidase S10 family protein, similar to serine carboxylase II-3 GB:CAA55478 GI:474392 from (Hordeum vulgare)	1.72342	notDE	notDE	np	np	notDE	1.77205			2		At1g43780	serine carboxypeptidase S10 family protein, similar to serine carboxylase II-3 GB:CAA55478 GI:474392 from (Hordeum vulgare)			1.72342								1.77205
																At4g03050	2-oxoglutarate-dependent dioxygenase, putative (AOP3), strong similarity to AOP3 (Arabidopsis thaliana) GI:16118893; contains Pfam profile PF03171: 2OG-Fe(II) oxygenase superfamily domain; identical to cDNA AOP3 GI:16118892	1.71871	notDE	1.14081	np	np	notDE	notDE			2		At4g03050	2-oxoglutarate-dependent dioxygenase, putative (AOP3), strong similarity to AOP3 (Arabidopsis thaliana) GI:16118893; contains Pfam profile PF03171: 2OG-Fe(II) oxygenase superfamily domain; identical to cDNA AOP3 GI:16118892				1.71871			1.14081
																At3g16390	jacalin lectin family protein, similar to myrosinase-binding protein homolog (Arabidopsis thaliana) GI:2997767, epithiospecifier (Arabidopsis thaliana) GI:16118845; contains Pfam profiles PF01419 jacalin-like lectin family, PF01344 Kelch motif	1.70988	np	1.61181	notDE	notDE	notDE	notDE			2		At3g16390	jacalin lectin family protein, similar to myrosinase-binding protein homolog (Arabidopsis thaliana) GI:2997767, epithiospecifier (Arabidopsis thaliana) GI:16118845; contains Pfam profiles PF01419 jacalin-like lectin family, PF01344 Kelch motif		1.26867	1.70988			1.61181
																At5g01210	transferase family protein, contains Pfam profile PF02458 transferase family	1.69514	notDE	notDE	notDE	notDE	notDE	1.15445			2		At5g01210	transferase family protein, contains Pfam profile PF02458 transferase family			1.69514								1.15445
																At4g39980	2-dehydro-3-deoxyphosphoheptonate aldolase	1.68106	1.66715	notDE	np	np	notDE	notDE			2		At4g39980	2-dehydro-3-deoxyphosphoheptonate aldolase			1.41856	1.68106	1.66715
																At1g17100	SOUL heme-binding family protein, similar to SOUL protein (Mus musculus) GI:4886906; contains Pfam profile PF04832: SOUL heme-binding protein	1.66872	notDE	notDE	notDE	notDE	2.0187	notDE			2		At1g17100	SOUL heme-binding family protein, similar to SOUL protein (Mus musculus) GI:4886906; contains Pfam profile PF04832: SOUL heme-binding protein		1.21515	1.14558	1.66872				2.0187
																At3g11340	UDP-glucoronosyl/UDP-glucosyl transferase family protein, contains Pfam profile: PF00201 UDP-glucoronosyl and UDP-glucosyl transferase	1.66866	notDE	notDE	notDE	notDE	4.25593	notDE			2		At3g11340	UDP-glucoronosyl/UDP-glucosyl transferase family protein, contains Pfam profile: PF00201 UDP-glucoronosyl and UDP-glucosyl transferase				1.66866				4.25593
																At3g45060	member of High affinity nitrate transporter family	1.65859	notDE	2.82927	np	np	notDE	notDE			2		At3g45060	member of High affinity nitrate transporter family				1.65859		2.82927
																At3g06490	putative transcription factor MYB108 (MYB108) mRNA,	1.651	notDE	notDE	np	np	notDE	1.02898			2		At3g06490	putative transcription factor MYB108 (MYB108) mRNA,			1.651								1.02898
																At2g46840	expressed protein, ; expression supported by MPSS	1.64971	notDE	1.16181	np	np	notDE	notDE			2		At2g46840	expressed protein, ; expression supported by MPSS			1.64971				1.16181
																At2g16720	clone myb7 DNA-binding protein mRNA, complete cds	1.63851	notDE	1.38179	np	np	notDE	notDE			2		At2g16720	clone myb7 DNA-binding protein mRNA, complete cds				1.63851		1.38179
																At1g49170	expressed protein	1.6374	notDE	notDE	np	np	notDE	1.09843			2		At1g49170	expressed protein			1.6374								1.09843
																At5g07280	extra sporogenous cells (exs) mutant has Pollen and embryo defect; LRR Receptor Kinase	1.63226	1.02819	notDE	np	np	notDE	notDE			2		At5g07280	extra sporogenous cells (exs) mutant has Pollen and embryo defect; LRR Receptor Kinase			1.63226		1.02819
																At5g62910	expressed protein, predicted proteins, Arabidopsis thaliana	1.62166	notDE	notDE	np	np	notDE	1.01406			2		At5g62910	expressed protein, predicted proteins, Arabidopsis thaliana			1.59358	1.62166							1.01406
																At4g15920	nodulin MtN3 family protein, similar to MtN3 GI:1619602 (root nodule development) from (Medicago truncatula)	1.61638	notDE	1.25422	notDE	notDE	notDE	notDE			2		At4g15920	nodulin MtN3 family protein, similar to MtN3 GI:1619602 (root nodule development) from (Medicago truncatula)			1.61638	1.2952		1.25422
																At3g19860	basic helix-loop-helix (bHLH) family protein, contains Pfam profile: PF00010 helix-loop-helix DNA-binding domain	1.60359	notDE	notDE	notDE	notDE	notDE	1.92206			2		At3g19860	basic helix-loop-helix (bHLH) family protein, contains Pfam profile: PF00010 helix-loop-helix DNA-binding domain		1.60359	1.54606							1.86959	1.92206
																At1g67810	Fe-S metabolism associated domain-containing protein, contains Pfam PF02657: Fe-S metabolism associated domain	1.59067	notDE	notDE	np	np	2.71751	notDE			2		At1g67810	Fe-S metabolism associated domain-containing protein, contains Pfam PF02657: Fe-S metabolism associated domain			1.59067					1.39252	2.71751
																At3g04700	expressed protein	1.58943	notDE	notDE	np	np	notDE	1.56036			2		At3g04700	expressed protein			1.58943							1.56036
																At4g34250	fatty acid elongase, putative, similar to fatty acid elongase 1 (Fae1), Arabidopsis thaliana, U29142 (GI:881615)	1.58654	notDE	notDE	np	np	notDE	1.59931			2		At4g34250	fatty acid elongase, putative, similar to fatty acid elongase 1 (Fae1), Arabidopsis thaliana, U29142 (GI:881615)			1.58654							1.59931
																At2g43520	Encodes putative trypsin inbitor protein which may function in defense against herbivory.	1.57922	notDE	notDE	np	np	1.84857	notDE			2		At2g43520	Encodes putative trypsin inbitor protein which may function in defense against herbivory.			1.57922						1.84857
																At3g61540	peptidase family protein, similar to prolyl aminopeptidase (proline iminopeptidase) from Aeromonas sobria SP|P46547, Propionibacterium freudenreichii subsp. shermanii GI:2415704, Hafnia alvei GI:1754489	1.57917	notDE	notDE	notDE	notDE	notDE	1.14505			2		At3g61540	peptidase family protein, similar to prolyl aminopeptidase (proline iminopeptidase) from Aeromonas sobria SP|P46547, Propionibacterium freudenreichii subsp. shermanii GI:2415704, Hafnia alvei GI:1754489		1.57917									1.14505
																At2g30580	zinc finger (C3HC4-type RING finger) family protein, contains Pfam profile: PF00097 zinc finger, C3HC4 type (RING finger)	1.57478	notDE	notDE	np	np	notDE	1.03018			2		At2g30580	zinc finger (C3HC4-type RING finger) family protein, contains Pfam profile: PF00097 zinc finger, C3HC4 type (RING finger)			1.57478								1.03018
																At5g58620	zinc finger (CCCH-type) family protein, contains Pfam domain, PF00642: Zinc finger C-x8-C-x5-C-x3-H type (and similar) and Pfam domain, PF00023: Ankyrin repeat	1.57355	notDE	notDE	notDE	notDE	1.11478	notDE			2		At5g58620	zinc finger (CCCH-type) family protein, contains Pfam domain, PF00642: Zinc finger C-x8-C-x5-C-x3-H type (and similar) and Pfam domain, PF00023: Ankyrin repeat			1.57355					1.11478
																At3g49530	no apical meristem (NAM) family protein, contains Pfam PF02365: No apical meristem (NAM) domain; similar to NAC2 - Arabidopsis thaliana, EMBL:AF201456	1.56477	notDE	notDE	np	np	1.37032	notDE			2		At3g49530	no apical meristem (NAM) family protein, contains Pfam PF02365: No apical meristem (NAM) domain; similar to NAC2 - Arabidopsis thaliana, EMBL:AF201456			1.56477					1.37032
																At5g55560	protein kinase family protein, contains protein kinase domain, Pfam:PF00069	1.56232	notDE	notDE	np	np	notDE	1.19139			2		At5g55560	protein kinase family protein, contains protein kinase domain, Pfam:PF00069		1.56232									1.19139
																At4g38810	calcium-binding EF hand family protein, contains INTERPRO:IPR002048 calcium-binding EF-hand domain	1.55775	1.04874	notDE	np	np	notDE	notDE			2		At4g38810	calcium-binding EF hand family protein, contains INTERPRO:IPR002048 calcium-binding EF-hand domain			1.05139	1.55775	1.04874
																At5g44780	expressed protein, low similarity to SP|Q38732 DAG protein, chloroplast precursor {Antirrhinum majus}	1.55352	notDE	1.23682	np	np	notDE	notDE			2		At5g44780	expressed protein, low similarity to SP|Q38732 DAG protein, chloroplast precursor {Antirrhinum majus}				1.55352		1.23682
																At3g55130	ABC transporter family protein, breast cancer resistance protein 1 BCRP1, Mus musculus, EMBL:NP_036050	1.55012	2.73982	notDE	notDE	notDE	notDE	notDE			2		At3g55130	ABC transporter family protein, breast cancer resistance protein 1 BCRP1, Mus musculus, EMBL:NP_036050			1.55012		2.73982
																At3g02680	hypothetical protein	1.54829	notDE	1.08333	np	np	notDE	notDE			2		At3g02680	hypothetical protein		1.54829					1.08333
																At1g26770	expansin 10 (EXP10) mRNA, complete cds. Naming convention from the Expansin Working Group (Kende et al, Plant Mol Bio)	1.53392	1.1033	notDE	np	np	notDE	notDE			2		At1g26770	expansin 10 (EXP10) mRNA, complete cds. Naming convention from the Expansin Working Group (Kende et al, Plant Mol Bio)			1.53392		1.1033
																At1g74930	AP2 domain-containing transcription factor, putative, similar to AP2 domain containing protein RAP2.1 GI:2281627 from (Arabidopsis thaliana)	1.50733	notDE	1.16069	np	np	notDE	notDE			2		At1g74930	AP2 domain-containing transcription factor, putative, similar to AP2 domain containing protein RAP2.1 GI:2281627 from (Arabidopsis thaliana)			1.50733				1.16069
																At1g67360	rubber elongation factor (REF) family protein, contains Pfam profile: PF05755 rubber elongation factor protein (REF)	1.49019	notDE	notDE	np	np	1.42303	notDE			2		At1g67360	rubber elongation factor (REF) family protein, contains Pfam profile: PF05755 rubber elongation factor protein (REF)		1.49019						1.42303
																At2g46000	expressed protein	1.4897	notDE	notDE	np	np	1.15439	notDE			2		At2g46000	expressed protein			1.4897					1.15439
																At5g14250	COP9 signalosome subunit 3	1.48867	notDE	notDE	notDE	notDE	notDE	1.2611			2		At5g14250	COP9 signalosome subunit 3			1.48867								1.2611
																At4g37010	caltractin, putative / centrin, putative, similar to Caltractin (Centrin) SP:P41210 from (Atriplex nummularia)	1.4851	notDE	notDE	notDE	notDE	1.78546	notDE			2		At4g37010	caltractin, putative / centrin, putative, similar to Caltractin (Centrin) SP:P41210 from (Atriplex nummularia)				1.4851					1.78546
																At5g24380	transporter, putative, similar to iron-phytosiderophore transporter protein yellow stripe 1 (Zea mays) GI:10770865; contains Pfam profile PF03169: OPT oligopeptide transporter protein	1.46547	notDE	notDE	notDE	notDE	1.02853	notDE			2		At5g24380	transporter, putative, similar to iron-phytosiderophore transporter protein yellow stripe 1 (Zea mays) GI:10770865; contains Pfam profile PF03169: OPT oligopeptide transporter protein			1.46547					1.02853
																At1g02390	phospholipid/glycerol acyltransferase family protein, contains Pfam profile PF01553: Acyltransferase	1.46398	notDE	1.26856	notDE	notDE	notDE	notDE			2		At1g02390	phospholipid/glycerol acyltransferase family protein, contains Pfam profile PF01553: Acyltransferase			1.46398				1.26856
																At3g16560	protein phosphatase 2C-related / PP2C-related, contains protein phosphatase 2C domain	1.46105	notDE	notDE	notDE	notDE	1.13415	notDE			2		At3g16560	protein phosphatase 2C-related / PP2C-related, contains protein phosphatase 2C domain				1.46105				1.13415
																At1g10760	Required for starch degradation.	1.45113	notDE	notDE	notDE	notDE	notDE	1.41022			2		At1g10760	Required for starch degradation.		1.45113								1.08858	1.41022
																At1g10990	expressed protein, and genscan	1.44863	notDE	notDE	np	np	1.62178	notDE			2		At1g10990	expressed protein, and genscan		1.1903	1.44863						1.62178
																At2g38860	AB047808 Arabidopsis thaliana YLS5 mRNA for proteaseI (pfpI)-like protein, complete cds	1.44694	notDE	notDE	notDE	notDE	1.08462	notDE			2		At2g38860	AB047808 Arabidopsis thaliana YLS5 mRNA for proteaseI (pfpI)-like protein, complete cds			1.12514	1.44694					1.08462
																At1g68600	expressed protein, contains Pfam profile PF01027: Uncharacterized protein family UPF0005	1.44671	notDE	1.15448	np	np	notDE	notDE			2		At1g68600	expressed protein, contains Pfam profile PF01027: Uncharacterized protein family UPF0005				1.44671		1.15448
																At1g63010	SPX (SYG1/Pho81/XPR1) domain-containing protein, contains Pfam profile PF03105: SPX domain	1.42849	1.04726	notDE	notDE	notDE	notDE	notDE			2		At1g63010	SPX (SYG1/Pho81/XPR1) domain-containing protein, contains Pfam profile PF03105: SPX domain				1.42849	1.04726
																At5g38210	serine/threonine protein kinase family protein, contains protein kinase domain, Pfam:PF00069; contains serine/threonine protein kinase domain, INTERPRO:IPR002290	1.41969	notDE	notDE	np	np	1.21389	notDE			2		At5g38210	serine/threonine protein kinase family protein, contains protein kinase domain, Pfam:PF00069; contains serine/threonine protein kinase domain, INTERPRO:IPR002290			1.41969						1.21389
																At2g41010	VQ motif-containing protein, contains PF05678: VQ motif	1.41882	notDE	1.0717	notDE	notDE	notDE	notDE			2		At2g41010	VQ motif-containing protein, contains PF05678: VQ motif			1.41882	0.643504			1.0717
																At5g47230	AtERF-5 mRNA for ethylene responsive element binding factor	1.41538	notDE	notDE	np	np	1.31064	notDE			2		At5g47230	AtERF-5 mRNA for ethylene responsive element binding factor			1.41538					1.31064
																At4g04220	disease resistance family protein, contains leucine rich-repeat (LRR) domains Pfam:PF00560, INTERPRO:IPR001611; similar to Hcr2-2A (Lycopersicon pimpinellifolium) gi|3894389|gb|AAC78594	1.38757	notDE	notDE	np	np	1.27957	notDE			2		At4g04220	disease resistance family protein, contains leucine rich-repeat (LRR) domains Pfam:PF00560, INTERPRO:IPR001611; similar to Hcr2-2A (Lycopersicon pimpinellifolium) gi|3894389|gb|AAC78594			1.38757						1.27957
																At5g65440	expressed protein	1.37697	notDE	notDE	np	np	notDE	1.78421			2		At5g65440	expressed protein			1.37697								1.78421
																At1g78680	gamma-glutamyl hydrolase (GGH1) / gamma-Glu-X carboxypeptidase / conjugase, identical to SP|O65355 Gamma-glutamyl hydrolase precursor (EC 3.4.19.9) (Gamma-Glu-X carboxypeptidase) (Conjugase) (GH) {Arabidopsis thaliana}	1.37583	notDE	notDE	1.38586	notDE	notDE	notDE			2		At1g78680	gamma-glutamyl hydrolase (GGH1) / gamma-Glu-X carboxypeptidase / conjugase, identical to SP|O65355 Gamma-glutamyl hydrolase precursor (EC 3.4.19.9) (Gamma-Glu-X carboxypeptidase) (Conjugase) (GH) {Arabidopsis thaliana}			1.37583										1.38586
																At3g09010	protein kinase family protein, contains protein kinase domain, Pfam:PF00069	1.37539	notDE	notDE	np	np	1.32176	notDE			2		At3g09010	protein kinase family protein, contains protein kinase domain, Pfam:PF00069			1.37539						1.32176
																At1g56510	disease resistance protein (TIR-NBS-LRR class), putative, domain signature TIR-NBS-LRR exists, suggestive of a disease resistance protein.	1.37303	notDE	1.503	np	np	notDE	notDE			2		At1g56510	disease resistance protein (TIR-NBS-LRR class), putative, domain signature TIR-NBS-LRR exists, suggestive of a disease resistance protein.	1.37303						1.503
																At3g51100	expressed protein,	1.36922	notDE	notDE	np	np	notDE	1.1741			2		At3g51100	expressed protein,			1.36922							1.1741
																At3g22890	sulfate adenylyltransferase 1 / ATP-sulfurylase 1 (APS1), nearly identical to ATP sulfurylase (APS1) (Arabidopsis thaliana) GI:6606509	1.35815	notDE	1.07377	np	np	notDE	notDE			2		At3g22890	sulfate adenylyltransferase 1 / ATP-sulfurylase 1 (APS1), nearly identical to ATP sulfurylase (APS1) (Arabidopsis thaliana) GI:6606509		1.35815	1.24532			1.07377
																At3g12830	auxin-responsive family protein, similar to auxin-induced protein (SP:P33082) (Glycine max)	1.35606	notDE	notDE	np	np	notDE	1.74318			2		At3g12830	auxin-responsive family protein, similar to auxin-induced protein (SP:P33082) (Glycine max)			1.35606							1.74318	1.44281
																At3g16710	pentatricopeptide (PPR) repeat-containing protein, contains Pfam profile PF01535: PPR repeat	1.352	notDE	1.26915	np	np	notDE	notDE			2		At3g16710	pentatricopeptide (PPR) repeat-containing protein, contains Pfam profile PF01535: PPR repeat				1.352			1.26915
																At3g26470	expressed protein	1.34664	notDE	notDE	notDE	notDE	1.29789	notDE			2		At3g26470	expressed protein			1.34664					1.29789
																At2g42430	LOB domain protein 16 / lateral organ boundaries domain protein 16 (LBD16), identical to LOB DOMAIN 16 (Arabidopsis thaliana) GI:17227162	1.33862	notDE	notDE	np	np	notDE	1.00906			2		At2g42430	LOB domain protein 16 / lateral organ boundaries domain protein 16 (LBD16), identical to LOB DOMAIN 16 (Arabidopsis thaliana) GI:17227162			1.33862							1.00906
																At4g24540	MADS-box family protein	1.33264	notDE	notDE	np	np	1.77067	notDE			2		At4g24540	MADS-box family protein			1.33264					1.77067
																At1g23900	Encodes large subunit of the heterotetrameric adaptor protein complex AP-1. AP-1 is required for clathrin coated vesicles budding from the trans-Golgi network or plasma membrane	1.33178	notDE	1.33438	notDE	notDE	notDE	notDE			2		At1g23900	Encodes large subunit of the heterotetrameric adaptor protein complex AP-1. AP-1 is required for clathrin coated vesicles budding from the trans-Golgi network or plasma membrane		1.33178				1.33438
																At3g21670	nitrate transporter (NTP3), nearly identical to nitrate transporter (Arabidopsis thaliana) GI:4490323; contains Pfam profile: PF00854 POT family	1.33083	1.50898	notDE	notDE	notDE	notDE	notDE			2		At3g21670	nitrate transporter (NTP3), nearly identical to nitrate transporter (Arabidopsis thaliana) GI:4490323; contains Pfam profile: PF00854 POT family			1.2188	1.33083	1.50898
																At3g26090	expressed protein	1.32813	notDE	notDE	notDE	notDE	notDE	1.12093			2		At3g26090	expressed protein			1.32813	0.827858							1.12093
																At1g50590	pirin, putative, similar to SP|O00625 Pirin {Homo sapiens}; contains Pfam profile PF02678: Pirin	1.3265	notDE	notDE	np	np	notDE	1.13218			2		At1g50590	pirin, putative, similar to SP|O00625 Pirin {Homo sapiens}; contains Pfam profile PF02678: Pirin				1.3265						1.13218
																At5g24600	expressed protein, contains Pfam profile PF04654: Protein of unknown function, DUF599	1.32115	notDE	notDE	np	np	2.19502	notDE			2		At5g24600	expressed protein, contains Pfam profile PF04654: Protein of unknown function, DUF599				1.32115					2.19502
																At1g22110	expressed protein	1.3088	notDE	1.01101	np	np	notDE	notDE			2		At1g22110	expressed protein			1.3088				1.01101
																At1g75140	expressed protein	1.30473	notDE	notDE	np	np	notDE	1.76095			2		At1g75140	expressed protein			1.30473								1.76095
																At3g59660	C2 domain-containing protein / GRAM domain-containing protein, low similarity to GLUT4 vesicle protein (Rattus norvegicus) GI:4193489; contains Pfam profiles PF00168: C2 domain, PF02893: GRAM domain	1.30279	notDE	notDE	notDE	notDE	notDE	1.18704			2		At3g59660	C2 domain-containing protein / GRAM domain-containing protein, low similarity to GLUT4 vesicle protein (Rattus norvegicus) GI:4193489; contains Pfam profiles PF00168: C2 domain, PF02893: GRAM domain		1.30279	1.14879								1.18704
																At1g77810	galactosyltransferase family protein, contains Pfam profile PF01762: Galactosyltransferase	1.30145	notDE	notDE	notDE	notDE	notDE	1.02678			2		At1g77810	galactosyltransferase family protein, contains Pfam profile PF01762: Galactosyltransferase			1.30145								1.02678
																At5g54510	Identified as a dominant mutation that displays shorter hypocotyls in light grown plants when compared to wild type siblings. Protein is similar to auxin inducible gene from pea (GH3). DFL1 gene appears to be induced by auxin as well.	1.30078	notDE	notDE	np	np	notDE	2.06543			2		At5g54510	Identified as a dominant mutation that displays shorter hypocotyls in light grown plants when compared to wild type siblings. Protein is similar to auxin inducible gene from pea (GH3). DFL1 gene appears to be induced by auxin as well.			1.30078							2.06543
																At2g43020	amine oxidase family protein, similar to polyamine oxidase SP:O64411 (Zea mays); contains Pfam profile PF01593 amine oxidase, flavin-containing	1.29916	notDE	1.86788	notDE	notDE	notDE	notDE			2		At2g43020	amine oxidase family protein, similar to polyamine oxidase SP:O64411 (Zea mays); contains Pfam profile PF01593 amine oxidase, flavin-containing				1.29916		1.86788
																At5g22420	acyl CoA reductase, putative, similar to acyl CoA reductase (Simmondsia chinensis) GI:5020215; contains Pfam profile PF03015: Male sterility protein	1.29344	notDE	notDE	np	np	notDE	1.76973			2		At5g22420	acyl CoA reductase, putative, similar to acyl CoA reductase (Simmondsia chinensis) GI:5020215; contains Pfam profile PF03015: Male sterility protein				1.29344						1.76973
																At2g39650	expressed protein, contains Pfam profile PF04720: Protein of unknown function (DUF506)	1.29182	notDE	notDE	notDE	notDE	1.56964	notDE			2		At2g39650	expressed protein, contains Pfam profile PF04720: Protein of unknown function (DUF506)			1.29182					1.56964
																At3g12040	DNA-3-methyladenine glycosylase (MAG), identical to DNA-3-methlyadenine glycosylase (MAG) SP:Q39147 from (Arabidopsis thaliana); contains Pfam profile: PF02245 methylpurine-DNA glycosylase (MPG)	1.28715	notDE	notDE	np	np	notDE	1.71628			2		At3g12040	DNA-3-methyladenine glycosylase (MAG), identical to DNA-3-methlyadenine glycosylase (MAG) SP:Q39147 from (Arabidopsis thaliana); contains Pfam profile: PF02245 methylpurine-DNA glycosylase (MPG)			1.28715								1.71628
																At5g52250	transducin family protein / WD-40 repeat family protein, contains 7 WD-40 repeats (PF00400); similar to photomorphogenesis repressor PnCOP1 (GI:11127996) (Ipomoea nil)	1.27339	notDE	notDE	np	np	notDE	2.18262			2		At5g52250	transducin family protein / WD-40 repeat family protein, contains 7 WD-40 repeats (PF00400); similar to photomorphogenesis repressor PnCOP1 (GI:11127996) (Ipomoea nil)			1.27339							1.93262	2.18262
																At5g27200	acyl carrier protein, chloroplast, putative / ACP, putative, similar to Acyl carrier protein, chloroplast precursor (ACP) from {Arabidopsis thaliana} SP|P11829, {Brassica napus} SP|P17650; contains InterPro accession IPR003881: Isochorismatase	1.26488	notDE	notDE	np	np	1.67951	notDE			2		At5g27200	acyl carrier protein, chloroplast, putative / ACP, putative, similar to Acyl carrier protein, chloroplast precursor (ACP) from {Arabidopsis thaliana} SP|P11829, {Brassica napus} SP|P17650; contains InterPro accession IPR003881: Isochorismatase			1.26488						1.67951
																At2g31650	trithorax 1 (ATX-1) (TRX1), identical to trithorax-like protein 1 GI:12659210 from (Arabidopsis thaliana); characterized in Alvarez-Venegas R,et al, ATX-1, an Arabidopsis Homolog of Trithorax, Activates Flower Homeotic Genes.(Curr Biol. 2003 Apr 15;13(8):	1.2637	notDE	notDE	np	np	notDE	1.00271			2		At2g31650	trithorax 1 (ATX-1) (TRX1), identical to trithorax-like protein 1 GI:12659210 from (Arabidopsis thaliana); characterized in Alvarez-Venegas R,et al, ATX-1, an Arabidopsis Homolog of Trithorax, Activates Flower Homeotic Genes.(Curr Biol. 2003 Apr 15;13(8):		1.08308	1.2637								1.00271
																At3g06160	transcriptional factor B3 family protein, contains Pfam profile PF02362: B3 DNA binding domain	1.25564	notDE	notDE	np	np	notDE	1.64897			2		At3g06160	transcriptional factor B3 family protein, contains Pfam profile PF02362: B3 DNA binding domain		1.25564								1.64897
																At5g16200	50S ribosomal protein-related, contains weak similarity to Cyanelle 50S ribosomal protein L35. (Swiss-Prot:P14810) (Cyanophora paradoxa)	1.25476	notDE	notDE	np	np	1.17714	notDE			2		At5g16200	50S ribosomal protein-related, contains weak similarity to Cyanelle 50S ribosomal protein L35. (Swiss-Prot:P14810) (Cyanophora paradoxa)	1.25476							1.17714
																At1g32450	proton-dependent oligopeptide transport (POT) family protein, contains Pfam profile: PF00854 POT family	1.25412	notDE	1.04179	notDE	notDE	notDE	notDE			2		At1g32450	proton-dependent oligopeptide transport (POT) family protein, contains Pfam profile: PF00854 POT family				1.25412			1.04179
																At5g63980	encodes a bifunctional protein that has 3'(2'),5'-bisphosphate nucleotidase and inositol polyphosphate 1-phosphatase activities and rescues sulfur assimilation mutants in yeast.	1.24033	notDE	1.27528	np	np	notDE	notDE			2		At5g63980	encodes a bifunctional protein that has 3'(2'),5'-bisphosphate nucleotidase and inositol polyphosphate 1-phosphatase activities and rescues sulfur assimilation mutants in yeast.				1.24033		1.27528
																At5g39030	protein kinase family protein, contains protein kinase domain, Pfam:PF00069	1.23668	notDE	1.09158	np	np	notDE	notDE			2		At5g39030	protein kinase family protein, contains protein kinase domain, Pfam:PF00069				1.23668		1.09158
																At1g18740	expressed protein	1.215	notDE	notDE	notDE	notDE	1.26106	notDE			2		At1g18740	expressed protein			1.215						1.26106
																At2g45210	auxin-responsive protein-related, weakly similar to small auxin up RNA (GI:546362) {Arabidopsis thaliana}	1.21138	1.13986	notDE	notDE	notDE	notDE	notDE			2		At2g45210	auxin-responsive protein-related, weakly similar to small auxin up RNA (GI:546362) {Arabidopsis thaliana}				1.21138	1.13986
																At2g04530	Encodes a protein with RNAse Z activity suggesting a role in tRNA processing. Protein contains a signal sequence for import into the chloroplast.	1.2039	notDE	notDE	np	np	notDE	1.15244			2		At2g04530	Encodes a protein with RNAse Z activity suggesting a role in tRNA processing. Protein contains a signal sequence for import into the chloroplast.			1.2039	0.589988							1.15244
																At4g30390	expressed protein	1.20318	notDE	notDE	notDE	notDE	notDE	1.23706			2		At4g30390	expressed protein			1.20318							1.13224	1.23706
																At5g11650	hydrolase, alpha/beta fold family protein, contains Pfam profile PF00561: hydrolase, alpha/beta fold family; low similarity to monoglyceride lipase from (Homo sapiens) GI:14594904, (Mus musculus) GI:2632162	1.20284	notDE	1.02477	np	np	notDE	notDE			2		At5g11650	hydrolase, alpha/beta fold family protein, contains Pfam profile PF00561: hydrolase, alpha/beta fold family; low similarity to monoglyceride lipase from (Homo sapiens) GI:14594904, (Mus musculus) GI:2632162				1.20284			1.02477
																At2g28200	zinc finger (C2H2 type) family protein, contains Pfam domain, PF00096: Zinc finger, C2H2 type	1.1868	notDE	notDE	notDE	notDE	1.01241	notDE			2		At2g28200	zinc finger (C2H2 type) family protein, contains Pfam domain, PF00096: Zinc finger, C2H2 type			1.1868					1.01241
																At4g35110	expressed protein	1.17467	notDE	notDE	notDE	notDE	1.3613	notDE			2		At4g35110	expressed protein				1.17467					1.3613
																At4g13770	Encodes a cytochrome p450 enzyme that catlyzes the the initial conversion of aldoximes to thiohydroximates in the synthesis of glucosinolates not derived from tryptophan. Also has a role in auxin homeostasis.	1.174	notDE	1.10176	notDE	notDE	notDE	notDE			2		At4g13770	Encodes a cytochrome p450 enzyme that catlyzes the the initial conversion of aldoximes to thiohydroximates in the synthesis of glucosinolates not derived from tryptophan. Also has a role in auxin homeostasis.				1.174		1.10176
																At4g32920	glycine-rich protein,	1.17368	notDE	notDE	np	np	1.74498	notDE			2		At4g32920	glycine-rich protein,			1.17368					1.74498
																At1g78980	leucine-rich repeat transmembrane protein kinase, putative, similar to leucine-rich repeat transmembrane protein kinase 2 GI:3360291 from (Zea mays)	1.16512	notDE	notDE	np	np	notDE	1.41459			2		At1g78980	leucine-rich repeat transmembrane protein kinase, putative, similar to leucine-rich repeat transmembrane protein kinase 2 GI:3360291 from (Zea mays)		1.06916		1.16512						1.41459
																At3g48640	expressed protein,	1.1569	notDE	1.21501	np	np	notDE	notDE			2		At3g48640	expressed protein,	1.1569			0.920182			1.21501
																At1g17190	Encodes glutathione transferase belonging to the tau class of GSTs. Naming convention according to Wagner et al. (2002).	1.15121	notDE	notDE	notDE	notDE	notDE	1.0919			2		At1g17190	Encodes glutathione transferase belonging to the tau class of GSTs. Naming convention according to Wagner et al. (2002).				1.15121						1.0919
																At5g04340	putative c2h2 zinc finger transcription factor mRNA,	1.14662	notDE	notDE	notDE	notDE	1.37743	notDE			2		At5g04340	putative c2h2 zinc finger transcription factor mRNA,	1.14662							1.37743
																At3g05290	mitochondrial substrate carrier family protein, contains Pfam profile: PF00153 mitochondrial carrier protein	1.14504	notDE	notDE	np	np	notDE	1.18575			2		At3g05290	mitochondrial substrate carrier family protein, contains Pfam profile: PF00153 mitochondrial carrier protein			1.14504								1.18575
																At5g07320	mitochondrial substrate carrier family protein, similar to peroxisomal Ca-dependent solute carrier (Oryctolagus cuniculus) GI:2352427 (mitochondrial carrier superfamily); contains INTERPRO:IPR001993 Mitochondrial substrate carrier family, INTERPRO:IPR0020	1.14332	notDE	1.00126	np	np	notDE	notDE			2		At5g07320	mitochondrial substrate carrier family protein, similar to peroxisomal Ca-dependent solute carrier (Oryctolagus cuniculus) GI:2352427 (mitochondrial carrier superfamily); contains INTERPRO:IPR001993 Mitochondrial substrate carrier family, INTERPRO:IPR0020		1.14332		0.842247			1.00126
																At4g15490	UDP-glucoronosyl/UDP-glucosyl transferase family protein, contains Pfam profile: PF00201 UDP-glucoronosyl and UDP-glucosyl transferase ;simalr to UDP-glucose:sinapate glucosyltransferase GI:9794913 from (Brassica napus)	1.14238	notDE	1.10175	np	np	notDE	notDE			2		At4g15490	UDP-glucoronosyl/UDP-glucosyl transferase family protein, contains Pfam profile: PF00201 UDP-glucoronosyl and UDP-glucosyl transferase ;simalr to UDP-glucose:sinapate glucosyltransferase GI:9794913 from (Brassica napus)			1.14238			1.10175
																At2g34390	major intrinsic family protein / MIP family protein, contains Pfam profile: MIP PF00230; an isoform contains a non-consensus GA-AG intron	1.1407	notDE	notDE	np	np	notDE	1.35969			2		At2g34390	major intrinsic family protein / MIP family protein, contains Pfam profile: MIP PF00230; an isoform contains a non-consensus GA-AG intron		1.1407		0.71441						1.35969
																At5g15490	UDP-glucose 6-dehydrogenase, putative, very strong similarity to SP|Q96558 UDP-glucose 6-dehydrogenase (EC 1.1.1.22) (UDP-Glc dehydrogenase) (UDP-GlcDH) (UDPGDH) {Glycine max}; contains Pfam profiles PF03721: UDP-glucose/GDP-mannose dehydrogenase family N	1.13989	1.2657	notDE	notDE	notDE	notDE	notDE			2		At5g15490	UDP-glucose 6-dehydrogenase, putative, very strong similarity to SP|Q96558 UDP-glucose 6-dehydrogenase (EC 1.1.1.22) (UDP-Glc dehydrogenase) (UDP-GlcDH) (UDPGDH) {Glycine max}; contains Pfam profiles PF03721: UDP-glucose/GDP-mannose dehydrogenase family N				1.13989	1.2657
																At4g11460	protein kinase family protein, contains Pfam PF00069: Protein kinase domain	1.13983	notDE	notDE	np	np	notDE	4.29129			2		At4g11460	protein kinase family protein, contains Pfam PF00069: Protein kinase domain		1.13983									4.29129
																At3g62040	haloacid dehalogenase-like hydrolase family protein, similarity to SP|P53078 SSM1 protein {Saccharomyces cerevisiae}; contains InterPro accession IPR005834: Haloacid dehalogenase-like hydrolase	1.1305	notDE	notDE	notDE	notDE	notDE	1.56699			2		At3g62040	haloacid dehalogenase-like hydrolase family protein, similarity to SP|P53078 SSM1 protein {Saccharomyces cerevisiae}; contains InterPro accession IPR005834: Haloacid dehalogenase-like hydrolase			1.1305								1.56699
																At1g20670	DNA-binding bromodomain-containing protein, contains bromodomain, INTERPRO:IPR001487	1.12582	notDE	notDE	notDE	notDE	notDE	1.03691			2		At1g20670	DNA-binding bromodomain-containing protein, contains bromodomain, INTERPRO:IPR001487			1.12582								1.03691
																At1g51090	heavy-metal-associated domain-containing protein, contains Pfam profile PF00403: Heavy-metal-associated domain	1.12294	notDE	notDE	np	np	notDE	1.36943			2		At1g51090	heavy-metal-associated domain-containing protein, contains Pfam profile PF00403: Heavy-metal-associated domain		1.12294								1.36943
																At3g16150	L-asparaginase, putative / L-asparagine amidohydrolase, putative, similar to Swiss-Prot:P30364 L-asparaginase (EC 3.5.1.1) (L-asparagine amidohydrolase) (Lupinus angustifolius)	1.12176	notDE	1.05063	np	np	notDE	notDE			2		At3g16150	L-asparaginase, putative / L-asparagine amidohydrolase, putative, similar to Swiss-Prot:P30364 L-asparaginase (EC 3.5.1.1) (L-asparagine amidohydrolase) (Lupinus angustifolius)			1.12176				1.05063
																At1g78370	Encodes glutathione transferase belonging to the tau class of GSTs. Naming convention according to Wagner et al. (2002).	1.11206	notDE	1.61737	notDE	notDE	notDE	notDE			2		At1g78370	Encodes glutathione transferase belonging to the tau class of GSTs. Naming convention according to Wagner et al. (2002).		1.11206				1.61737
																At4g23190	Encodes putative receptor-like protein kinase that is induced by the soil-borne vascular bacteria, Ralstonia solanacearum. Naming convention from Chen et al 2003 (PMID 14756307)	1.10956	notDE	notDE	np	np	1.20754	notDE			2		At4g23190	Encodes putative receptor-like protein kinase that is induced by the soil-borne vascular bacteria, Ralstonia solanacearum. Naming convention from Chen et al 2003 (PMID 14756307)	1.10956			1.01498					1.20754
																At4g28590	expressed protein,	1.09682	notDE	notDE	np	np	notDE	1.26142			2		At4g28590	expressed protein,			1.09682								1.26142
																At1g49320	BURP domain-containing protein, similarity to SP|Q08298 Dehydration-responsive protein RD22 precursor {Arabidopsis thaliana}; contains Pfam profile PF03181: BURP domain	1.08035	notDE	notDE	notDE	notDE	notDE	1.00164			2		At1g49320	BURP domain-containing protein, similarity to SP|Q08298 Dehydration-responsive protein RD22 precursor {Arabidopsis thaliana}; contains Pfam profile PF03181: BURP domain				1.08035						1.00164
																At1g73380	expressed protein	1.07761	notDE	notDE	np	np	notDE	1.52107			2		At1g73380	expressed protein			1.07761								1.52107
																At4g27870	integral membrane family protein, contains Pfam PF01988: Integral membrane protein	1.07636	1.07685	np	notDE	notDE	np	np			2		At4g27870	integral membrane family protein, contains Pfam PF01988: Integral membrane protein		1.07636			1.07685
																At1g48470	Encodes cytosolic glutamine synthase isozyme. Expression of mRNA is not detectible in roots.	1.07529	notDE	notDE	np	np	notDE	notDE		1.239	2		At1g48470	Encodes cytosolic glutamine synthase isozyme. Expression of mRNA is not detectible in roots.				1.07529													1.239
																At1g71100	ribose 5-phosphate isomerase-related, similar to ribose-5-phosphate isomerase GI:18654317 from (Spinacia oleracea)	1.06993	1.2964	notDE	np	np	notDE	notDE			2		At1g71100	ribose 5-phosphate isomerase-related, similar to ribose-5-phosphate isomerase GI:18654317 from (Spinacia oleracea)				1.06993	1.2964
																At2g41710	ovule development protein, putative, similar to ovule development protein AINTEGUMENTA (GI:1209099) (Arabidopsis thaliana);Pfam domain (PF00847)	1.06553	notDE	notDE	notDE	notDE	notDE	1.1158			2		At2g41710	ovule development protein, putative, similar to ovule development protein AINTEGUMENTA (GI:1209099) (Arabidopsis thaliana);Pfam domain (PF00847)				1.06553							1.1158
																At1g14480	ankyrin repeat family protein, contains Pfam domain, PF00023: Ankyrin repeat	1.05609	notDE	notDE	np	np	notDE	1.64073			2		At1g14480	ankyrin repeat family protein, contains Pfam domain, PF00023: Ankyrin repeat	1.05609	1.00154									1.64073
																At1g14260	zinc finger (C3HC4-type RING finger) family protein, contains Pfam domain, PF00097: Zinc finger, C3HC4 type (RING finger)	1.04355	notDE	notDE	np	np	notDE	1.24597			2		At1g14260	zinc finger (C3HC4-type RING finger) family protein, contains Pfam domain, PF00097: Zinc finger, C3HC4 type (RING finger)			1.04355								1.24597
																At1g35530	DEAD/DEAH box helicase, putative, low similarity to RNA helicase/RNAseIII CAF protein (Arabidopsis thaliana) GI:6102610; contains Pfam profiles PF00270: DEAD/DEAH box helicase, PF00271: Helicase conserved C-terminal domain	1.04185	notDE	notDE	np	np	notDE	1.29194			2		At1g35530	DEAD/DEAH box helicase, putative, low similarity to RNA helicase/RNAseIII CAF protein (Arabidopsis thaliana) GI:6102610; contains Pfam profiles PF00270: DEAD/DEAH box helicase, PF00271: Helicase conserved C-terminal domain			1.04185							1.29194
																At4g36620	zinc finger (GATA type) family protein	1.03663	notDE	notDE	np	np	1.09247	notDE			2		At4g36620	zinc finger (GATA type) family protein			1.03663					1.09247
																At5g23920	expressed protein,	1.03523	notDE	notDE	notDE	notDE	1.20039	notDE			2		At5g23920	expressed protein,			1.03523					1.20039
																At2g01610	invertase/pectin methylesterase inhibitor family protein, low similarity to SP|Q42534 Pectinesterase 2 precursor (EC 3.1.1.11) (Pectin methylesterase 2) (PE 2) {Arabidopsis thaliana}; contains Pfam profile PF04043: Plant invertase/pectin methylesterase in	1.03323	notDE	notDE	np	np	1.29757	notDE			2		At2g01610	invertase/pectin methylesterase inhibitor family protein, low similarity to SP|Q42534 Pectinesterase 2 precursor (EC 3.1.1.11) (Pectin methylesterase 2) (PE 2) {Arabidopsis thaliana}; contains Pfam profile PF04043: Plant invertase/pectin methylesterase in			1.03323						1.29757
																At4g01270	zinc finger (C3HC4-type RING finger) family protein, contains Pfam profile: PF00097 zinc finger, C3HC4 type (RING finger)	1.02994	notDE	notDE	np	np	notDE	1.07532			2		At4g01270	zinc finger (C3HC4-type RING finger) family protein, contains Pfam profile: PF00097 zinc finger, C3HC4 type (RING finger)	1.02994			0.78065							1.07532
																At1g11840	ATGLX1 mRNA for Glyoxalase I homolog, complete cds	1.0273	notDE	1.51589	notDE	notDE	notDE	notDE			2		At1g11840	ATGLX1 mRNA for Glyoxalase I homolog, complete cds				1.0273		1.51589	1.09495
																At5g67160	transferase family protein, similar to anthranilate N-hydroxycinnamoyl/benzoyltransferase, Dianthus caryophyllus (gi:2239091); contains Pfam transferase family domain PF002458	1.02384	notDE	1.3873	notDE	notDE	notDE	notDE			2		At5g67160	transferase family protein, similar to anthranilate N-hydroxycinnamoyl/benzoyltransferase, Dianthus caryophyllus (gi:2239091); contains Pfam transferase family domain PF002458	1.02384					1.3873
																At3g03190	Encodes glutathione transferase belonging to the phi class of GSTs. Naming convention according to Wagner et al. (2002).	1.0207	notDE	2.03185	notDE	notDE	notDE	notDE			2		At3g03190	Encodes glutathione transferase belonging to the phi class of GSTs. Naming convention according to Wagner et al. (2002).			1.0207			2.03185	1.44414
																At1g70350	expressed protein	1.00993	notDE	notDE	np	np	notDE	1.02138			2		At1g70350	expressed protein			1.00993								1.02138
																At2g45300	3-phosphoshikimate 1-carboxyvinyltransferase / 5-enolpyruvylshikimate-3-phosphate / EPSP synthase, nearly identical to SP|P05466	1.00704	1.10075	np	notDE	notDE	np	np			2		At2g45300	3-phosphoshikimate 1-carboxyvinyltransferase / 5-enolpyruvylshikimate-3-phosphate / EPSP synthase, nearly identical to SP|P05466				1.00704	1.10075
																At2g23120	expressed protein	1.00509	notDE	notDE	1.23538	notDE	notDE	notDE			2		At2g23120	expressed protein			1.00509											1.16017	1.23538
																At3g09490	chloroplast lumen common family protein, 2 TPR domains; similar to chloroplast lumen proteins (GI:4056493 (F3G5.19)(At2g37400)) and (GI:7413648 (T22P11.180),(At5g02590)) (Arabidopsis thaliana); +	1.00259	notDE	notDE	np	np	notDE	1.27068			2		At3g09490	chloroplast lumen common family protein, 2 TPR domains; similar to chloroplast lumen proteins (GI:4056493 (F3G5.19)(At2g37400)) and (GI:7413648 (T22P11.180),(At5g02590)) (Arabidopsis thaliana); +			1.00259								1.27068
																At4g17490		np	notDE	notDE	1.77957	notDE	notDE	notDE			1		At4g17490															1.16021	1.77957
																At5g64572		np	np	notDE	np	np	notDE	2.63905			1		At5g64572											1.28577	2.63905
																At4g24010		np	1.31092	notDE	np	np	notDE	notDE			1		At4g24010						1.31092
																At3g61890		np	notDE	notDE	notDE	notDE	notDE	notDE	1.3		1		At3g61890
																At1g23940		np	np	1.33438	np	np	notDE	notDE			1		At1g23940							1.33438
																At5g19230		np	np	np	1.1251	notDE	np	np			1		At5g19230																1.1251
																At4g31290		np	1.50252	notDE	notDE	notDE	notDE	notDE			1		At4g31290						1.50252
																At1g72930		np	notDE	np	1.04694	notDE	np	np			1		At1g72930																1.04694
																At3g10985		np	1.31498	np	np	np	np	np			1		At3g10985						1.31498
																At1g26730		np	1.02218	notDE	np	np	notDE	notDE			1		At1g26730						1.02218
																At1g10630		np	notDE	notDE	notDE	notDE	notDE	notDE		1.435	1		At1g10630																		1.435
																At1g77885		np	1.26201	np	np	np	np	np			1		At1g77885						1.26201
																At1g06620		np	2.17789	notDE	np	np	notDE	notDE			1		At1g06620						2.17789
																At1g33260		np	1.81044	notDE	np	np	notDE	notDE			1		At1g33260						1.81044
																At1g19020		np	1.53457	notDE	np	np	notDE	notDE			1		At1g19020						1.53457
																At5g28237		np	2.65785	np	np	np	np	np			1		At5g28237						2.65785
																At2g46510		np	1.70838	notDE	np	np	notDE	notDE			1		At2g46510						1.70838
																At1g53233		np	np	notDE	np	np	notDE	1.97227			1		At1g53233												1.97227
																At4g10955		np	np	1.15101	np	np	notDE	notDE			1		At4g10955								1.15101
																At1g06640		np	1.43405	notDE	notDE	notDE	notDE	notDE			1		At1g06640						1.43405
																At3g27720		np	np	notDE	np	np	notDE	1.43487			1		At3g27720											1.2095	1.43487
																At4g30740		np	np	notDE	np	np	notDE	1.52197			1		At4g30740												1.52197
																At1g07530		np	notDE	notDE	notDE	notDE	notDE	notDE	1.12		1		At1g07530
																At1g43330		np	np	notDE	np	np	notDE	1.23592			1		At1g43330											1.23592
																At5g18490		np	notDE	notDE	np	np	notDE	notDE		1.041	1		At5g18490																			1.041
																At2g25735		np	1.19229	notDE	np	np	notDE	notDE			1		At2g25735						1.19229
																At2g06255		np	1.31841	notDE	np	np	notDE	notDE			1		At2g06255						1.31841
																At5g01215		np	np	notDE	np	np	notDE	1.15445			1		At5g01215												1.15445
																At1g56650		np	1.66799	notDE	notDE	notDE	notDE	notDE			1		At1g56650						1.66799
																At4g17700		np	1.03531	notDE	np	np	notDE	notDE			1		At4g17700						1.03531
																At5g34831		np	1.90323	np	np	np	np	np			1		At5g34831						1.90323
																At2g29870		np	notDE	notDE	np	np	notDE	1.35969			1		At2g29870											1.35969
																At5g48657		np	1.21512	np	np	np	np	np			1		At5g48657						1.21512
																At5g64120		np	2.24273	notDE	notDE	notDE	notDE	notDE			1		At5g64120						2.24273
																At5g47560		np	notDE	notDE	notDE	notDE	notDE	notDE	1.356		1		At5g47560
																At3g17609		np	notDE	notDE	np	np	notDE	notDE	1.592		1		At3g17609
																At5g55120		np	1.49241	notDE	notDE	notDE	notDE	notDE			1		At5g55120						1.49241
																At3g21755		np	np	np	np	np	1.50149	notDE			1		At3g21755									1.50149
																At1g51760;		np	np	notDE	np	np	notDE	1.31766			1		At1g51760;											1.31766
																At5g36800		np	notDE	notDE	np	np	notDE	1.37038			1		At5g36800											1.37038
																At5g25250		np	1.00501	np	notDE	notDE	np	np			1		At5g25250						1.00501
																At3g16390;		np	np	1.61181	np	np	notDE	notDE			1		At3g16390;							1.61181
																At1g79680		np	1.29216	notDE	np	np	notDE	notDE			1		At1g79680						1.29216
																At1g70910		np	1.0967	notDE	np	np	notDE	notDE			1		At1g70910						1.0967
																At3g26820		np	notDE	1.88204	np	np	notDE	notDE			1		At3g26820							1.88204
																At2g33110		np	np	notDE	np	np	notDE	1.45777			1		At2g33110												1.45777
																At3g52072		np	np	notDE	np	np	notDE	1.6897			1		At3g52072											1.6897	1.46206
																At3g14340		np	notDE	1.12067	np	np	notDE	notDE			1		At3g14340							1.12067
																At2g20120		np	notDE	notDE	np	np	notDE	1.40571			1		At2g20120											1.04944	1.40571
																At5g19110		np	1.77085	notDE	np	np	notDE	notDE			1		At5g19110						1.77085
																At1g76170		np	1.32151	notDE	np	np	notDE	notDE			1		At1g76170						1.32151
																At5g28030		np	np	notDE	np	np	notDE	notDE	1.21		1		At5g28030
																At4g15960		np	notDE	notDE	1.15581	notDE	notDE	notDE			1		At4g15960														1.15581
																At5g23490;		np	np	notDE	np	np	notDE	1.04447			1		At5g23490;												1.04447
																At4g36950		np	2.21666	np	np	np	np	np			1		At4g36950						2.21666
																At3g45590	expressed protein	notDE	notDE	notDE	np	np	notDE	1.80707			1		At3g45590	expressed protein											1.80707
																At2g18050	histone H1	notDE	notDE	notDE	notDE	notDE	notDE	1.83878			1		At2g18050	histone H1										1.24725	1.83878
																At2g37540	short-chain dehydrogenase/reductase family protein	notDE	notDE	notDE	notDE	notDE	notDE	2.11533			1		At2g37540	short-chain dehydrogenase/reductase family protein										1.67929	2.11533
																At5g64860	glycosyl hydrolase family 77 (4-alpha-glucanotransferase)	notDE	notDE	notDE	np	np	notDE	1.27319			1		At5g64860	glycosyl hydrolase family 77 (4-alpha-glucanotransferase)										1.10594	1.27319
																At5g03930	hypothetical protein	notDE	notDE	notDE	np	np	notDE	1.05627			1		At5g03930	hypothetical protein										1.05627
																At3g18295	expressed protein	notDE	notDE	notDE	np	np	notDE	1.26649			1		At3g18295	expressed protein										1.26649
																At3g27920	MYB family transcription factor (GL1)	notDE	notDE	notDE	np	np	1.17228	notDE			1		At3g27920	MYB family transcription factor (GL1)									1.17228
																At1g56200	expressed protein	notDE	notDE	notDE	notDE	notDE	notDE	1.48937			1		At1g56200	expressed protein											1.48937
																At2g24320	hypothetical protein	notDE	notDE	notDE	np	np	notDE	1.01271			1		At2g24320	hypothetical protein										1.01271
																At5g06110	cell division protein - related	notDE	notDE	notDE	np	np	notDE	1.03391			1		At5g06110	cell division protein - related											1.03391
																At1g01060	myb family transcription factor	notDE	notDE	notDE	notDE	notDE	1.62901	notDE			1		At1g01060	myb family transcription factor								1.62901
																At3g53360	pentatricopeptide (PPR) repeat-containing protein	notDE	notDE	notDE	np	np	notDE	1.09946			1		At3g53360	pentatricopeptide (PPR) repeat-containing protein											1.09946
																At5g02260	expansin, putative (EXP9)	notDE	notDE	notDE	notDE	notDE	notDE	1.66199			1		At5g02260	expansin, putative (EXP9)										1.23981	1.66199
																At1g04430	dehydration-induced protein-related	notDE	notDE	notDE	notDE	notDE	notDE	1.88082			1		At1g04430	dehydration-induced protein-related											1.88082
																At4g14590	expressed protein	notDE	notDE	1.10274	np	np	notDE	notDE			1		At4g14590	expressed protein						1.10274
																At3g02830	zinc finger protein 1 (zfn1)	notDE	notDE	notDE	np	np	2.05134	notDE			1		At3g02830	zinc finger protein 1 (zfn1)								2.05134
																At1g28610	lipase, putative	notDE	notDE	1.3975	np	np	notDE	notDE			1		At1g28610	lipase, putative						1.26696	1.3975
																At1g71730	expressed protein	notDE	notDE	notDE	notDE	notDE	notDE	1.21477			1		At1g71730	expressed protein											1.21477
																At1g59580	mitogen-activated protein kinase (MAPK), putative (MPK2)	notDE	notDE	notDE	notDE	notDE	notDE	1.14533			1		At1g59580	mitogen-activated protein kinase (MAPK), putative (MPK2)										1.14533	1.08448
																At2g47700	zinc finger (C3HC4-type RING finger) protein family	notDE	notDE	notDE	notDE	notDE	notDE	1.95481			1		At2g47700	zinc finger (C3HC4-type RING finger) protein family										1.68116	1.95481
																At1g14510	nucleic acid binding protein (alfin-1) -related	notDE	notDE	notDE	notDE	notDE	notDE	1.46283			1		At1g14510	nucleic acid binding protein (alfin-1) -related											1.46283
																At3g16740	F-box protein family	notDE	notDE	notDE	notDE	notDE	notDE	1.93377			1		At3g16740	F-box protein family										1.851	1.93377
																At5g59260	receptor lectin kinase, putative	notDE	notDE	notDE	np	np	notDE	1.00717			1		At5g59260	receptor lectin kinase, putative										1.00717
																At4g36410	ubiquitin-conjugating enzyme 17 (UBC17)	notDE	notDE	notDE	notDE	notDE	notDE	4.17449			1		At4g36410	ubiquitin-conjugating enzyme 17 (UBC17)										2.20947	4.17449
																At5g35750	histidine kinase-related protein	notDE	notDE	notDE	np	np	notDE	1.01177			1		At5g35750	histidine kinase-related protein										1.01177
																At3g51630	MAP kinase	notDE	notDE	notDE	notDE	notDE	1.27112	notDE			1		At3g51630	MAP kinase								1.27112
																At2g03730	ACT domain-containing protein	notDE	notDE	notDE	notDE	notDE	1.28084	notDE			1		At2g03730	ACT domain-containing protein								1.28084
																At1g74910	ADP-glucose pyrophosphorylase family	notDE	notDE	notDE	notDE	notDE	notDE	1.19441			1		At1g74910	ADP-glucose pyrophosphorylase family										1.19441	1.14276
																At2g31800	protein kinase -related	notDE	notDE	notDE	notDE	notDE	notDE	2.31806			1		At2g31800	protein kinase -related										1.46965	2.31806
																At1g54740	expressed protein	notDE	notDE	notDE	notDE	notDE	notDE	2.13137			1		At1g54740	expressed protein										2.13137	2.00276
																At1g77270	expressed protein	notDE	notDE	notDE	np	np	notDE	1.03381			1		At1g77270	expressed protein											1.03381
																At2g20410	expressed protein	notDE	notDE	notDE	np	np	notDE	1.22889			1		At2g20410	expressed protein											1.22889
																At4g02940	oxidoreductase, 2OG-Fe(II) oxygenase family	notDE	notDE	notDE	np	np	1.24853	notDE			1		At4g02940	oxidoreductase, 2OG-Fe(II) oxygenase family								1.24853
																At5g07770	formin homology 2 (FH2) domain-containing protein	notDE	notDE	notDE	np	np	notDE	1.47704			1		At5g07770	formin homology 2 (FH2) domain-containing protein										1.47704	1.42552
																At1g04400	cryptochrome 2 apo protein/blue light photoreceptor (PHH1)	notDE	notDE	notDE	notDE	notDE	notDE	1.74316			1		At1g04400	cryptochrome 2 apo protein/blue light photoreceptor (PHH1)										1.74316	1.46588
																At4g10910	expressed protein	notDE	notDE	notDE	np	np	notDE	3.51207			1		At4g10910	expressed protein										3.51207
																At4g08850	receptor protein kinase-related protein	notDE	notDE	notDE	notDE	notDE	notDE	1.39852			1		At4g08850	receptor protein kinase-related protein										1.16777	1.39852
																At5g02150	expressed protein	notDE	notDE	notDE	np	np	notDE	2.01473			1		At5g02150	expressed protein										2.01473	1.90537
																At3g46820	phosphoprotein phosphatase 1, PP1	notDE	notDE	notDE	notDE	notDE	notDE	1.11354			1		At3g46820	phosphoprotein phosphatase 1, PP1											1.11354
																At5g24500	expressed protein	notDE	notDE	notDE	np	np	notDE	1.45564			1		At5g24500	expressed protein											1.45564
																At1g79450	membrane protein common family	notDE	notDE	notDE	np	np	1.54543	notDE			1		At1g79450	membrane protein common family									1.54543
																At1g23050	expressed protein	notDE	notDE	notDE	np	np	notDE	3.11596			1		At1g23050	expressed protein											3.11596
																At5g20070	MutT/nudix family protein	notDE	notDE	notDE	np	np	1.22631	notDE			1		At5g20070	MutT/nudix family protein								1.22631
																At5g01900	WRKY family transcription factor	notDE	1.81312	np	np	np	np	np			1		At5g01900	WRKY family transcription factor					1.81312
																At4g02850	hypothetical protein	notDE	notDE	1.0986	np	np	notDE	notDE			1		At4g02850	hypothetical protein							1.0986
																At1g53510	mitogen-activated protein kinase (MAPK), putative (MPK18)	notDE	notDE	notDE	notDE	notDE	notDE	1.1712			1		At1g53510	mitogen-activated protein kinase (MAPK), putative (MPK18)											1.1712
																At1g70270	expressed protein	notDE	notDE	3.92057	np	np	notDE	notDE			1		At1g70270	expressed protein						3.92057
																At2g02740	hypothetical protein	notDE	notDE	notDE	np	np	notDE	1.36339			1		At2g02740	hypothetical protein											1.36339
																At3g55390	expressed integral membrane protein common family	notDE	notDE	notDE	np	np	notDE	2.55939			1		At3g55390	expressed integral membrane protein common family										2.10155	2.55939
																At4g03140	short-chain dehydrogenase/reductase family protein	notDE	notDE	notDE	np	np	1.04143	notDE			1		At4g03140	short-chain dehydrogenase/reductase family protein									1.04143
																At2g26170	thromboxane-A synthase, putative / cytochrome P450 family	notDE	notDE	notDE	np	np	1.29414	notDE			1		At2g26170	thromboxane-A synthase, putative / cytochrome P450 family								1.29414
																At3g06850	branched chain alpha-keto acid dehydrogenase E2 subunit	notDE	notDE	notDE	notDE	notDE	notDE	1.47323			1		At3g06850	branched chain alpha-keto acid dehydrogenase E2 subunit										1.47323	1.28072
																At3g09030	expressed protein	notDE	notDE	notDE	np	np	notDE	1.17634			1		At3g09030	expressed protein											1.17634
																At2g21070	hypothetical protein	notDE	notDE	notDE	np	np	notDE	2.18851			1		At2g21070	hypothetical protein											2.18851
																At1g35580	invertase -related	notDE	notDE	notDE	notDE	notDE	notDE	1.74237			1		At1g35580	invertase -related											1.74237
																At3g02510	expressed protein	notDE	1.07902	np	np	np	np	np			1		At3g02510	expressed protein					1.07902
																At5g19890	peroxidase, putative	notDE	notDE	notDE	notDE	notDE	notDE	1.03735			1		At5g19890	peroxidase, putative										1.03735
																At4g32160	expressed protein	notDE	notDE	notDE	notDE	notDE	notDE	1.20502			1		At4g32160	expressed protein											1.20502
																At2g26240	expressed protein	notDE	notDE	notDE	np	np	notDE	1.11692			1		At2g26240	expressed protein										1.11692	1.06184
																At5g67310		notDE	1.65214	notDE	np	np	notDE	notDE			1		At5g67310						1.65214
																At2g35460	harpin-induced protein 1 family (HIN1)	notDE	notDE	notDE	np	np	notDE	1.55649			1		At2g35460	harpin-induced protein 1 family (HIN1)										1.55649
																At2g35480	expressed protein	notDE	notDE	notDE	notDE	notDE	notDE	1.01208			1		At2g35480	expressed protein											1.01208
																At1g71410	protein kinase family	notDE	notDE	notDE	np	np	notDE	1.66519			1		At1g71410	protein kinase family											1.66519
																At4g05270	ubiquitin family	notDE	notDE	notDE	np	np	notDE	1.98042			1		At4g05270	ubiquitin family										1.98042
																At5g53460	glutamate synthase [NADH], chloroplast, putative	notDE	notDE	notDE	notDE	notDE	notDE	1.41524			1		At5g53460	glutamate synthase [NADH], chloroplast, putative											1.41524
																At2g46735	expressed protein	notDE	notDE	1.11658	np	np	notDE	notDE			1		At2g46735	expressed protein						1.11658
																At3g21630	protein kinase family	notDE	notDE	notDE	notDE	notDE	notDE	1.45005			1		At3g21630	protein kinase family											1.45005
																At4g26070	mitogen-activated protein kinase kinase (MAPKK)(MKK1/MEK1)	notDE	notDE	notDE	np	np	notDE	1.92095			1		At4g26070	mitogen-activated protein kinase kinase (MAPKK)(MKK1/MEK1)										1.52654	1.92095
																At2g23330	retroelement pol polyprotein -related	notDE	notDE	notDE	np	np	notDE	1.5328			1		At2g23330	retroelement pol polyprotein -related											1.5328
																At3g46130	Myb family transcription factor	notDE	notDE	notDE	np	np	1.71401	notDE			1		At3g46130	Myb family transcription factor								1.71401
																At5g01750	expressed protein	notDE	notDE	notDE	notDE	notDE	notDE	1.38178			1		At5g01750	expressed protein										1.32426	1.38178
																At2g43850	protein kinase -related	notDE	notDE	notDE	notDE	notDE	notDE	1.56566			1		At2g43850	protein kinase -related											1.56566
																At3g22450	hypothetical protein	notDE	notDE	notDE	np	np	notDE	1.42079			1		At3g22450	hypothetical protein										1.42079
																At1g07090	expressed protein	notDE	notDE	notDE	np	np	notDE	1.16875			1		At1g07090	expressed protein											1.16875
																At5g40660	expressed protein	notDE	notDE	notDE	np	np	notDE	1.10317			1		At5g40660	expressed protein											1.10317
																At1g26870	No apical meristem (NAM) protein family	notDE	notDE	notDE	np	np	notDE	1.29119			1		At1g26870	No apical meristem (NAM) protein family											1.29119
																At3g19350	hypothetical protein	notDE	notDE	notDE	np	np	notDE	1.09311			1		At3g19350	hypothetical protein										1.02943	1.09311
																At3g44190	pyridine nucleotide-disulphide oxidoreductase family	notDE	notDE	notDE	np	np	notDE	notDE	1.742		1		At3g44190	pyridine nucleotide-disulphide oxidoreductase family
																At4g25870	expressed protein	notDE	notDE	notDE	np	np	notDE	1.17254			1		At4g25870	expressed protein											1.17254
																At2g17000	hypothetical protein	notDE	notDE	notDE	np	np	notDE	1.6587			1		At2g17000	hypothetical protein										1.6587
																At3g14350	leucine-rich repeat transmembrane protein kinase, putative	notDE	notDE	1.12067	notDE	notDE	notDE	notDE			1		At3g14350	leucine-rich repeat transmembrane protein kinase, putative						1.12067
																At3g22370	alternative oxidase 1a, mitochondrial (AOX1A)	notDE	notDE	notDE	notDE	notDE	notDE	notDE	1.721		1		At3g22370	alternative oxidase 1a, mitochondrial (AOX1A)
																At2g42280	bHLH protein family	notDE	notDE	notDE	notDE	notDE	notDE	1.63363			1		At2g42280	bHLH protein family										1.13124	1.63363
																At3g55110	ABC transporter family protein	notDE	notDE	1.13745	np	np	notDE	notDE			1		At3g55110	ABC transporter family protein						1.13745
																At1g13980	pattern formation protein EMB30	notDE	notDE	notDE	np	np	notDE	notDE	1.421		1		At1g13980	pattern formation protein EMB30
																At3g06280	hypothetical protein	notDE	notDE	notDE	np	np	notDE	1.61536			1		At3g06280	hypothetical protein										1.61536
																At5g55260	serine/threonine protein phosphatase	notDE	notDE	notDE	np	np	1.48742	notDE			1		At5g55260	serine/threonine protein phosphatase								1.48742
																At1g14740	expressed protein	notDE	notDE	notDE	notDE	notDE	notDE	1.98525			1		At1g14740	expressed protein										1.023	1.98525
																At5g09270	expressed protein	notDE	notDE	notDE	np	np	notDE	1.7476			1		At5g09270	expressed protein											1.7476
																At5g65660	proline-rich protein-related	notDE	notDE	notDE	np	np	notDE	1.93816			1		At5g65660	proline-rich protein-related										1.93816	1.12161
																At1g48300	expressed protein	notDE	notDE	notDE	notDE	notDE	notDE	1.01077			1		At1g48300	expressed protein											1.01077
																At3g62260	protein phosphatase 2C (PP2C), putative	notDE	notDE	1.71233	notDE	notDE	notDE	notDE			1		At3g62260	protein phosphatase 2C (PP2C), putative							1.71233
																At5g35830	ankyrin family	notDE	notDE	1.11289	np	np	notDE	notDE			1		At5g35830	ankyrin family							1.11289
																At5g65310	homeobox-leucine zipper protein ATHB-5 (HD-Zip protein ATHB-5)	notDE	notDE	notDE	notDE	notDE	notDE	1.36473			1		At5g65310	homeobox-leucine zipper protein ATHB-5 (HD-Zip protein ATHB-5)											1.36473
																At5g62200	expressed protein	notDE	notDE	notDE	np	np	notDE	1.20522			1		At5g62200	expressed protein										1.20522	1.06342
																At1g69380		notDE	1.08942	notDE	np	np	notDE	notDE			1		At1g69380						1.08942
																At1g76660	expressed protein	notDE	notDE	notDE	notDE	notDE	notDE	1.34819			1		At1g76660	expressed protein											1.34819
																At5g45250	disease resistance protein RPS4 (TIR-NBS-LRR class), putative	notDE	notDE	notDE	np	np	notDE	1.00312			1		At5g45250	disease resistance protein RPS4 (TIR-NBS-LRR class), putative										1.00312
																At3g17740	expressed protein	notDE	notDE	1.25602	np	np	notDE	notDE			1		At3g17740	expressed protein						1.25602
																At1g66140	C2H2-type zinc finger protein -related	notDE	notDE	notDE	notDE	notDE	1.22536	notDE			1		At1g66140	C2H2-type zinc finger protein -related								1.22536
																At2g26510	membrane transporter -related	notDE	notDE	notDE	notDE	notDE	notDE	1.01629			1		At2g26510	membrane transporter -related											1.01629
																At3g48970	copper-binding protein family	notDE	notDE	notDE	notDE	notDE	notDE	1.22288			1		At3g48970	copper-binding protein family										1.22288
																At4g17670	senescence-associated protein -related	notDE	notDE	notDE	notDE	notDE	notDE	1.01471			1		At4g17670	senescence-associated protein -related											1.01471
																At3g26240	CHP-rich zinc finger protein, putative	notDE	notDE	notDE	np	np	notDE	1.60889			1		At3g26240	CHP-rich zinc finger protein, putative										1.60889
																At2g02710	receptor-related protein kinase	notDE	notDE	notDE	np	np	notDE	1.807			1		At2g02710	receptor-related protein kinase										1.74644	1.807
																At2g45850	AT-hook DNA-binding protein -related	notDE	notDE	notDE	np	np	notDE	1.50635			1		At2g45850	AT-hook DNA-binding protein -related											1.50635
																At1g60610	conserved hypothetical protein	notDE	notDE	notDE	notDE	notDE	1.67545	notDE			1		At1g60610	conserved hypothetical protein								1.67545
																At1g07220	expressed protein	notDE	notDE	notDE	np	np	notDE	1.00038			1		At1g07220	expressed protein											1.00038
																At1g73200	hypothetical protein	notDE	notDE	notDE	np	np	notDE	1.09233			1		At1g73200	hypothetical protein											1.09233
																At5g62350	pectinesterase family	notDE	notDE	notDE	notDE	notDE	notDE	1.49635			1		At5g62350	pectinesterase family											1.49635
																At5g40390	glycosyl hydrolase family 36	notDE	1.05145	notDE	notDE	notDE	notDE	notDE			1		At5g40390	glycosyl hydrolase family 36					1.05145
																At1g33440	nitrate transporter NTL1 -related	notDE	notDE	notDE	np	np	notDE	1.14101			1		At1g33440	nitrate transporter NTL1 -related										1.14101
																At5g59480		notDE	1.32131	notDE	np	np	notDE	notDE			1		At5g59480						1.32131
																At2g19880	expressed protein	notDE	notDE	notDE	np	np	notDE	1.44803			1		At2g19880	expressed protein											1.44803
																At3g48720	transferase family	notDE	notDE	notDE	np	np	notDE	1.47479			1		At3g48720	transferase family										1.29419	1.47479
																At5g01930	glycosyl hydrolase family 5/cellulase ((1-4)-beta-mannan endohydrolase)	notDE	notDE	notDE	notDE	notDE	notDE	1.19617			1		At5g01930	glycosyl hydrolase family 5/cellulase ((1-4)-beta-mannan endohydrolase)											1.19617
																At2g25490	F-box protein family, AtFBL6	notDE	1.02413	notDE	notDE	notDE	notDE	notDE			1		At2g25490	F-box protein family, AtFBL6					1.02413
																At2g01420	auxin transport protein, putative	notDE	notDE	notDE	notDE	notDE	notDE	2.05296			1		At2g01420	auxin transport protein, putative										1.12197	2.05296
																At5g11260	bZIP protein HY5	notDE	notDE	notDE	notDE	notDE	1.14967	notDE			1		At5g11260	bZIP protein HY5								1.14967
																At5g17860	cation exchanger, putative (CAX7)	notDE	notDE	notDE	np	np	1.00136	notDE			1		At5g17860	cation exchanger, putative (CAX7)								1.00136
																At1g10210	mitogen-activated protein kinase (MAPK), putative (MPK1)	notDE	notDE	notDE	np	np	notDE	1.19607			1		At1g10210	mitogen-activated protein kinase (MAPK), putative (MPK1)											1.19607
																At2g22100	RRM-containing RNA-binding protein	notDE	notDE	1.33349	np	np	notDE	notDE			1		At2g22100	RRM-containing RNA-binding protein						1.33349
																At2g22760	bHLH protein	notDE	notDE	1.31924	np	np	notDE	notDE			1		At2g22760	bHLH protein						1.31924
																At5g14540	proline-rich protein family	notDE	notDE	notDE	notDE	notDE	notDE	1.6004			1		At5g14540	proline-rich protein family											1.6004
																At5g17800	myb family transcription factor (MYB56)	notDE	notDE	notDE	np	np	notDE	1.00279			1		At5g17800	myb family transcription factor (MYB56)											1.00279
																At3g57410	villin 3 fragment	notDE	notDE	notDE	notDE	notDE	notDE	1.40334			1		At3g57410	villin 3 fragment											1.40334
																At5g38260	serine/threonine protein kinase, putative	notDE	notDE	1.77358	np	np	notDE	notDE			1		At5g38260	serine/threonine protein kinase, putative							1.77358
																At4g38440	expressed protein	notDE	notDE	notDE	notDE	notDE	notDE	1.47223			1		At4g38440	expressed protein											1.47223
																At4g11670	expressed protein	notDE	1.31013	notDE	notDE	notDE	notDE	notDE			1		At4g11670	expressed protein					1.31013
																At1g78260	RNA recognition motif (RRM)-containing protein	notDE	notDE	notDE	notDE	notDE	notDE	2.21743			1		At1g78260	RNA recognition motif (RRM)-containing protein										1.28992	2.21743
																At1g30000	glycoside hydrolase family 47	notDE	notDE	notDE	np	np	notDE	1.25377			1		At1g30000	glycoside hydrolase family 47											1.25377
																At1g54960	protein kinase, putative	notDE	notDE	notDE	np	np	notDE	1.04705			1		At1g54960	protein kinase, putative											1.04705
																At3g15040	expressed protein	notDE	notDE	notDE	np	np	notDE	1.50243			1		At3g15040	expressed protein										1.50243	1.35161
																At1g19770	purine permease-related	notDE	notDE	notDE	notDE	notDE	notDE	1.99055			1		At1g19770	purine permease-related										1.07492	1.99055
																At1g72850	disease resistance protein (TIR-NBS class), putative	notDE	notDE	notDE	np	np	1.68602	notDE			1		At1g72850	disease resistance protein (TIR-NBS class), putative								1.68602
																At1g50600	scarecrow-like transcription factor 5 (SCL5)	notDE	notDE	notDE	notDE	notDE	notDE	notDE	1.027		1		At1g50600	scarecrow-like transcription factor 5 (SCL5)
																At5g25190	ethylene responsive element binding protein, putative	notDE	notDE	notDE	np	np	notDE	1.94435			1		At5g25190	ethylene responsive element binding protein, putative											1.94435
																At2g18350	expressed protein	notDE	notDE	notDE	np	np	notDE	1.68507			1		At2g18350	expressed protein											1.68507
																At4g05060	VAMP (vesicle-associated membrane protein)-associated protein family	notDE	notDE	notDE	np	np	notDE	1.38447			1		At4g05060	VAMP (vesicle-associated membrane protein)-associated protein family											1.38447
																At1g27480	expressed protein	notDE	notDE	notDE	np	np	1.02575	notDE			1		At1g27480	expressed protein								1.02575
																At5g53310	expressed protein	notDE	notDE	notDE	notDE	notDE	notDE	1.77116			1		At5g53310	expressed protein											1.77116
																At4g22330	(AtCES1) Acyl-CoA independent ceramide synthase	notDE	notDE	notDE	notDE	notDE	notDE	1.24176			1		At4g22330	(AtCES1) Acyl-CoA independent ceramide synthase											1.24176
																At5g63480	expressed protein	notDE	notDE	notDE	np	np	notDE	1.91351			1		At5g63480	expressed protein											1.91351
																At2g17300	expressed protein	notDE	notDE	notDE	np	np	1.03972	notDE			1		At2g17300	expressed protein								1.03972
																At3g13310	DnaJ protein family	notDE	notDE	1.34853	notDE	notDE	notDE	notDE			1		At3g13310	DnaJ protein family						1.34853
																At3g13150	pentatricopeptide (PPR) repeat-containing protein	notDE	notDE	notDE	np	np	notDE	1.18004			1		At3g13150	pentatricopeptide (PPR) repeat-containing protein											1.18004
																At4g26400	expressed protein	notDE	notDE	notDE	notDE	notDE	notDE	1.51912			1		At4g26400	expressed protein											1.51912
																At2g22125	C2 domain-containing protein	notDE	notDE	notDE	notDE	notDE	notDE	1.05034			1		At2g22125	C2 domain-containing protein											1.05034
																At1g53280	expressed protein	notDE	notDE	notDE	notDE	notDE	1.27227	notDE			1		At1g53280	expressed protein								1.27227
																At5g64920	COP1-interacting protein CIP8	notDE	notDE	notDE	np	np	notDE	2.05928			1		At5g64920	COP1-interacting protein CIP8											2.05928
																At2g16850	putative plasma membrane intrinsic protein	notDE	np	notDE	notDE	notDE	notDE	1.08604			1		At2g16850	putative plasma membrane intrinsic protein										1.08604
																At5g10070	expressed protein	notDE	notDE	1.36175	np	np	notDE	notDE			1		At5g10070	expressed protein						1.36175
																At3g51910	heat shock transcription factor family	notDE	notDE	notDE	notDE	notDE	notDE	2.35664			1		At3g51910	heat shock transcription factor family											2.35664
																At3g60530	GATA zinc finger protein	notDE	notDE	notDE	notDE	notDE	notDE	2.0296			1		At3g60530	GATA zinc finger protein										2.02173	2.0296
																At5g51120	polyadenylate-binding protein (poly(A)-binding protein), putative	notDE	notDE	1.05757	notDE	notDE	notDE	notDE			1		At5g51120	polyadenylate-binding protein (poly(A)-binding protein), putative							1.05757
																At1g22600	seed maturation protein PM27 -related	notDE	notDE	notDE	np	np	notDE	1.67196			1		At1g22600	seed maturation protein PM27 -related											1.67196
																At4g32760	expressed protein	notDE	notDE	notDE	np	np	notDE	1.27679			1		At4g32760	expressed protein										1.14557	1.27679
																At2g30520	expressed protein	notDE	notDE	notDE	notDE	notDE	notDE	2.27726			1		At2g30520	expressed protein											2.27726
																At3g01560	proline-rich protein family	notDE	notDE	notDE	notDE	notDE	notDE	1.32383			1		At3g01560	proline-rich protein family											1.32383
																At5g54390	HAL2-related protein (Ahl)	notDE	notDE	notDE	np	np	1.25708	notDE			1		At5g54390	HAL2-related protein (Ahl)								1.25708
																At2g46210	delta-8 sphingolipid desaturase, putative	notDE	notDE	notDE	np	np	notDE	2.63312			1		At2g46210	delta-8 sphingolipid desaturase, putative											2.63312
																At2g33570	expressed protein	notDE	notDE	notDE	np	np	notDE	1.31647			1		At2g33570	expressed protein											1.31647
																At4g13110	expressed protein	notDE	1.1822	np	np	np	np	np			1		At4g13110	expressed protein					1.1822
																At4g37310	cytochrome P450, putative	notDE	notDE	notDE	np	np	1.62309	notDE			1		At4g37310	cytochrome P450, putative								1.62309
																At5g61530	auxin-regulated protein	notDE	notDE	notDE	notDE	notDE	notDE	1.38474			1		At5g61530	auxin-regulated protein										1.38474	1.32317
																At3g23590	expressed protein	notDE	notDE	notDE	notDE	notDE	notDE	1.07985			1		At3g23590	expressed protein											1.07985
																At1g69880	thioredoxin, putative	notDE	notDE	1.33732	np	np	notDE	notDE			1		At1g69880	thioredoxin, putative						1.33732
																At3g54000	expressed protein	notDE	notDE	notDE	np	np	notDE	1.76465			1		At3g54000	expressed protein											1.76465
																At3g05370	disease resistance protein family	notDE	notDE	notDE	np	np	notDE	1.26288			1		At3g05370	disease resistance protein family										1.09561	1.26288
																At1g62880	expressed protein	notDE	notDE	notDE	notDE	notDE	notDE	1.01871			1		At1g62880	expressed protein										1.01871
																At1g03010	phototropic response protein family	notDE	notDE	notDE	np	np	notDE	1.28312			1		At1g03010	phototropic response protein family										1.28312
																At2g46800	zinc transporter of Arabidopsis/metal tolerance protein (ZAT/MTP1)	notDE	notDE	notDE	notDE	notDE	notDE	1.00465			1		At2g46800	zinc transporter of Arabidopsis/metal tolerance protein (ZAT/MTP1)										1.00465
																At2g18990	ATP binding protein -related	notDE	notDE	notDE	np	np	notDE	1.11465			1		At2g18990	ATP binding protein -related											1.11465
																At1g51700	Dof zinc finger protein	notDE	notDE	1.54436	notDE	notDE	notDE	notDE			1		At1g51700	Dof zinc finger protein							1.54436
																At1g78460	expressed protein	notDE	notDE	notDE	np	np	notDE	3.0514			1		At1g78460	expressed protein										1.10163	3.0514
																At3g15710	signal peptidase 21kDa subunit -related	notDE	notDE	notDE	np	np	notDE	1.29317			1		At3g15710	signal peptidase 21kDa subunit -related											1.29317
																At4g24175	expressed protein	notDE	notDE	notDE	np	np	notDE	1.22511			1		At4g24175	expressed protein											1.22511
																At3g23810	S-adenosyl-L-homocysteinas -related	notDE	1.13867	notDE	notDE	notDE	notDE	notDE			1		At3g23810	S-adenosyl-L-homocysteinas -related					1.13867
																At3g28910	myb family transcription factor	notDE	notDE	notDE	np	np	notDE	1.41801			1		At3g28910	myb family transcription factor										1.41801
																At4g09840	hypothetical protein	notDE	notDE	notDE	np	np	1.75135	notDE			1		At4g09840	hypothetical protein								1.75135
																At5g02760	protein phosphatase - like protein	notDE	notDE	notDE	np	np	notDE	2.47195			1		At5g02760	protein phosphatase - like protein											2.47195
																At3g63010	expressed protein	notDE	notDE	1.27335	np	np	notDE	notDE			1		At3g63010	expressed protein						1.27335
																At5g23130	expressed protein	notDE	notDE	notDE	np	np	notDE	1.27662			1		At5g23130	expressed protein										1.05825	1.27662
																At5g16850	telomerase reverse transcriptase	notDE	notDE	notDE	notDE	notDE	1.06451	notDE			1		At5g16850	telomerase reverse transcriptase									1.06451
																At2g40670	response regulator 16	notDE	notDE	notDE	np	np	3.20125	notDE			1		At2g40670	response regulator 16								3.20125
																At5g59780	myb family transcription factor	notDE	notDE	1.69205	notDE	notDE	notDE	notDE			1		At5g59780	myb family transcription factor						1.69205
																At1g58340	MATE efflux protein - related	notDE	notDE	notDE	np	np	notDE	1.53668			1		At1g58340	MATE efflux protein - related										1.53668
																At5g17640	expressed protein	notDE	notDE	notDE	notDE	notDE	notDE	1.34927			1		At5g17640	expressed protein										1.34927
																At3g57420	expressed protein	notDE	notDE	notDE	notDE	notDE	notDE	1.30847			1		At3g57420	expressed protein											1.30847
																At4g24820	26S proteasome regulatory subunit (RPN7), putative	notDE	notDE	notDE	notDE	notDE	notDE	1.17608			1		At4g24820	26S proteasome regulatory subunit (RPN7), putative											1.17608
																At3g19660	expressed protein	notDE	notDE	notDE	notDE	notDE	1.19348	notDE			1		At3g19660	expressed protein								1.19348
																At5g46410	expressed protein	notDE	notDE	notDE	notDE	notDE	notDE	1.0757			1		At5g46410	expressed protein											1.0757
																At2g02860	sucrose transporter (sucrose-proton symporter), putative	notDE	notDE	notDE	np	np	notDE	notDE	1.007		1		At2g02860	sucrose transporter (sucrose-proton symporter), putative
																At1g33055	expressed protein	notDE	notDE	notDE	np	np	notDE	2.501			1		At1g33055	expressed protein											2.501
																At1g32270	syntaxin of plants, putative	notDE	notDE	notDE	np	np	notDE	1.9061			1		At1g32270	syntaxin of plants, putative											1.9061
																At4g27880	seven in absentia (sina) protein family	notDE	notDE	notDE	notDE	notDE	notDE	1.11923			1		At4g27880	seven in absentia (sina) protein family											1.11923
																At1g16520	expressed protein	notDE	notDE	notDE	notDE	notDE	notDE	1.16366			1		At1g16520	expressed protein										1.16366
																At1g53230	transcription factor 3 (TCP3)	notDE	notDE	notDE	notDE	notDE	notDE	1.97227			1		At1g53230	transcription factor 3 (TCP3)											1.97227
																At5g13710	24-sterol C-methyltransferase	notDE	notDE	notDE	np	np	notDE	3.15746			1		At5g13710	24-sterol C-methyltransferase										2.18864	3.15746
																At2g39480	ABC transporter family protein	notDE	notDE	notDE	np	np	notDE	1.25786			1		At2g39480	ABC transporter family protein										1.25786	1.25479
																At1g15230	expressed protein	notDE	notDE	1.30024	notDE	notDE	notDE	notDE			1		At1g15230	expressed protein						1.30024
																At2g38960	hypothetical protein	notDE	notDE	notDE	notDE	notDE	notDE	2.57877			1		At2g38960	hypothetical protein											2.57877
																At5g12220	expressed protein	notDE	notDE	notDE	np	np	notDE	1.13601			1		At5g12220	expressed protein											1.13601
																At3g04010		notDE	1.02397	notDE	np	np	notDE	notDE			1		At3g04010						1.02397
																At1g75380	wound-responsive protein -related	notDE	notDE	notDE	notDE	notDE	notDE	1.55742			1		At1g75380	wound-responsive protein -related											1.55742
																At5g49010	expressed protein	notDE	notDE	notDE	np	np	notDE	1.26642			1		At5g49010	expressed protein											1.26642
																At3g23030	auxin-responsive protein IAA2 (Indoleacetic acid-induced protein 2)	notDE	notDE	notDE	notDE	notDE	1.21953	notDE			1		At3g23030	auxin-responsive protein IAA2 (Indoleacetic acid-induced protein 2)									1.21953
																At3g45160	expressed protein	notDE	notDE	notDE	np	np	notDE	1.29054			1		At3g45160	expressed protein										1.29054
																At4g23820	polygalacturonase, putative	notDE	notDE	notDE	notDE	notDE	notDE	1.13716			1		At4g23820	polygalacturonase, putative											1.13716
																At1g59780	disease resistance protein (CC-NBS-LRR class), putative	notDE	notDE	1.68137	notDE	notDE	notDE	notDE			1		At1g59780	disease resistance protein (CC-NBS-LRR class), putative							1.68137
																At1g30720	FAD-linked oxidoreductase family	notDE	1.28582	np	notDE	notDE	np	np			1		At1g30720	FAD-linked oxidoreductase family					1.28582
																At3g15390	hypothetical protein	notDE	notDE	notDE	np	np	notDE	1.19			1		At3g15390	hypothetical protein										1.19
																At4g34200	D-3-phosphoglycerate dehydrogenase (3-PGDH), putative	notDE	notDE	notDE	notDE	notDE	1.41167	notDE			1		At4g34200	D-3-phosphoglycerate dehydrogenase (3-PGDH), putative								1.41167
																At3g25400	expressed protein	notDE	notDE	notDE	np	np	1.28063	notDE			1		At3g25400	expressed protein									1.28063
																At1g53170	ethylene responsive element binding factor 8	notDE	notDE	notDE	np	np	1.27893	notDE			1		At1g53170	ethylene responsive element binding factor 8								1.27893
																At3g57800	(bHLH060) putative bHLH transcription factor	notDE	notDE	notDE	np	np	notDE	1.77993			1		At3g57800	(bHLH060) putative bHLH transcription factor										1.34274	1.77993
																At5g02840	myb family transcription factor	notDE	notDE	notDE	notDE	notDE	1.82941	notDE			1		At5g02840	myb family transcription factor								1.82941
																At1g63880	disease resistance protein (TIR-NBS-LRR class), putative	notDE	notDE	notDE	np	np	notDE	2.15641			1		At1g63880	disease resistance protein (TIR-NBS-LRR class), putative											2.15641
																At1g21750	protein disulfide isomerase, putative	notDE	notDE	notDE	notDE	notDE	notDE	1.03611			1		At1g21750	protein disulfide isomerase, putative											1.03611
																At3g06020	hypothetical protein	notDE	notDE	notDE	np	np	2.34782	notDE			1		At3g06020	hypothetical protein								2.34782
																At4g29170	expressed protein	notDE	notDE	notDE	np	np	notDE	1.46302			1		At4g29170	expressed protein										1.46302
																At5g51680	proline-rich protein family	notDE	np	1.08474	np	np	notDE	notDE			1		At5g51680	proline-rich protein family						1.08474
																At2g43210	expressed protein	notDE	notDE	notDE	notDE	notDE	notDE	1.06594			1		At2g43210	expressed protein											1.06594
																At3g09920		notDE	1.13107	notDE	np	np	notDE	notDE			1		At3g09920						1.13107
																At3g26400	eukaryotic translation initiation factor 4B	notDE	notDE	notDE	notDE	notDE	notDE	notDE	1.008		1		At3g26400	eukaryotic translation initiation factor 4B
																At2g28780	expressed protein	notDE	notDE	notDE	np	np	notDE	2.80168			1		At2g28780	expressed protein										2.80168
																At5g11120	hypothetical protein	notDE	notDE	notDE	np	np	notDE	1.0941			1		At5g11120	hypothetical protein											1.0941
																At1g72180		notDE	1.00482	notDE	np	np	notDE	notDE			1		At1g72180						1.00482
																At4g17730	syntaxin of plants SYP23	notDE	notDE	notDE	notDE	notDE	1.22309	notDE			1		At4g17730	syntaxin of plants SYP23								1.22309
																At5g19530	spermine synthase (ACL5)	notDE	notDE	notDE	notDE	notDE	notDE	1.66087			1		At5g19530	spermine synthase (ACL5)										1.6088	1.66087
																At1g61900	expressed protein	notDE	notDE	notDE	notDE	notDE	notDE	1.44288			1		At1g61900	expressed protein										1.44288	1.0211
																At3g58750	citrate synthase -related protein	notDE	notDE	notDE	notDE	notDE	notDE	1.33002			1		At3g58750	citrate synthase -related protein											1.33002
																At4g37820	expressed protein	notDE	notDE	notDE	np	np	notDE	1.25251			1		At4g37820	expressed protein											1.25251
																At3g12520	sulphate transporter -related	notDE	notDE	notDE	np	np	1.21639	notDE			1		At3g12520	sulphate transporter -related								1.21639
																At3g25070	expressed protein	notDE	notDE	notDE	notDE	notDE	notDE	1.16379			1		At3g25070	expressed protein										1.06802	1.16379
																At5g62290	expressed protein	notDE	notDE	notDE	np	np	notDE	1.18435			1		At5g62290	expressed protein											1.18435
																At1g09630	GTP-binding protein, putative	notDE	notDE	notDE	notDE	notDE	notDE	1.00926			1		At1g09630	GTP-binding protein, putative											1.00926
																At2g28810	Dof zinc finger protein	notDE	notDE	notDE	notDE	notDE	notDE	1.0484			1		At2g28810	Dof zinc finger protein											1.0484
																At5g66650	expressed protein	notDE	2.21002	notDE	np	np	notDE	notDE			1		At5g66650	expressed protein					2.21002
																At2g39320	hypothetical protein	notDE	notDE	notDE	np	np	notDE	1.62158			1		At2g39320	hypothetical protein										1.43855	1.62158
																At3g24170	glutathione reductase, putative	notDE	notDE	notDE	notDE	notDE	1.22229	notDE			1		At3g24170	glutathione reductase, putative								1.22229
																At5g07950	expressed protein	notDE	notDE	notDE	np	np	notDE	1.20197			1		At5g07950	expressed protein											1.20197
																At3g04000	short-chain type dehydrogenase/reductase -related	notDE	notDE	1.18522	np	np	notDE	notDE			1		At3g04000	short-chain type dehydrogenase/reductase -related						1.18522
																At2g32340	expressed protein	notDE	notDE	notDE	np	np	1.64118	notDE			1		At2g32340	expressed protein									1.64118
																At4g19160	expressed protein	notDE	notDE	notDE	notDE	notDE	notDE	1.42989			1		At4g19160	expressed protein											1.42989
																At4g37330	cytochrome P450 family	notDE	notDE	notDE	notDE	notDE	1.08653	notDE			1		At4g37330	cytochrome P450 family								1.08653
																At5g57000	expressed protein	notDE	notDE	notDE	notDE	notDE	notDE	1.54228			1		At5g57000	expressed protein											1.54228
																At3g02550	lateral organ boundaries (LOB) domain protein 41 (LBD41)	notDE	notDE	notDE	notDE	notDE	notDE	1.20536			1		At3g02550	lateral organ boundaries (LOB) domain protein 41 (LBD41)											1.20536
																At1g15290	tetratricopeptide repeat (TPR)-containing protein	notDE	notDE	1.163	np	np	notDE	notDE			1		At1g15290	tetratricopeptide repeat (TPR)-containing protein							1.163
																At5g52640	heat shock protein 81-1 (HSP81-1/heat shock protein 83/HSP83)	notDE	notDE	notDE	notDE	notDE	notDE	notDE		1.281	1		At5g52640	heat shock protein 81-1 (HSP81-1/heat shock protein 83/HSP83)																	1.274	1.281
																At3g11180	oxidoreductase, 2OG-Fe(II) oxygenase family	notDE	1.13749	notDE	np	np	notDE	notDE			1		At3g11180	oxidoreductase, 2OG-Fe(II) oxygenase family					1.13749
																At5g64813	expressed protein	notDE	notDE	notDE	np	np	notDE	1.02004			1		At5g64813	expressed protein											1.02004
																At2g17450	RING zinc finger protein -related	notDE	notDE	notDE	notDE	notDE	notDE	1.919			1		At2g17450	RING zinc finger protein -related										1.38481	1.919
																At2g01330	transducin / WD-40 repeat protein family	notDE	notDE	notDE	np	np	1.01337	notDE			1		At2g01330	transducin / WD-40 repeat protein family								1.01337
																At1g20940	F-box protein family	notDE	notDE	notDE	np	np	notDE	1.31897			1		At1g20940	F-box protein family											1.31897
																At5g46450	disease resistance protein (TIR-NBS-LRR class), putative	notDE	notDE	notDE	np	np	notDE	1.30238			1		At5g46450	disease resistance protein (TIR-NBS-LRR class), putative											1.30238
																At2g40330	Bet v I allergen family	notDE	notDE	notDE	np	np	notDE	6.77433			1		At2g40330	Bet v I allergen family											6.77433
																At1g09790	phytochelatin synthetase -related	notDE	notDE	notDE	np	np	notDE	1.45697			1		At1g09790	phytochelatin synthetase -related											1.45697
																At4g37540	lateral organ boundaries (LOB) domain family	notDE	notDE	notDE	notDE	notDE	notDE	1.35045			1		At4g37540	lateral organ boundaries (LOB) domain family											1.35045
																At5g04200	putative latex-abundant protein	notDE	notDE	notDE	notDE	notDE	notDE	2.9182			1		At5g04200	putative latex-abundant protein											2.9182
																At2g40340	AP2 domain transcription factor, putative (DRE2B)	notDE	notDE	notDE	np	np	notDE	3.71875			1		At2g40340	AP2 domain transcription factor, putative (DRE2B)										3.71875	2.18666
																At3g02790	zinc finger (C2H2 type) protein family	notDE	notDE	notDE	np	np	notDE	1.15056			1		At3g02790	zinc finger (C2H2 type) protein family											1.15056
																At3g02070	expressed protein	notDE	notDE	notDE	notDE	notDE	notDE	2.75644			1		At3g02070	expressed protein										1.91271	2.75644
																At2g47770	expressed protein	notDE	notDE	1.20761	notDE	notDE	notDE	notDE			1		At2g47770	expressed protein						1.20761
																At2g01860	pentatricopeptide (PPR) repeat-containing protein	notDE	notDE	notDE	np	np	notDE	1.31868			1		At2g01860	pentatricopeptide (PPR) repeat-containing protein											1.31868
																At3g13784	glycosyl hydrolase family 32	notDE	notDE	notDE	np	np	notDE	1.02848			1		At3g13784	glycosyl hydrolase family 32											1.02848
																At2g20670	expressed protein	notDE	notDE	notDE	notDE	notDE	notDE	3.85571			1		At2g20670	expressed protein										2.96798	3.85571
																At4g20020	putative DAG protein	notDE	notDE	notDE	notDE	notDE	notDE	1.13674			1		At4g20020	putative DAG protein											1.13674
																At4g03550	callose synthase (1,3-beta-glucan synthase) family	notDE	notDE	notDE	np	np	notDE	1.49527			1		At4g03550	callose synthase (1,3-beta-glucan synthase) family											1.49527
																At4g36930	bHLH protein SPATULA (SPT)	notDE	notDE	notDE	np	np	notDE	1.82545			1		At4g36930	bHLH protein SPATULA (SPT)										1.19743	1.82545
																At3g26250		notDE	np	notDE	np	np	notDE	1.60889			1		At3g26250											1.60889
																At3g09600	myb family transcription factor	notDE	notDE	notDE	notDE	notDE	5.28692	notDE			1		At3g09600	myb family transcription factor								5.28692
																At5g24610	expressed protein	notDE	notDE	notDE	notDE	notDE	notDE	1.08069			1		At5g24610	expressed protein										1.08069
																At3g23170	expressed protein	notDE	notDE	notDE	notDE	notDE	1.34028	notDE			1		At3g23170	expressed protein								1.34028
																At3g25420	serine carboxypeptidase -related	notDE	notDE	notDE	np	np	notDE	1.38593			1		At3g25420	serine carboxypeptidase -related										1.38593	1.21027
																At4g13990	hypothetical protein	notDE	notDE	1.46461	np	np	notDE	notDE			1		At4g13990	hypothetical protein						1.19497	1.46461
																At1g27390	protein import receptor -related	notDE	notDE	notDE	notDE	notDE	notDE	1.13714			1		At1g27390	protein import receptor -related											1.13714
																At1g01780	LIM domain protein -related	notDE	notDE	notDE	notDE	notDE	notDE	1.8037			1		At1g01780	LIM domain protein -related										1.15956	1.8037
																At2g21210	auxin-induced (indole-3-acetic acid induced) protein, putative	notDE	notDE	notDE	np	np	1.21447	notDE			1		At2g21210	auxin-induced (indole-3-acetic acid induced) protein, putative								1.21447
																At5g06170	sucrose transporter (sucrose-proton symporter), putative	notDE	np	notDE	np	np	notDE	notDE	1.178		1		At5g06170	sucrose transporter (sucrose-proton symporter), putative
																At5g46850	hypothetical protein	notDE	notDE	notDE	np	np	notDE	1.25746			1		At5g46850	hypothetical protein											1.25746
																At5g12970	C2 domain-containing protein	notDE	notDE	notDE	notDE	notDE	notDE	1.54457			1		At5g12970	C2 domain-containing protein										1.54457
																At5g51130	expressed protein	notDE	notDE	notDE	notDE	notDE	notDE	1.04661			1		At5g51130	expressed protein											1.04661
																At5g20990	MOLYBDOPTERIN BIOSYNTHESIS CNX1 PROTEIN	notDE	notDE	notDE	notDE	notDE	notDE	1.27459			1		At5g20990	MOLYBDOPTERIN BIOSYNTHESIS CNX1 PROTEIN											1.27459
																At2g37150	zinc finger (C3HC4-type RING finger) protein family	notDE	notDE	notDE	notDE	notDE	notDE	1.1015			1		At2g37150	zinc finger (C3HC4-type RING finger) protein family										1.0374	1.1015
																At4g25835	mitochondrial protein -related	notDE	notDE	notDE	np	np	notDE	2.37667			1		At4g25835	mitochondrial protein -related										2.37667	1.72123
																At5g43700	auxin-responsive protein IAA4 (Indoleacetic acid-induced protein 4) (Auxin-induced protein AUX2-11)	notDE	notDE	notDE	notDE	notDE	notDE	1.09721			1		At5g43700	auxin-responsive protein IAA4 (Indoleacetic acid-induced protein 4) (Auxin-induced protein AUX2-11)											1.09721
																At3g23960	F-box protein family	notDE	notDE	notDE	np	np	notDE	3.43671			1		At3g23960	F-box protein family											3.43671
																At3g26550	CHP-rich zinc finger protein, putative	notDE	notDE	notDE	np	np	notDE	1.82811			1		At3g26550	CHP-rich zinc finger protein, putative										1.82811
																At1g54460	expressed protein	notDE	notDE	notDE	notDE	notDE	notDE	1.07891			1		At1g54460	expressed protein											1.07891
																At3g51860	cation exchanger, putative (CAX3)	notDE	notDE	notDE	np	np	1.46798	notDE			1		At3g51860	cation exchanger, putative (CAX3)								1.46798
																At2g27500		notDE	1.74769	notDE	np	np	notDE	notDE			1		At2g27500						1.74769
																At3g06080	expressed protein	notDE	notDE	notDE	notDE	notDE	notDE	1.5258			1		At3g06080	expressed protein										1.5258	1.4432
																At3g04290	GDSL-motif lipase/hydrolase protein	notDE	notDE	notDE	np	np	1.24709	notDE			1		At3g04290	GDSL-motif lipase/hydrolase protein									1.24709
																At3g13720	expressed protein	notDE	notDE	notDE	notDE	notDE	notDE	1.31098			1		At3g13720	expressed protein										1.31098
																At3g52310	ABC transporter family protein	notDE	notDE	notDE	np	np	2.11829	notDE			1		At3g52310	ABC transporter family protein									2.11829
																At3g14400	ubiquitin-specific protease 25 (UBP25)	notDE	notDE	notDE	notDE	notDE	notDE	1.02511			1		At3g14400	ubiquitin-specific protease 25 (UBP25)											1.02511
																At5g46050	peptide transporter	notDE	notDE	notDE	np	np	notDE	3.5034			1		At5g46050	peptide transporter											3.5034
																At5g24460	expressed protein	notDE	notDE	notDE	notDE	notDE	notDE	1.45449			1		At5g24460	expressed protein										1.45449	1.26487
																At1g80120	expressed protein	notDE	2.26023	np	notDE	notDE	np	np			1		At1g80120	expressed protein					2.26023
																At4g00790	expressed protein	notDE	notDE	notDE	np	np	notDE	2.1197			1		At4g00790	expressed protein											2.1197
																At3g10410	serine carboxypeptidase III, putative	notDE	notDE	notDE	notDE	notDE	notDE	1.92233			1		At3g10410	serine carboxypeptidase III, putative										1.92233	1.56013
																At1g74940	senescence-associated protein -related	notDE	notDE	notDE	np	np	notDE	1.91208			1		At1g74940	senescence-associated protein -related											1.91208
																At1g12450	expressed protein	notDE	notDE	notDE	np	np	notDE	2.49523			1		At1g12450	expressed protein										1.95373	2.49523
																At3g02400	hypothetical protein	notDE	notDE	1.17122	np	np	notDE	notDE			1		At3g02400	hypothetical protein						1.17122
																At3g10520	class 2 non-symbiotic hemoglobin	notDE	notDE	notDE	notDE	notDE	notDE	2.17626			1		At3g10520	class 2 non-symbiotic hemoglobin											2.17626
																At3g56480	expressed protein	notDE	notDE	notDE	np	np	notDE	1.42257			1		At3g56480	expressed protein										1.07315	1.42257
																At1g22180	expressed protein	notDE	notDE	notDE	np	np	1.33965	notDE			1		At1g22180	expressed protein								1.211	1.33965
																At5g21105	L-ascorbate oxidase, putative	notDE	1.10255	notDE	notDE	notDE	notDE	notDE			1		At5g21105	L-ascorbate oxidase, putative					1.10255
																At3g19830	C2 domain-containing protein	notDE	1.36028	np	np	np	np	np			1		At3g19830	C2 domain-containing protein					1.36028
																At5g02160	expressed protein	notDE	notDE	notDE	notDE	notDE	notDE	1.83158			1		At5g02160	expressed protein										1.49427	1.83158
																At5g22940	expressed protein	notDE	notDE	notDE	np	np	notDE	2.13915			1		At5g22940	expressed protein										2.13915
																At4g10120	sucrose-phosphate synthase, putative	notDE	notDE	notDE	np	np	2.08585	notDE			1		At4g10120	sucrose-phosphate synthase, putative								2.08585
																At1g29280	WRKY family transcription factor	notDE	notDE	notDE	np	np	notDE	1.66584			1		At1g29280	WRKY family transcription factor											1.66584
																At1g14440	expressed protein	notDE	notDE	notDE	np	np	notDE	1.13354			1		At1g14440	expressed protein										1.13354
																At5g67330	NRAMP metal ion transporter 4 (NRAMP4)	notDE	notDE	notDE	np	np	1.00299	notDE			1		At5g67330	NRAMP metal ion transporter 4 (NRAMP4)								1.00299
																At4g09060		notDE	1.17057	np	np	np	np	np			1		At4g09060						1.17057
																At1g01820	expressed protein	notDE	notDE	notDE	notDE	notDE	notDE	1.53781			1		At1g01820	expressed protein										1.20603	1.53781
																At5g15770	GCN5-related N-acetyltransferase (GNAT) family	notDE	notDE	notDE	np	np	notDE	1.19985			1		At5g15770	GCN5-related N-acetyltransferase (GNAT) family											1.19985
																At5g11740	arabinogalactan-protein (AGP15)	notDE	notDE	notDE	1.00079	notDE	notDE	notDE			1		At5g11740	arabinogalactan-protein (AGP15)													1.00079
																At3g13000	expressed protein	notDE	notDE	notDE	np	np	notDE	1.79			1		At3g13000	expressed protein										1.79
																At5g09590	heat shock protein mtHsc70-2 (Hsc70-5)	notDE	np	notDE	np	np	notDE	notDE		1.091	1		At5g09590	heat shock protein mtHsc70-2 (Hsc70-5)																	1.091
																At5g03760	glycosyltransferase family 2	notDE	1.87157	notDE	np	np	notDE	notDE			1		At5g03760	glycosyltransferase family 2					1.87157
																At3g55630	folylpolyglutamate-dihydrofolate synthase (dhfs/fpgs4)	notDE	notDE	notDE	np	np	1.05913	notDE			1		At3g55630	folylpolyglutamate-dihydrofolate synthase (dhfs/fpgs4)								1.05913
																At1g68130	C2H2-type zinc finger protein -related	notDE	notDE	notDE	np	np	notDE	1.03027			1		At1g68130	C2H2-type zinc finger protein -related											1.03027
																At3g10550	myotubularin -related	notDE	notDE	notDE	np	np	notDE	1.00101			1		At3g10550	myotubularin -related										1.00101
																At2g29340	short-chain dehydrogenase/reductase family protein	notDE	notDE	notDE	np	np	1.0127	notDE			1		At2g29340	short-chain dehydrogenase/reductase family protein								1.0127
																At3g25670	leucine rich repeat protein family	notDE	notDE	notDE	np	np	notDE	1.16667			1		At3g25670	leucine rich repeat protein family										1.16667
																At5g65020	annexin	notDE	notDE	1.18402	np	np	notDE	notDE			1		At5g65020	annexin						1.18402
																At1g07260	UDP-glycosyltransferase family	notDE	notDE	notDE	notDE	notDE	3.10834	notDE			1		At1g07260	UDP-glycosyltransferase family								2.48335	3.10834
																At1g11480	expressed protein	notDE	notDE	notDE	notDE	notDE	notDE	1.09079			1		At1g11480	expressed protein											1.09079
																At2g42400	expressed protein	notDE	notDE	notDE	np	np	notDE	1.36742			1		At2g42400	expressed protein										1.36742
																At3g43320	hypothetical protein	notDE	notDE	notDE	np	np	notDE	1.54622			1		At3g43320	hypothetical protein											1.54622
																At5g58160	formin homology 2 (FH2) domain-containing protein	notDE	notDE	1.33225	notDE	notDE	notDE	notDE			1		At5g58160	formin homology 2 (FH2) domain-containing protein						1.33225
																At1g54100	aldehyde dehydrogenase, putative (ALDH)	notDE	notDE	notDE	notDE	notDE	notDE	notDE	1.681		1		At1g54100	aldehyde dehydrogenase, putative (ALDH)
																At4g26550	expressed protein	notDE	notDE	notDE	np	np	notDE	1.57191			1		At4g26550	expressed protein										1.00429	1.57191
																At2g01830	histidine kinase -related	notDE	notDE	notDE	notDE	notDE	1.57773	notDE			1		At2g01830	histidine kinase -related								1.57773
																At3g55020	expressed protein	notDE	notDE	notDE	notDE	notDE	notDE	2.07797			1		At3g55020	expressed protein											2.07797
																At2g18290	expressed protein	notDE	notDE	notDE	np	np	notDE	2.41773			1		At2g18290	expressed protein											2.41773
																At3g58680	transcriptional coactivator - like protein	notDE	notDE	notDE	notDE	notDE	notDE	1.38652			1		At3g58680	transcriptional coactivator - like protein										1.38652	1.28865
																At3g07520	glutamate receptor family (GLR1.4)	notDE	notDE	notDE	np	np	notDE	1.87847			1		At3g07520	glutamate receptor family (GLR1.4)											1.87847
																At1g11400	expressed protein	notDE	notDE	notDE	np	np	notDE	1.0768			1		At1g11400	expressed protein											1.0768
																At2g44200	expressed protein	notDE	1.1121	notDE	np	np	notDE	notDE			1		At2g44200	expressed protein					1.1121
																At5g62190	DEAD box RNA helicase (prh75), putative	notDE	notDE	notDE	notDE	notDE	notDE	1.28866			1		At5g62190	DEAD box RNA helicase (prh75), putative											1.28866
																At4g09030	arabinogalactan-protein (AGP10)	notDE	notDE	notDE	np	np	1.24337	notDE			1		At4g09030	arabinogalactan-protein (AGP10)									1.24337
																At4g03060	2-oxoglutarate-dependent dioxygenase (AOP2)	notDE	notDE	1.35213	np	np	notDE	notDE			1		At4g03060	2-oxoglutarate-dependent dioxygenase (AOP2)						1.23948	1.35213
																At1g13180	actin-related protein	notDE	notDE	notDE	np	np	notDE	1.84041			1		At1g13180	actin-related protein										1.36737	1.84041
																At3g02690	expressed integral membrane protein	notDE	notDE	notDE	notDE	notDE	1.26078	notDE			1		At3g02690	expressed integral membrane protein								1.26078
																At4g17000	hypothetical protein	notDE	notDE	1.52643	np	np	notDE	notDE			1		At4g17000	hypothetical protein						1.52643
																At1g03680	thioredoxin M-type 1, chloroplast precursor (TRX-M1)	notDE	notDE	notDE	np	np	notDE	1.12019			1		At1g03680	thioredoxin M-type 1, chloroplast precursor (TRX-M1)											1.12019
																At3g54420		notDE	1.0321	notDE	notDE	notDE	notDE	notDE			1		At3g54420						1.0321
																At3g03360	F-box protein family	notDE	notDE	notDE	np	np	1.07535	notDE			1		At3g03360	F-box protein family								1.07535
																At3g60100	citrate synthase-related protein	notDE	notDE	notDE	np	np	notDE	1.05333			1		At3g60100	citrate synthase-related protein											1.05333
																At4g23180	serine/threonine kinase -related protein	notDE	notDE	1.05633	notDE	notDE	notDE	notDE			1		At4g23180	serine/threonine kinase -related protein							1.05633
																At2g39100	zinc finger (C3HC4-type RING finger) protein family	notDE	notDE	notDE	notDE	notDE	notDE	1.01786			1		At2g39100	zinc finger (C3HC4-type RING finger) protein family										1.01786
																At5g01920	protein kinase family	notDE	notDE	notDE	notDE	notDE	notDE	1.19617			1		At5g01920	protein kinase family											1.19617
																At3g43190	sucrose synthase (UDP-glucose-fructose glucosyltransferase/sucrose-UDP glucosyltransferase), putative	notDE	notDE	notDE	np	np	notDE	3.28502			1		At3g43190	sucrose synthase (UDP-glucose-fructose glucosyltransferase/sucrose-UDP glucosyltransferase), putative										3.28502
																At3g10720	pectinesterase, putative	notDE	notDE	notDE	notDE	notDE	1.102	notDE			1		At3g10720	pectinesterase, putative									1.102
																At3g15070	zinc finger (C3HC4-type RING finger) protein family	notDE	notDE	notDE	notDE	notDE	notDE	1.34849			1		At3g15070	zinc finger (C3HC4-type RING finger) protein family										1.34849
																At3g07750	3 exoribonuclease -related	notDE	notDE	notDE	np	np	notDE	1.04611			1		At3g07750	3 exoribonuclease -related											1.04611
																At4g10890	expressed protein	notDE	notDE	notDE	np	np	notDE	1.11405			1		At4g10890	expressed protein											1.11405
																At3g49270	expressed protein	notDE	notDE	notDE	np	np	1.10448	notDE			1		At3g49270	expressed protein									1.10448
																At2g31060	GTP-binding protein -related	notDE	notDE	notDE	np	np	notDE	1.63645			1		At2g31060	GTP-binding protein -related											1.63645
																At4g27760	oxidoreductase, forever young (FEY3)	notDE	notDE	notDE	np	np	notDE	1.01974			1		At4g27760	oxidoreductase, forever young (FEY3)											1.01974
																At1g04250	auxin-responsive protein IAA17 (Indoleacetic acid-induced protein 17)	notDE	notDE	notDE	notDE	notDE	notDE	notDE	1.133		1		At1g04250	auxin-responsive protein IAA17 (Indoleacetic acid-induced protein 17)
																At5g12940	leucine rich repeat protein family	notDE	notDE	notDE	notDE	notDE	1.41195	notDE			1		At5g12940	leucine rich repeat protein family									1.41195
																At4g35930	expressed protein	notDE	notDE	notDE	np	np	notDE	1.12876			1		At4g35930	expressed protein											1.12876
[truncated: 2,455 more rows]
[truncated: 4 more columns]

## Sheet: DOWN
	Supplemental Table 4b: Venn analysis of differentially expressed genes; down-regulated genes A and B denote the sets being intersected, with b being the last set to be intersected. First pairwise intersects are shown, then thresome intersects, etc. The grayscale indicates the size of each respective piece. The darker, the more in that set relative to the comparison.															SUMMARY: maximum fold change in any of the indicated samples; ratios are given only if at least one treatment was called DE shown are all genes that were called DE in at least one experiment this data set was used to generate the Venn table to the right													fold change in the all samples from each publication samples; ratios are only given if the treatment was called DE
[truncated: 2,651 more rows]
[truncated: 4 more columns]
