# Supplementary material for: Comparative transcriptome analysis of Arabidopsis thaliana infested by diamond back moth (Plutella xylostella) larvae reveals signatures of stress response, secondary metabolism, and signalling
Source: BMC Genomics. 2008 Apr 9;9:154. doi: 10.1186/1471-2164-9-154 (PMC2375910; doi:10.1186/1471-2164-9-154)
Supplement: Additional file 4 — Meta-analysis of DBM-affected signalling component. Expression data (normalized intensities) based on publicly available Affymetrix microarray hybridization data were downloaded from the Genevestigator database [54]. All probe sets called absent were set to the mean intensity of these undetectable probe sets for each gene. If replicate experiments were performed the mean intensity of all replicates was calculated. Expression ratios for all stress related and hormone treatment experiments available were generated using the corresponding control experiments and the log2 transformed ratios were used to generate a heatmap. On top of each column the name, description, and the Affymetrix probeset used are indicated. Brief descriptions of each experiment and, in brackets, the experiment ID from the Genevestigator database are given. Expression ratios are colour coded, with bright yellow indicates a more than 8 fold higher expression in treated plants compared to control plants; bright blue indicates a more than 8 fold lower expression. Note that the data have been transposed relative to Figure 9 in order to fit the limitations of the spreadsheet. [file 1471-2164-9-154-S4.xls]

## Sheet: digNorthern
Supplemental Table 4 Meta-analysis of DBM-affected signalling components. Expression data (normalized intensities) based on publicly available Affymetrix microarray hybridization data were downloaded from the Genevestigator database (Zimmermann et al, 2004). All probe sets called absent were set to the mean intensity of these undetectable probe sets for each gene. If replicate experiments were pe…
	At3g25250 AGC (AGC2-1)	At4g18950 MAPKKK (RAF27)	At1g09970 LRR-RLK	At2g30360 SnRK (CIPK11, SnRK3.22)		At3g28690 RLCK	At2g20300 RLCK	At1g78980 LRR-RLK (SRF5)	At3g20190 RLK	At5g59260 L-RLK	At3g46160 MAPKKK (ANP2)		At1g51940 LysM-RLK	At3g46330 LRR-RLK	At1g54820 RLCK		At3g23250 MYB (MYB15)	At5g13330 AP2-EREBP	At1g43160 AP2-EREBP	At1g52890 NAC (ANAC019)	At3g15500 NAC (ANAC055)	At1g80840 WRKY (WRKY40)	At3g04060 NAC (ANAC046)	At3g49530 NAC (ANAC062)	At5g04340 C2H2 (ZFP1)	At2g25000 WRKY (WRKY60)	At1g28370 AP2-EREBP	At1g09530 bHLH (bHLH008, PIF3, PAP3)	At4g34410 AP2-EREBP	At2g20880 AP2-EREBP	At3g05400 C2H2	At5g60890 MYB (MYB34, ATR1)	At1g74430 MYB (MYB95)	At5g06510 CCAAT-HAP2		At4g22250 C3H	At1g73410 MYB (MYB54)	At3g19860 bHLH (bHLH121)	At1g68480 C2H2 (JAG)	At5g04640 MADS (AGL99)	At2g01430 HB	At4g01930 BPC (BPC1)		At4g16780 HB (HAT4, AtHB-2)	At3g48100 ARR-B	At3g57800 bHLH (bHLH060)	At3g60390 HB (HAT3)	At1g14920 GRAS (GAI)	At4g17460 HB (HAT1)
	group I Kinases					group II Kinases							group III Kinases				group I Transcription Factors																			group II Transcription Factors	group II Transcription Factors	group II Transcription Factors	group II Transcription Factors	group II Transcription Factors	group II Transcription Factors	group II Transcription Factors		group III Transcription Factors
description	AGC2-1 (OXIDATIVE SIGNAL-INDUCIBLE1); kinase	ankyrin protein kinase, putative	leucine-rich repeat transmembrane protein kinase, putative	CIPK11 (SNF1-RELATED PROTEIN KINASE 3.22, SOS3-INTERACTING PROTEIN 4); kinase		protein kinase, putative	protein kinase family protein	ATP binding / kinase/ protein serine/threonine kinase	leucine-rich repeat transmembrane protein kinase, putative	lectin protein kinase, putative	[AT2G18530, protein kinase family protein];[AT3G46160, protein kinase-related]		protein kinase family protein / peptidoglycan-binding LysM domain-containing protein	[AT3G46330, MEE39 (maternal effect embryo arrest 39); kinase];[AT3G45920, receptor protein kinase-related]	protein kinase family protein		AtMYB15/AtY19/MYB15 (myb domain protein 15); DNA binding / transcription factor	RAP2.6L (related to AP2 6L); DNA binding / transcription factor	RAP2.6 (related to AP2 6); DNA binding / transcription factor	ANAC019 (Arabidopsis NAC domain containing protein 19); transcription factor	ATNAC3 (ARABIDOPSIS NAC DOMAIN CONTAINING PROTEIN 55); transcription factor	WRKY40 (WRKY DNA-binding protein 40); transcription factor	ANAC046 (Arabidopsis NAC domain containing protein 46); transcription factor	ANAC062 (Arabidopsis NAC domain containing protein 62); transcription factor	C2H2; nucleic acid binding / transcription factor/ zinc ion binding	WRKY60 (WRKY DNA-binding protein 60); transcription factor	ATERF11/ERF11 (ERF domain protein 11); DNA binding / transcription factor/ transcriptional repressor	PIF3 (PHYTOCHROME INTERACTING FACTOR 3); DNA binding / transcription factor/ transcription regulator	AP2 domain-containing transcription factor, putative	AP2 domain-containing transcription factor, putative	sugar transporter, putative	ATR1 (ALTERED TRYPTOPHAN REGULATION); DNA binding / kinase/ transcription factor	MYB95 (myb domain protein 95); DNA binding / transcription factor	CCAAT-binding transcription factor (CBF-B/NF-YA) family protein		zinc finger (C3HC4-type RING finger) family protein	MYB54 (myb domain protein 54); DNA binding / transcription factor	basic helix-loop-helix (bHLH) family protein	JAG (JAGGED); nucleic acid binding / zinc ion binding	MADS-box family protein	homeobox-leucine zipper protein 17 (HB-17) / HD-ZIP transcription factor 17	DC1 domain-containing protein		ATHB-2 (Homeobox-leucine zipper protein HAT4); DNA binding / transcription factor	ARR5 (ARABIDOPSIS RESPONSE REGULATOR 5); transcription regulator/ two-component response regulator	basic helix-loop-helix (bHLH) family protein	HAT3 (homeobox-leucine zipper protein 3); transcription factor	GAI (GA INSENSITIVE); transcription factor	HAT1 (homeobox-leucine zipper protein 1); DNA binding / transcription factor
Description probeset	257840_at	254605_at	264663_at	255872_at		257016_at	265308_at	264136_at	257119_at	247710_at	265950_s_at		246371_at	252554_s_at	264240_at		257919_at	250287_at	264415_at	260203_at	258395_at	261892_at	258813_at	252278_at	245711_at	263536_at	261470_at	264510_at	253259_at	265418_at	259133_at	247600_at	260237_at	250688_at		254349_at	245735_at	257990_at	260263_at	250839_at	266346_at	255548_at		245276_at	252374_at	251601_at	251374_at	262850_at	245362_at
P. xylostella (DBM), 1h, leaves (this study)	0	1.1	1	0.6		-0.9	-0.3	0.1	-0.4	-0.2	-0.2		0.1	NA	-0.3		1.4	0	0.4	0.1	-0.4	2.4	-0.4	1	1.1	1.5	2.2	-0.1	3.4	1.8	-0.4	1.1	1.7	0.1		-1.7	0.1	0.5	0.2	-0.4	-0.1	-0.4		-0.1	0	-0.4	0.1	-0.5	0.1
P. xylostella (DBM), 4h, leaves (this study)	2	0.8	1	1.1		0.5	1.7	1.1	-1	-0.8	1.8		0.1	1	-0.4		1	0.5	1.8	1.1	0.2	1.5	1.2	0.6	0.7	0.6	1.5	1.9	2.2	3.3	1.5	1	1.3	0.4		2.7	0.7	1.6	2.1	1.3	-1	-1		-1.3	-2	-0.7	-0.8	-0.7	-1
P. xylostella (DBM), 8h, leaves (this study)	3.3	1.5	0.9	1.9		1.4	2.4	0.7	-1.5	-1.4	2.2		2.5	2.1	-1.4		1.2	1.5	2.3	1.8	1.6	3.3	2.2	1.6	1	-1.2	1.7	2.4	4	2.8	1.6	1.7	1.5	1.5		1.6	1	1.5	1.5	2	0	-1.6		-0.8	-1.1	-1.1	-1	-1.2	-0.3
P. xylostella (DBM), 24h, leaves (this study)	3.1	1.9	1.1	2.2		1.2	-0.1	1.2	-1.8	-1.3	0.2		-1.1	0.7	-1.3		1.6	1.8	3.4	1.5	1.2	1.1	-0.5	-0.4	0.5	2.3	1.3	2.9	1.8	4.7	1.6	2.4	2	1		3	1.9	1.1	1.5	1.2	-1.4	-1.7		-1.1	0.5	-1.6	-1.6	-1.2	-1.3
Pieris rapae, 12h, leaves (161)	0	0.978028	0.885454	1.24825		0.208398	0	-0.439094	0	0	0		-0.068569	0	-0.354573		-1.9438	1.70017	3.55021	3.65431	0	-0.21948	0	-0.559303	-0.250366	-0.182353	-1.4141	-1.93576	-1.35302	0	0	0	0.501818	0		0	0	-0.0991232	2.23625	0	0	0		0	-1.25247	0.245563	-1.14502	-0.143446	-0.0197811
P. rapae, 24h, leaves (161)	0	0.452286	0.151448	0.968333		0.22189	-0.406053	-0.341136	0	0.0999721	0		0.155507	1.69783	0.756151		0	0	0	0.386537	0	2.30112	-1.72746	0.815286	0.385601	0.488839	1.77234	-0.860364	0	0	0	0	0.982347	0		0	0	-0.545008	1.33291	0	0	0		0.190989	0.635833	-0.316957	-0.284581	-1.04997	-0.574469
Frankliniella occidentalis, 24h, leaves (161)	0	-0.298355	1.17512	0.66449		-0.106456	-0.406053	-0.341136	0	0.0999721	0		-0.350427	0	-0.676466		3.12399	1.68595	0	0.68429	2.42687	2.22896	-1.72746	1.37032	1.37743	0.510138	1.57172	0.24999	2.95937	0	0	0	0.912008	0		0	0	-0.236798	0.695695	0	0	0		-3.34688	0.0741694	-0.497725	-1.27948	-0.958377	-2.02156
F. occidentalis, 48h, leaves (161)	0	1.07498	1.91816	0.79739		-0.692392	0	0	0	0	0		2.88399	0	-0.214395		2.65726	0	0	1.87956	1.90677	1.24449	1.27254	0.462501	0.873833	0.555314	1.86301	-0.892536	3.23606	0	-1.15338	-1.90529	0.352373	-1.81201		0	0	0.324666	0	0	0	0		0.705166	-0.281139	0.401635	-0.328216	0.953995	1.05428
Myzus persicae, 48h, leaves (161)	0	0.711622	1.0249	-0.301952		0.163328	0	0.924521	0	0.635325	0		3.43042	0	-0.380712		0	0	0	0.43475	2.28532	0.470281	1.45613	0.744051	0.183585	-0.181879	-0.058397	-0.238948	0	0	-1.15338	-1.90529	-0.987965	-1.81201		0	0	1.86959	0	0	0	0		-2.37597	-1.0514	1.34274	0.594145	0.452218	0.675427
M. persicae, 72h, leaves (161)	0	0.737604	1.47932	-0.107523		0.424329	0	0	0	0	0		3.30522	0	-3.21197		0	0	0	-3.33813	0	1.01103	0	0.0215964	0.365903	0.357519	-0.687767	-2.7773	-1.61793	0	-1.39671	-1.95709	-1.42622	0		0	0	1.92206	0	0	0	0		-1.64167	-1.44758	1.77993	-1.01761	0.354891	1.71749
M. persicae, 8h, leaf (82)	0	-0.497053	-0.483708	-0.0499909		-0.0266783	0	0.226871	0.121398	NA	0		-0.274922	NA	-0.212271		-0.584963	0	0	1.49911	0	-0.542114	0.23032	-0.0601047	NA	0.299878	0	0.0519217	0	0	0	NA	-0.00124424	0		0	0	-0.586704	0	-0.584963	0	-1.58496		0.201659	-0.229707	-0.238473	0.121962	-0.162269	-0.0561218
Heterodera schachtii, 21d, roots (24)	0.319068	-0.882506	-0.683808	-0.534224		-0.472904	0	0	0	-1.27459	0		0	-1.34273	0		-1.15941	3.03979	0	0	0	-0.407797	-2.74133	-0.289566	-0.901302	0.535494	0.329716	0	-0.981015	0	-1.04313	-0.0987682	0.751996	-3.74113		0	0	0.0649056	0	0	-3.82868	0		0	-0.586799	0	0	-0.66082	0
Pseudomonas syringae hrpA, 2h, Col5 leaf (71)	0.325675	0.912778	0.245627	0.258708		-0.197734	0	1.00479	0	-0.219726	0		-0.966057	0.493558	0		0.763175	0.125403	-0.3368	-0.306593	-0.176494	0.541805	-0.0863243	-0.0500475	0.266335	-0.134871	-0.246175	-0.875643	-0.441756	-0.283441	0	0	-0.508888	0		0	0	-0.26832	0	0	0	0		0	-0.529239	-0.251423	-1.0043	-1.0098	0
P. syringae hrpA, 4h, Col5 leaf (71)	0.275383	0.969222	0.208098	-0.0548333		-0.0133027	0	-0.280128	0	0.411759	0		-1.67081	0.647187	0		0.924025	-0.366332	-0.232358	-0.111583	-0.431255	0.343792	-0.639661	-0.0109535	-0.00357198	-0.185138	-0.205488	-0.0470297	-0.604453	-0.231637	0	0	-1.05948	0		0	0	-0.199221	0	0	0	0		0	-0.272731	-0.725268	0	-0.60245	0
P. syringae hrpA, 12h, Col5 leaf (71)	2.01942	1.36138	0.64368	0.865733		0.0443941	0	-0.436312	0	0	-0.754253		-1.24045	-0.384771	-2.26359		2.3113	1.09253	0.964717	1.1896	1.61091	1.38369	0.760542	0.519974	1.3252	0.00309764	0.509993	1.26498	0.546232	0.845524	1.11498	0	0.162515	0		0	0	-0.326259	0	0	0	0		0	-0.449684	-0.435764	-0.393584	-0.688509	0
P. syringae HrcC, 2h, Col leaf (106)	0.572074	-0.113099	0.185569	-0.100918		-0.03914	0	0.296002	0	-0.486449	0		-0.294213	-0.463851	-0.0853865		1.11621	0.61411	-0.154382	-1.09194	-0.596189	0.273188	-0.675483	0.708992	0.445486	0.389627	-0.563249	0.761795	-1.37314	-1.47919	0	-1.46827	-1.28108	0		0	0	-0.11076	0	0	0	0		0	-0.579968	0.615419	0	-0.150291	0.319527
P. syringae HrcC, 6h, Col leaf (106)	-1.18854	0.193321	0.449198	-0.377786		0.15571	0	-0.118486	0	0.00794772	0		-0.295871	0	-0.13132		1.02623	0.1463	0.145411	-0.583539	0.562917	-0.29257	0.527062	0.172376	0.374792	0.590097	-0.303028	0.099397	-1.44752	-1.91819	0	0	0.00911577	0		0	0	-0.0569331	0	0	0	0		-0.697509	-0.446247	0.182437	0	-0.0570026	-0.663582
P. syringae HrcC, 24h, Col leaf (106)	0	0.831224	1.9138	0.436432		0.109025	0	-0.0104292	0	-0.721859	0		-1.22182	0	-1.44615		4.85294	2.8978	2.77821	3.21451	0	0.983279	1.38981	1.17717	0.895434	1.2879	0.532438	0	0	0	0	0	-0.343464	0		0	0	-0.15878	0	0	0	0		0	-0.514127	-0.412819	-0.945815	-0.808163	-2.51259
P. syringae avrRpm1, 2h, Col leaf (106)	3.71082	1.03255	-0.228738	0.48047		-0.0735439	0	-0.15743	0	-0.210972	0		-0.22171	-0.463851	-0.300247		1.25262	3.85884	-0.00941537	0.818703	1.61044	0.838679	0.0601798	1.10978	0.341616	0.659811	-0.17512	0.976776	-0.383266	-1.47919	0	-0.966984	-1.44974	0		0	0	0.096622	0	0	0	0		0	0.0987918	0.69508	0	-0.286073	-0.357761
P. syringae avrRpm1, 4h, Col5 leaf (71)	2.0465	1.89689	0.160644	0.418886		-0.376873	0	-0.146065	0	-0.23355	0		-1.67081	0.0866171	0		1.64662	0.39123	0.556941	0.578721	0.426953	1.19714	-0.436705	1.05769	0.380383	-1.10369	0.791741	-0.417312	0.8513	-0.370696	0	0	-0.47908	0		0	0	-0.30383	0	0	0	0		0	0.0549306	-0.88747	0	-1.96578	0
P. syringae avrRpm1, 6h, Col leaf (106)	2.68283	1.75747	0.497073	1.40875		-0.478759	0	-0.0402445	0	-0.325061	0		-1.2014	0	-0.83376		1.72133	1.78164	1.61158	1.43396	2.16524	1.57635	1.23157	1.01271	2.10504	0.0609812	0.343764	0.410048	3.0992	0.786613	0.828973	2.43934	-0.252442	0		0.199017	0	-0.491582	0	0	0	0		0.477512	-0.411241	0.195433	0	-0.610659	-0.663582
P. syringae avrRpm1, 24h, Col leaf (106)	3.8858	2.2837	1.3442	2.67016		-0.255182	0	-0.237872	0	-1.13828	0		-0.701743	0.152949	-2.07837		4.21521	5.42938	6.78642	5.37775	4.92025	0.616494	2.81376	1.30363	2.99193	0.150506	1.09809	1.15056	1.67457	0	4.60937	0	-0.364817	0		0	0	-0.158945	0.513851	0	0	0		0	-0.624093	-0.412819	-0.945815	-1.71734	-2.51259
P. syringae DC3000, 2h, Col leaf (106)	2.13707	0.503662	0.162952	0.718435		0.161369	0	0.412439	0	-0.090656	0		-0.92897	-0.463851	-1.1053		0.969394	3.14437	0.367256	1.21179	0.981338	0.852709	0.251124	0.962937	0.162232	0.427967	-0.0335644	2.00156	-0.305862	0.462928	0	-1.46827	-1.1615	0		0	0	-0.124853	0	0	0	0		0	-1.40965	0.868729	0	-0.735076	-0.688796
P. syringae DC3000, 4h, Col5 leaf (71)	-0.256977	0.630749	0.00496034	-0.134386		0.0731491	0	-0.59043	0	-0.000664303	0		-1.67081	1.04112	0		0.813588	-0.0468582	-0.178946	-0.0407531	-0.562857	0.332607	-0.742942	-0.190159	-0.237134	-0.275759	-0.142622	-0.0899307	-1.01284	0.267263	0	0	-0.829805	0		0	0	-0.106793	0	0	0	0		0	0.18206	-1.14832	0	-0.815344	0
P. syringae DC3000, 6h, Col leaf (106)	0.236951	0.0843621	-0.0751942	1.34756		0.222126	0	-0.29188	0	-0.325061	0		-0.0990708	0	-0.301499		-0.270533	0.606937	1.5457	1.14398	2.32366	0.883094	1.12414	0.156086	0.153707	-0.999684	-0.0780684	0.849318	-0.633355	0.565	0	1.35592	1.51389	0		0.294138	0	0.290702	0	0	0	0		-0.0544688	-0.166672	0.0146645	0	-0.419979	-0.259033
P. syringae DC3000, 12h, Col5 leaf (71)	3.77678	2.07623	0.65979	1.99612		-0.135126	0	-0.326882	0	0.015518	-0.754253		-2.16477	0.215715	-1.75379		1.60705	1.50928	2.35409	2.24587	3.59688	2.45303	2.12988	0.873258	1.85188	-1.38124	0.790027	1.54707	0.919902	1.35787	1.74255	0	-0.189263	0		0	0	0.464016	0	0	0	0.294801		0	-0.263034	-0.490691	-0.393584	-1.44214	0
P. syringae DC3000, 24h, Col leaf (106)	3.0508	1.66242	1.83094	3.50524		0.036724	0	0.241613	0	-0.500133	0		-2.98164	0	-4.20609		3.8661	6.10373	8.12377	5.72046	4.98165	2.52048	2.85685	1.13123	3.70518	-0.97186	1.2607	2.40642	1.0614	2.70091	4.48734	1.39478	-0.123576	0		0.147997	0	0.513222	0	0	0	0		0	-0.897283	0.196104	-0.945815	-2.54034	-2.51259
P. syringae pv. phaseolicola, 2h, Col leaf (106)	2.28977	0.5296	0.356854	0.700065		-0.0831277	0	-0.159278	0	-0.785962	0		-0.759027	-0.00550013	-0.654003		1.55229	2.67394	0.301188	1.23647	0.805224	1.1506	0.309222	0.937029	0.768821	0.535968	-0.048888	1.75364	0.0707607	0.459821	0	-0.239	-0.581319	0		0	0	-0.428469	0.361276	0	0	0		0	-0.530315	0.615689	0	-0.676031	-0.688796
P. syringae pv. phaseolicola, 6h, Col leaf (106)	1.33247	1.58416	0.245359	-0.198771		-0.207112	0	-0.104626	0	-0.0350956	0		-1.03128	0	-0.779421		2.17477	0.396353	-0.485709	0.186304	0.174177	0.733243	1.51434	1.43423	0.579937	0.971273	-0.271004	-0.880581	-0.878969	-1.91819	0	0	-1.21472	0		0	0	-0.56093	0	0	0	0		-0.697509	0.360942	-0.351187	0	-1.12558	-0.663582
P. syringae pv. phaseolicola, 24h, Col leaf (106)	1.67031	1.4166	1.6012	0.923161		-0.0933586	0	0.225518	0	-1.13828	0		-1.39247	0.593073	-2.21118		4.70712	3.61834	0	3.85298	1.85249	1.09956	2.78896	1.51933	1.3647	1.08623	0.982701	0.833819	0.449025	0	0	0	-0.916313	0		0	0	-0.386028	0.450955	0	0	0		0	-0.239259	-0.412819	-0.945815	-1.12032	-2.51259
P. syringae pv. tomato, 12h, leaves (161)	4.30774	3.51155	2.11356	2.08674		-0.380508	-0.408887	-0.439094	0	0	0		-1.99716	0	-1.66977		2.26075	4.91979	6.91233	6.77149	4.62068	1.06715	4.0939	0.924109	1.58175	1.68415	-0.231615	0.0601111	-3.15297	0	0	0	-1.14917	0		0	0	-0.261986	1.58062	0	0	0		0.826272	-1.09891	-0.815063	-1.14502	-0.697166	-1.60659
P. syringae pv. tomato, 24h, leaves (161)	3.04909	1.98844	1.51164	2.37065		-0.560223	-0.406053	-0.341136	0	0.0999721	0		-1.88914	0	-0.848919		5.23573	5.00025	6.90562	4.56187	4.3279	3.97231	0.827923	1.11384	0.982632	1.48758	2.19382	0.701497	2.87296	1.97413	2.39447	2.50428	2.19615	0		0.537876	0	-0.303476	0	0	0	0		-0.660634	-0.167848	-1.33553	-0.939005	-1.91256	-2.74701
P. syringae, resistant, 4h, Col leaf, uninfected half (148)	1.35699	0.336597	0.709045	0.520246		0.359476	0	0	0	-0.176163	0		0.0941756	0	-0.351475		0.516353	1.22255	0.941319	0.944554	0	0.373422	0.541967	0.288973	0.351353	0.406048	0.342404	0.401657	-0.163106	0	0	-1.10521	-0.14306	0		-0.0237142	0	0.060405	0	0	0	0		-0.25467	0.0774731	0.0757105	-0.0745461	-0.126796	-0.484566
P. syringae, resistant, 8h, Col leaf, uninfected half (148)	0	0.480256	0.742345	0.151428		-0.0474176	0	0	0	-0.0816085	0		-0.468227	0	-0.809039		0.808062	1.45289	3.82415	1.48578	0	-0.348232	0.964108	-0.0895138	-0.36544	0.564424	-0.300542	0.543286	-0.969158	0	0	0	0.0403837	0		0	0	-0.184553	0	0	0	0		0.107876	0.0695427	-0.417624	-0.082861	0.132073	0
P. syringae, resistant, 16h, Col leaf, uninfected half (148)	0	0.40695	0.913605	0.633798		-0.206903	0	0.761738	0	-0.0691426	-0.000398504		-0.981619	-0.597381	-1.32963		2.03755	1.97785	1.39293	0.914867	0	1.04185	0.64693	0.728713	0.560737	0.478395	1.1658	-0.416264	0.588451	0	0	0	-0.161589	0		0.203515	0	-0.733642	0	0	0	0		0.517963	0.638242	-0.65646	-0.286923	-0.380524	-1.03111
P. syringae, resistant, 24h, Col leaf, uninfected half (148)	0	0.493778	0.878006	0.766041		0.23458	0	-0.580252	0	-0.118647	0		-0.382988	0	-0.782862		3.86854	2.41467	3.82671	1.68299	0.520602	1.41958	1.45321	1.13038	0.9346	1.07914	1.06831	-0.429577	1.13008	0	0	0	-0.145833	0		0	0	-0.112701	0	0	0	0		0	0.335734	-0.251603	0.132729	-0.335852	-1.39183
P. syringae, resistant, 48h, Col leaf, uninfected half (148)	0	0.183729	0.182944	0.0683736		-0.105773	0	0	0	0	0		-0.0772379	0	-0.125886		0.828808	0.159151	-0.927574	-0.216356	0	0.729931	0.0732867	0.323012	0.440786	0.656567	0.576237	-0.9338	1.15018	0	0	0	0.410319	0		0	0	-0.0717419	0	0	0	0		0.253918	0.669456	0.245545	0.335487	-0.0512906	0.226122
P. syringae, susceptible, 4h, Col leaf, uninfected half (148)	0	0.549249	0.504028	0.859438		0.101388	0	0	0	-0.176163	0		0.347212	0	-0.151386		0.967041	1.44661	1.20277	1.34064	0	0.667438	0.395677	0.720214	0.154703	-0.017398	0.701944	1.03877	0.674378	1.43017	0	-0.304996	-0.180341	0		-0.0237142	0	0.261422	0	0	0	0		0.108692	0.0292679	0.145669	-1.03066	0.0892402	-0.0711971
P. syringae, susceptible, 8h, Col leaf, uninfected half (148)	0	0.529688	0.741857	0.242627		-0.00134231	0	0.341185	0	-0.0816085	0		-0.276488	0	-0.715222		0.99454	0.986319	3.56527	0.963066	0	0.276298	0.301777	0.191389	0.0170509	0.0725918	0.195653	0.313908	-0.125571	0	0	0	0.0860737	0		0	0	-0.10904	0	0	0	0		-0.0349115	0.450513	-0.255367	0.289404	0.0361482	0
P. syringae, susceptible, 16h, Col leaf, uninfected half (148)	0	0.66371	0.838011	0.39737		-0.0532072	0	0	0	0.238007	0		-0.581898	-0.597381	-0.73344		1.8532	0.590472	-0.753669	-0.0779587	0	1.01914	0.230824	0.283608	0.501926	-0.0743746	1.09837	-0.875673	0.944326	0	0	0	0.0457991	0		0.392155	0	-0.495518	0	0	0	0		0.807933	-0.0914274	-0.343464	-0.224823	-0.17449	-1.03111
P. syringae, susceptible, 24h, Col leaf, uninfected half (148)	0	0.989052	1.4069	0.888387		0.269773	-0.0754891	-0.30176	0	-0.162433	0		-0.543632	0	-1.03764		4.81884	2.07473	2.59897	1.82588	0.480954	1.71727	1.5072	1.80461	0.912379	0.789429	1.30301	0.654051	1.04496	0	0	0	0.12585	0		-0.10762	0	-0.054927	0.472499	0	0	0		0.836773	0.978109	-0.612891	-0.462988	-0.189848	-1.39183
P. syringae, susceptible, 48h, Col leaf, uninfected half (148)	0.709553	0.52821	0.690811	0.813774		0.157611	0	0	0	0	0		-0.542946	0	-0.461296		1.91093	1.48421	1.47409	1.33284	1.00677	0.897057	1.40016	0.688065	0.798404	0.453032	1.08595	0.128632	1.40739	0	0	0	0.504917	0		0	0	-0.0319525	0	0	0	0		0.504591	0.134689	0.139919	0.114898	-0.140567	-0.0657666
Agrobacterium tumefaciens, tumor at stem (8)	2.53565	-0.433041	1.55947	0.0616652		0.10869	0.897701	0.352967	0	-0.283754	0		1.84779	-0.556789	0		2.08318	2.62502	-0.190152	0.776287	2.30151	1.243	0.822251	0.260018	-0.701644	0.246176	-0.0981293	-2.5439	-4.75244	0.141662	-3.5332	0	-1.32358	-4.35905		0.474262	0.888901	1.21241	0	0	4.27382	0		-0.479073	1.74408	0	0.541563	-0.402501	-1.00433
Erysiphe cichoracearum race UCSC, Col leaf (85)	0	-0.0973668	1.18329	-0.667955		0.125681	0	-0.221472	0	-0.414215	0		-0.793909	0	-0.327412		0	0	0	-0.528552	0	0.617799	0.316544	0.313371	0.1919	1.08914	0.0438888	-0.544984	-0.476585	0	0	0	0.0528096	0		-0.172252	0	-0.53126	0	0	0	0		-1.02958	-0.334784	0.0110727	-0.089363	-0.232739	-0.749218
E. cichoracearum, 3h, Col leaf (86)	0.720674	-0.101151	-0.168149	-0.424531		0.0722738	0	0.0487865	0	0.00738953	0		-0.410984	0.101354	-0.584664		0.0307331	0.133935	-3.10247	-0.779687	0	-0.200353	0.664044	0.0294066	0.199335	-0.0517987	0.0967397	-0.53663	-0.0973394	-0.539789	0	0	-0.397875	0		0	0	0.337048	0	0	0	0		-0.00991053	-0.0222814	-0.0825647	0.00960917	-0.0595167	0.182491
E. cichoracearum, 10h, Col leaf (86)	2.44483	0.393924	-0.285306	0.00454226		-0.219606	0	0.0874584	0	0.050216	0		-1.14034	0	-1.69764		-0.382666	0.131583	-2.17608	-0.194492	0	0.450496	0.672531	0.221466	-0.22007	-0.822456	-0.100955	-0.941234	-1.31184	0.0385381	0	0	-0.576836	0		0	0	-0.0996403	0	0	0	0		0.402784	0.15072	-0.477619	0	-1.05182	0.100694
E. orontii, 6h, Col leaf (146)	0	-0.244392	0.328193	0.110288		-0.060628	0	-0.327018	0	-0.454628	-0.528784		0.138502	-1.02997	-0.147253		0	0	0	-0.270799	-0.866681	-1.25896	0.432809	-0.319183	-0.415159	-0.0235636	-0.504688	-0.198692	-2.03119	0.771663	0	0	-0.530014	0		-0.465234	-0.34261	0.288981	0	0	0	0		-0.396972	0.361259	-0.0458423	-0.146492	0.0407729	-0.126366
E. orontii, 12h, Col leaf (146)	0	-0.206845	0.0430175	-0.128333		-0.239178	0	0.00569786	-1.50259	-0.0920343	0.170977		0.172829	-0.82576	-0.134011		0	0	0	-0.0141343	0	-0.624653	0	-0.104094	-0.908011	-0.0460003	-0.588822	-0.0691282	-1.5894	1.35699	0	0	-0.355355	0		-0.603007	0	0.263592	0	0	0	0		-0.638359	0.694714	0.00530371	-0.158192	0.139184	-0.102869
E. orontii, 18h, Col leaf (146)	0	-0.172215	-0.461261	-0.143382		0.0317476	0	0.11063	0	-0.219962	-0.644361		0.124726	-0.190201	-0.130794		0	0	0	0.297571	0	-1.25451	0.490821	-0.394655	-1.20713	-0.111308	-0.611829	0.991075	-1.09088	1.49701	0	0	-0.254777	0		0	-0.180926	0.150054	0	0	0	0		-0.686617	0.642443	-0.0556976	0.0860696	-0.109313	-0.327739
E. orontii, 24h, Col leaf (146)	0	0.0545413	0.328198	0.171414		0.149619	0	0.137974	0	-0.406627	0.253091		-0.176188	0.00628458	-0.317997		0	0	0	0.316536	0	-0.821144	0.416691	0.172211	-0.849719	-0.0794667	-0.607919	0.221051	-0.983373	-0.184809	-0.492777	0	0.16739	0		-0.593382	0	0.0302954	0	0	0	0		-1.0367	-0.100129	-0.229647	0.302188	0.025056	-0.646798
E. orontii, 48h, Col leaf (146)	0	0.0563543	0.296797	-0.224391		0.0614291	0	-0.0213068	0	-0.607072	-0.173599		0.142165	0	-0.0641354		0	0	0	-0.89057	0	-2.1221	-0.403323	-0.343061	-1.54258	0.314769	-1.74218	0.3482	-3.02873	0.225729	0	0	-0.307785	0		0	0	-0.0306874	0	0	0	0		-2.27273	0.497379	0.130975	-0.501381	0.0693021	-1.19643
E. orontii, 72h, Col leaf (146)	0	-0.0591539	0.244374	-0.128982		-0.325053	0.115732	0.366713	0	0.247213	0.0739275		0.129068	0.395158	0.0816207		0	0	0	-1.2599	0	-1.07503	-0.692827	-0.500657	-1.27857	0.50611	-0.851631	-0.526906	-1.52369	-0.25451	-0.621441	0	-0.395828	0		0	-0.0577729	-0.115531	0	0	0	0		-1.02631	0.504243	0.0840506	-0.174397	0.272363	0.204967
E. orontii, 96h, Col leaf (146)	0.168849	-0.103981	0.354834	-0.576364		-0.00164592	0	-0.364502	0	-0.606815	-0.578875		-0.263509	-0.133601	0.0918693		-0.308834	0	0	-1.01615	0	-0.990211	-0.602998	-0.210749	-1.45645	1.20352	-1.51055	0.0911095	-1.58847	-0.3746	0	-0.755552	-0.839578	0		-0.480908	-0.29743	-0.0937093	0	0	0	0		-0.770478	0.382372	-0.261957	-0.347849	-0.0026488	0.0169174
E. orontii, 120h, Col leaf (146)	0	0.09462	0.933048	-0.181391		-0.0367386	-0.276553	0.129161	-1.32087	0.405095	-0.0378808		-0.706289	-0.270821	-0.795843		0	0	0	-0.88721	0	0.896328	0.0456635	0.282708	-0.64914	1.72707	-0.176922	-1.07082	-0.952892	0.970728	0	0	-0.590317	-0.844675		0.108461	-0.101454	-0.454968	0.096193	0	0	0		-1.11711	0.655188	-0.118864	-1.02275	-0.496963	-0.2452
Botrytis cinerea, 18h, Col leaf (147)	2.44195	0.860263	1.46181	1.49862		-0.18788	-0.260477	0.203546	0	0.114994	0.153994		-0.79547	0	-0.654171		2.75703	3.08233	2.18356	5.38664	2.19094	0.839929	1.75475	0.553081	1.08294	-6.26773e-05	0.706234	0.993762	0.482644	0	2.21806	0	-0.191873	0		-0.0526627	0	-0.708887	0.447172	0	0	0		-1.10553	-0.970716	-0.924886	-1.07434	-0.669295	-1.64531
B. cinerea, 48h, Col leaf (147)	3.49741	1.12411	1.45904	2.39425		-0.484302	-0.0710805	0.155782	0	0.0488787	0		-1.24854	0	-2.33075		3.73204	4.58643	3.80864	5.11135	3.44143	1.80711	1.73802	0.901099	1.88231	-0.58049	2.06739	-0.204045	1.53493	0	1.92008	0	0.588	0		0.108373	0	-0.701569	0	0	0	0		0.373235	-1.03314	-0.714378	-1.20947	-1.18444	-2.28881
Peronospora parasitica, resistant, 72h (72)	0.568503	0.00803732	0.054033	0.0844288		-0.0831828	0	-0.860431	0	0.422916	0		0.0817162	0	-0.19027		0	-0.722772	0	-0.894507	-2.07579	1.07193	-0.468213	0.0959057	0.790453	-0.0292856	0.110512	0	0	0	0	0	0.143404	0		0	0	-0.0173157	0	0	0	0		0.672693	-0.302368	0.0179715	0.231883	-0.183482	-0.0240662
P. parasitica, susceptible, 72h (72)	-2.88186	0.0682128	0.0167002	-0.441033		-0.576415	0	-0.860431	0	0	0		-0.168424	0	0.231531		0	-2.27857	0	-0.723212	-2.07579	0.181998	-1.5685	0.575334	-0.587365	0.0844503	0.394583	0	0	0	0	0	0.431206	0		0	0	0.0761896	0	0	0	0		0.139454	0.635136	0.34505	-0.672493	0.0310382	-0.911424
Phytophtora infestans, 6h, Col seedling (108)	1.59639	0.924137	2.78605	1.87669		-0.274593	0	0	0	-0.377392	0		-1.33159	0	-1.50339		2.98061	2.3941	3.80107	1.66781	3.86727	3.51125	0.327602	1.20586	2.33532	0.0718545	0.369912	0	0	0	0	0	-0.170432	0		0	0	-0.49669	0	0	0	-0.036584		-0.916837	-1.54528	-0.993772	-1.1248	-0.98112	-1.87478
P. infestans, 12h, Col seedling (108)	1.26122	-0.094881	2.17536	0.229061		0.188705	-0.0595879	0	0	-0.136365	0		-0.322226	0	-1.46711		1.14498	1.09969	0	0.60823	2.21328	1.97402	0.613411	0.726762	2.35183	1.17313	0.590187	-0.539567	0	0	0	0	-0.924369	0		0	0	-0.0388273	0	0	0	-0.172203		0	-1.2451	-0.180392	0	-0.204654	0.13038
P. infestans, 24h, Col seedling (108)	0.22203	0.351522	1.34543	-0.0723981		0.553646	0	-0.0166912	0	-0.354905	0.0853155		-0.836606	0	-0.636007		0	0.347044	0	0.471293	0	0.655999	0	0.159039	1.24179	2.53997	0.0856629	0	0	0	0	0	0.274176	0		0	0	-0.204888	0	0	0	0		-0.214531	-0.840823	-0.262682	0.199325	0.275982	0.114248
Alternaria brassicicola, 24h, leaves (161)	0	-0.292101	-0.102071	0.129862		0.604511	-0.406053	-0.341136	0	0.0999721	0		-0.482277	0	0.958436		0	0	0	-1.21252	1.9032	0.575329	0.37888	-0.170775	-0.201975	-0.278003	-0.301487	0.186074	0	0	0.696593	0	0.129859	0		0	0	-0.0247998	0.164282	0	0	0		-1.62186	0.345323	-0.760676	-0.151758	-0.97351	-0.801477
A. brassicicola, 48h, leaves (161)	1.13542	0.491158	1.40269	0.261456		0.209505	0	0	0	0	0		0.838343	0	-0.40212		3.02001	2.0477	0	0.95505	1.31465	2.15062	0.602444	0.789115	0.957426	0.848155	2.08364	-0.991611	2.50711	0	-1.15338	-1.90529	-0.30257	-1.81201		0	0	0.285794	0.231329	0	0	0		0.952408	0.927004	0.229725	0.445935	0.252156	0.881266
Gigaspora rosea, 3d, roots (23)	-0.460464	0.0323829	0.220181	-0.216892		0.321075	-0.00787468	-0.0519732	0	0.0444641	-0.342926		-0.617595	0.0251928	0		0.219755	-0.227535	-0.474649	-1.10824	0	-0.0679656	-0.025999	-0.274076	-0.40025	-0.0529762	-0.285375	0	-0.428197	0	0	-0.0608369	0	0.127624		-0.112443	-0.135755	-0.061476	0	0	-0.731258	-0.646721		-0.00642084	0.007543	0	0	-0.0473354	0.05885
elicitor, MgCl2 control, 1h, Col leaf (107)	-0.862252	-0.533844	-0.116463	-0.388455		0.0908519	0	0	0	0.733831	-0.836791		-0.205421	0	0.327836		-1.15983	0	0.135799	-0.251181	0	-0.667748	0	-0.513927	-0.0602005	0	-0.693707	0	-0.67983	0	0	-0.323958	-0.514763	0		0	-0.0856036	0.44031	0	0	0	0		-1.24709	-0.329959	0.215154	0	0.0128648	0.275987
elicitor, MgCl2 control, 4h, Col leaf (107)	0	0.26336	0.595725	0.53659		0.577399	0	-0.170103	0	-0.249759	0		-0.0102524	0	-0.528572		1.86053	0.134675	0.564007	1.00291	0	0.641278	0	0.331401	1.08301	0.445852	0	0.0931032	0.300367	0.261965	0	0	-0.137171	1.10161		0	0	0.0401657	0	0	0	0.172761		0.555284	-0.380519	0.233764	-0.389422	-0.148833	-0.31994
elicitor, GST, 1h, Col leaf (107)	-0.143576	0.335258	-0.0761299	0.0389583		0.176457	0	0.416355	0	0.68533	-0.87711		-0.230138	0	0.0520283		0.633997	0.578312	0.0166285	0.488024	0.431309	-0.128816	0	0.15233	0.30977	0	-0.222949	0	-0.498184	0	0	-0.0698991	-0.314442	0		0	-0.0856036	0.0492349	0	0	0	0		-0.169248	-0.517218	0.254901	0	-0.179029	0.524264
elicitor, GST, 4h, Col leaf (107)	0.506239	0.204455	1.29349	0.537397		0.72607	0	-0.170103	0	-0.192245	0		-0.386651	0	-1.00698		2.92488	0.199324	0.313517	0.806869	0	0.970091	1.246	0.502032	1.41669	1.02967	0.109534	0.397149	0.561131	0.497059	0	0	-0.0998631	1.75158		0	0	-0.11569	0	0	0	0.182987		0.308306	-0.693785	-0.0114996	-0.377392	-0.176621	-0.191237
elicitor, hrpZ, 1h, Col leaf (107)	1.18983	1.59307	-0.175296	0.379877		0.218293	0	0.0432131	0	0.192539	-0.76965		-0.268366	0	-0.0339712		1.78375	0.378257	-0.315315	0.776405	2.6713	1.42083	0	0.873479	0.286803	0	0.964809	0	0.347344	0.829842	0	-0.237662	-0.650508	0		0	-0.0856036	-0.162328	0	0	0	0.0712786		-0.707533	-0.688914	-0.125363	0	-1.12072	-0.629653
elicitor, hrpZ, 4h, Col leaf (107)	1.96211	1.72678	1.84109	1.44363		0.506605	-0.209471	-0.170103	0	-0.119379	-0.111692		-1.49662	0	-1.7039		5.96844	2.61249	1.00099	2.13138	0	2.86815	1.03141	1.41465	2.2084	0.942066	0.368404	-0.237766	1.82482	0.936985	0	0	-0.917653	0		0	0	-0.233695	0	0	0	0.178895		0.393411	-0.772691	-0.0185171	-0.389422	-0.839057	-0.31994
elicitor, GST NPP1, 1h, Col leaf (107)	1.06922	1.46342	-0.00280283	0.206447		0.0711958	0	0	0	0.483531	-0.87711		-0.189998	0	0.14697		1.60981	0.271193	-0.22291	0.8698	2.54308	1.06393	0	0.805484	-0.03496	0.235557	0.687608	0	0.0806151	0.770536	0	0.116412	-0.0538375	0		0	-0.0856036	-0.0729815	0	0	0	-0.0291504		-0.0637321	-0.260396	-0.24766	0	-0.842764	-0.665536
elicitor, GST NPP1, 4h, Col leaf (107)	2.03785	1.16178	1.82565	1.16446		0.668476	0	-0.170103	0	0.47563	0		-1.46971	0	-1.68827		5.00269	2.8487	0.989248	2.0459	0	2.77562	0.50421	1.43047	1.81821	0.577879	-0.0848004	-0.182688	0.974041	0.535134	0	0	-1.28879	0		0	0	-0.214517	0	0	0	0.0401017		-0.141278	-0.497204	0.00923654	-0.389422	-0.78668	-0.31994
elicitor, flg22, 1h, Col leaf (107)	0.398143	1.53969	0.0850121	0.177599		0.167068	0	0	0	0.296867	-0.87711		-0.226045	0	-0.187393		1.58762	0	-0.272382	0.205854	2.6072	1.6476	0	0.738498	-0.435372	-0.183675	0.702868	0	0.0403853	0	0	-0.610781	-0.720007	0		0	-0.0856036	-0.351472	0	0	0	0.11989		-0.460389	-0.626461	-0.247436	0	-1.07761	-1.27369
elicitor, flg22, 4h, Col leaf (107)	0.836684	1.74288	1.59481	1.49685		0.813483	0	-0.170103	0	-0.319324	0		-1.19221	0	-1.36305		4.81409	1.14141	0.691744	2.36759	0	1.95884	1.58824	1.19757	1.79921	1.03732	-0.0112912	0.360607	0.923084	1.96913	0	0	-0.550508	1.77273		0	0	-0.292055	0	0	0	0.172761		0.0411816	-0.845124	0.670248	-0.389422	-0.825685	-0.150784
elicitor, flg22, Ler seedling (81)	3.55576	1.64954	0.62872	0.191157		-0.359823	0	0	0	0	0		-0.391001	0	-0.20577		6.06111	-0.294072	0	0	0	4.41584	-0.346687	2.70298	3.9026	0.142338	3.34905	-0.0991157	4.30406	0	-0.00643922	-1.04102	-0.163548	0		-0.678503	0	0.0891945	0	0	0	0		0	0.356106	-0.144286	0.000786332	-0.772066	0.481352
elicitor, LPS, 1h, Col leaf (107)	-0.508302	-0.552397	-0.171225	-0.0742304		0.0730096	0	0	0	0	-0.87711		0.163622	0	0.323371		-0.248387	0.206094	-0.0231791	0.284569	0	-0.58516	0	-0.617256	-0.489781	-0.0238574	-0.558737	0	-0.565457	0	0	-0.0845231	-0.339682	0		0	-0.0856036	0.184131	0	0	0	0		0.129095	-0.147811	0.364913	0	0.00866237	-0.0839405
elicitor, LPS, 4h, Col leaf (107)	0.264404	0.288758	0.99813	0.793109		0.613477	0	-0.170103	0	-0.204393	0		-0.122376	0	-0.617343		2.26636	1.04942	0.735691	1.37094	0	1.17441	0	0.300293	0.994476	0.317802	0	0.0556332	0.884664	0.741277	0	0.476022	-0.195114	1.46436		0	0	-0.107101	0	0	0	0.172761		0.0441688	-0.433174	0.126892	-0.389422	-0.314364	-0.257891
elicitor, chito-octamers, 30min, seedlings (169)	4.0679	1.40337	0.63145	0.0917169		0.155596	0.0224526	0.0626042	0	0.356619	0		-0.253236	-0.150163	-0.270158		5.26046	0.343941	-1.53431	0	0	3.59486	-0.0504585	2.43925	3.34495	0.0687403	2.83374	-0.578646	2.63886	0	0.669283	-0.395641	0.115263	0		-0.634106	0	-0.520278	-0.129552	0	0	0		-0.255008	0.284315	-0.273544	-0.262045	-0.621064	-0.384146
elicitor, chitin, 30min, seedlings (169)	3.53859	1.41002	0.436698	-0.0737394		0.197375	0.320071	-0.0894884	0	0.161158	-0.119577		-0.236373	-0.329315	0.836772		4.79834	-0.407511	-1.57404	0	0	3.33712	-0.0741131	2.03238	3.16053	-0.252873	2.13304	-0.262557	2.76606	0	0.505191	0.163655	0.20367	0		-1.01722	0	-0.265013	-0.129552	0	0	0		0.250805	-0.240827	0.120919	0.313839	-0.61094	-0.352138
elicitor, syringolin, 10h, juvenile leaves (86)	4.19748	1.11909	-0.128154	-0.138801		-0.0919437	0	-0.075628	0	0.179458	0		-3.03138	0	-3.14526		-1.44044	-0.824986	-2.99097	-1.87935	0	0.848591	2.70299	1.64461	0.0114128	-1.88475	-0.92163	-1.07466	-1.95231	-2.33568	0	-2.00596	-2.41918	0		0	0	0.478198	-0.203307	0	0	0		0.343387	1.12748	-1.31272	-0.0851943	-2.44494	-0.348184
wounding, 15min, leaf (120)	1.78894	1.18732	0.908378	1.13164		0.0182509	0.51171	0	0	0.0236457	0		-0.322845	0	-0.461002		3.71714	0.856363	1.89691	1.20462	-0.0984154	3.35813	0.43459	1.92658	2.73274	0.288413	2.01847	0.0845032	6.09389	0	-0.392192	0.626046	1.3172	0		0	0	-0.486094	0	0	0	0		0.176332	-0.252336	-0.370441	-0.722519	-0.671236	-0.480182
wounding, 30 min, leaf (120)	2.24477	1.90451	1.275	1.74267		-0.0583713	0	0.288065	0	0	0		-0.996119	0	-0.53713		3.62428	-1.09277	1.90051	1.2292	0.756878	3.88959	0	1.40166	2.04008	0.0500644	2.95291	-1.43804	7.92314	0	-1.78261	2.54865	2.68238	0		0	0	-0.61898	0	0	0	0		0.633466	-0.261228	-1.26382	-0.55563	-0.280738	-0.861538
wounding, 1h, leaf (120)	1.41818	2.23205	2.04554	2.2772		-0.312176	0	-0.267184	0	0.215936	0		-1.35624	0	-1.46721		3.91044	-0.397246	7.6576	3.28041	0.563769	2.78736	0	0.712481	3.076	-0.679137	1.3063	0.604068	5.29546	0	-0.75757	1.81728	2.89219	0		0	0	-0.33597	0	0	0	0		-0.675775	0.519214	-0.145756	-1.04109	-0.146187	-0.63144
wounding, 3h, leaf (120)	0	0.239639	1.46189	0.700578		0.437118	-0.176067	0.16355	0	0.00965874	0		-0.371076	0	-0.328375		1.76674	0.489422	6.22235	1.90325	-0.471752	1.37933	0	0.650604	0.847494	0.409668	-0.0678285	0.336407	0	0	0.0423618	0	-0.0778284	-1.03072		0	0	-0.213545	0	0	0	0		-0.189061	0.447454	-0.286658	-0.303014	-0.517415	-0.466612
wounding, 6h, leaf (120)	0	0.48918	1.23279	0.218231		0.049753	0	0.199108	0	0.334557	0		0.194642	0	-0.26013		0	1.94769	4.34004	2.29213	1.18249	1.49796	0.602718	0.232509	0.561116	0.976464	0	-0.0607726	-0.209981	0	0.140276	-0.0872035	0.234728	0		-0.0144067	0	-0.0531424	0	0	0	0		0	0.599911	-0.154273	-0.233812	-0.281122	-0.101791
wounding, 12h, leaf (120)	0	0.532227	1.29716	0.282408		-0.0953035	-0.333861	0	0	-0.0569064	0		0.14837	0	-0.654604		0	2.29265	0	1.28785	0	0.444354	0.422451	0.479625	0.154511	1.5607	0.089869	0.231868	0	0	0.530444	-0.40593	-0.424543	0		0	0	-0.125147	0	0	0	0		0	0	0.0631525	-0.334759	-0.519035	-0.171958
wounding, 24h, leaf (120)	0	0.319184	0.824204	0.510076		0.132717	0	0.374912	0	-0.108848	0		0.465865	-0.179722	-0.462931		0	0.994066	0	1.08757	0	0	0	-0.233152	-0.0362224	2.13891	0	1.37935	0	0	-1.19395	-0.37987	0.230377	0		0	0	-0.0768942	0.300094	0	0	0		0	-0.876665	-0.0152931	0.0331797	-0.213136	0.182056
wounding, 15min, root (120)	-0.366077	0.353029	-0.138582	0.248149		0.420525	0.0409749	0.154071	0	0.545096	0.0137335		-0.0891198	0.304778	0		-1.14027	-0.472394	0.536814	0	0.564945	-0.423249	0.186263	0.144855	-0.200807	-0.557243	-0.28177	0	0.127989	0	-0.169703	0.144983	0.442827	-1.86904		-0.0471232	-0.24768	0.533391	0	0	0.103119	-0.164539		-0.167621	0.527233	0.337126	-0.431221	0.0435857	0.785621
wounding, 30 min, root (120)	-0.178346	0.50277	-0.0212245	0.136661		-0.0865522	-0.523743	-0.216777	0	0.394918	0.443193		-0.237692	0.850834	0		0.305519	-0.235307	0.663218	0	0.548075	0.616023	0.386738	-0.252264	0.56197	-0.148942	0.0180094	0	0.981317	0	0.22086	0.222534	0.548641	0		-0.677837	0.0948682	-0.0360229	0	0	0.318957	-0.362002		-0.496014	-0.30812	0	-0.279323	-0.0262878	0.373601
wounding, 1h, root (120)	-0.139833	0.0375894	0.460629	-0.041669		0.414648	-0.299425	0	0	0.0600465	-0.197333		-0.327094	0.09312	0		1.13139	1.2729	-0.207411	0	1.48854	0.603768	-0.279723	0.307966	0.438311	-0.285586	0.210694	0	0.256852	0	1.34907	0.441346	0.213291	0		0.0338442	0.113747	0.0281515	0	0	0.514395	0.172793		-0.551366	-0.838947	0	0	-0.15508	-0.411829
wounding, 3h, root (120)	-0.25551	-0.0951875	0.0217285	0.517243		0.497675	-0.121221	-0.0838306	0	-0.0109364	-0.916925		0.224573	0.199161	0		-0.576075	-0.353957	0.963475	0	-0.178161	-0.954653	0.000731173	-0.124453	0.527841	-0.212417	-0.188597	0	-0.558713	0	-0.0814688	0.520182	0	-2.28701		-0.341314	0.334745	0.296723	0	0	0.572439	0.083657		-0.212082	0.496658	0	0	0.137663	-0.227217
wounding, 6h, root (120)	0.0294126	0.287211	0.188421	0.208674		0.228891	-0.114929	0	0	-0.268421	-0.985879		-0.237867	-0.31421	0		1.27245	0.392193	0.384612	0	1.75619	0.471047	0.00393273	0.369043	0.609447	-0.0372215	0.156354	0	0.623895	0	0.738676	0.525763	0	1.78976		-0.0888902	2.62341e-05	0.383397	0	0	0.371291	-0.129875		-0.416432	-0.11553	0	0.290854	0.175155	0.00153226
wounding, 12h, root (120)	0.300332	0.400873	0.192688	0.575344		0.589969	-0.0880641	0.369281	0	0.626708	0.197055		-0.472809	0.718089	0		0.0233016	0.182464	2.9506	0	1.01456	1.0899	0.0838848	0.169183	1.18833	-0.281641	0.455294	0	0.962813	0	-2.09396	-0.406644	0	-1.21722		-0.187729	-0.245993	0.621173	0	0	0.32575	-0.700607		-0.0872874	0.54235	0.575795	0.0485522	0.409085	0.108586
wounding, 24h, root (120)	0.448766	0.756418	0.159519	0.436619		0.07148	-0.249704	0	0	0.340459	-0.0211554		-0.533423	0.130556	0		1.27034	0.48949	1.04092	0	1.56188	2.09506	0.00309851	0.167405	1.02508	-0.394693	0.873448	0	3.78053	0	0.631136	0.0745838	0.846375	0.136568		-0.374498	-0.242876	-0.0257903	0	0	0.389461	0.0245262		-0.246276	0.154672	0	0.0507124	-0.11335	-0.255303
oxidative stress (paraquat), 30min, leaf (120)	0	-0.084901	-0.100244	-0.0846124		-0.0406081	0	0	0	-0.282055	0		0.328394	0	0.0788124		0	-1.09277	0	-0.688344	-0.632043	-1.08197	0	-0.14849	0	-0.0982874	-0.167292	-0.320541	0.162711	0	-0.082574	0	-0.019302	0		0	0	0.0262576	0	0	0	0		0.444651	-0.416517	-0.214258	-0.0877183	0.470294	0.165109
oxidative stress (paraquat), 1h, leaf (120)	0	-0.0989103	-0.46581	-0.445899		-0.178199	0	-0.187935	0	-0.152821	0		-0.0423573	0	-0.092099		0	-1.31556	0	0	0	-1.10045	0	0.0735395	0	-0.841761	-0.0142796	0.211462	0	0	0.581715	0.353399	-0.0732167	0		0.367202	0	-0.00996601	0.481921	0	0	0		0.366258	0.358973	-0.245514	-0.450993	0.00238121	-0.0312943
oxidative stress (paraquat), 3h, leaf (120)	0	-0.0776876	-0.340158	-0.212584		0.61745	0.341574	0	0	-0.17404	0		-0.237383	0	0.283423		0	-0.72902	0	0.271778	-0.471752	0	0.38358	0.170634	0	0.034737	-0.225724	-0.113308	0	0	0.728932	1.00369	-0.218952	-1.03072		0.138913	0	0.182417	0	0	0	0		-0.189508	-0.217438	-0.377649	0.110504	0.29839	0.252141
oxidative stress (paraquat), 6h, leaf (120)	0	-0.286049	-0.0740531	-0.362445		0.332814	0.438278	0	0	-0.0411504	0		0.037248	0	0.00248574		0	0	0	0.698545	0	0	-0.000664956	0.194352	0	-0.216618	-0.672426	-0.109304	-0.209981	0	-0.108179	-0.265447	-0.288747	0		-0.139839	0	0.252237	0	0	0	0		0.63967	0.197743	0.0903821	-0.0530784	0.275378	0.804976
oxidative stress (paraquat), 12h, leaf (120)	1.85526	0.314443	0.931834	0.314717		0.00151819	0.224784	0	0	0.0801186	0		-0.0681211	0	-0.0202433		0.470828	0	0	0	0	2.16017	-0.0395549	0.78242	2.07618	-0.514119	0	0.050172	0	0	0.0568577	-0.410537	-0.471915	0.855134		-0.0065385	0	-0.00899501	0	0	0	0		0	0	0.0919017	0.0728511	0.305448	0.695924
oxidative stress (paraquat), 24h, leaf (120)	2.46508	0.669438	2.1851	1.03221		0.0453388	0.596282	-0.183167	0	-0.346559	0		-0.11532	-0.179722	-0.196045		2.09424	2.00132	4.19041	2.65623	1.7038	2.68776	-0.163861	1.19471	2.54117	0.00937355	-0.300371	0.813152	-0.164828	0	0.530209	-0.468747	-0.341809	1.97577		0	0	-0.0274848	0	0	0	0		0	-0.767799	-0.228578	-0.156363	-0.00340145	0.102792
oxidative stress (paraquat), 30min, root (120)	0.127147	0.204973	0.192775	0.132746		-0.256565	-0.0940115	-0.211341	0	-0.132783	0.127593		-0.15262	0.523287	0		0.47063	-0.252544	0.189117	0	0.148943	0.516203	0.115062	-0.00335889	0.256629	-0.0307898	0.119679	0	-0.256821	0	0.586071	0.101233	0.121745	1.78155		-0.350573	-0.00153191	-0.0198053	0	0	0.363831	-0.301027		-0.277037	0.547396	-0.367685	0	0.22693	0.320028
oxidative stress (paraquat), 1h, root (120)	-0.14317	-0.287704	0.464665	-0.347152		0.395826	-0.0707187	0	0	0.0154233	-0.446792		-0.291797	-0.0765191	0		1.14228	1.12408	-0.854295	0	1.20472	-0.144346	0.00683396	0.236412	-0.0477214	-0.0432994	-0.156777	0	-0.27944	0	1.70652	-0.399538	-0.22987	1.7767		-0.0642175	-0.0538148	-0.0679224	0	0	0.211436	0.0903938		-0.24942	-1.04993	0	-0.166823	0.0598038	-0.298565
oxidative stress (paraquat), 3h, root (120)	-0.210145	0.370036	0.00310506	0.367537		0.348666	0.304857	0.0115872	0	0.446694	0.113516		-0.211212	0.0903018	0		-1.67989	-0.705004	0.745349	0	-0.402078	-0.301693	0.0378429	0.116313	0.528309	-0.150658	-0.0935952	0	0.441194	0	-1.15986	-0.352599	0	-2.28701		-0.08855	0.108932	0.279668	0	0	0.513453	-0.0175324		0.242812	0.759237	0	0	0.231178	0.246113
oxidative stress (paraquat), 6h, root (120)	0.148456	0.253914	0.164986	0.447737		0.0753378	0.140133	0	0	0.143468	-0.235134		-0.0978224	-0.200023	0		1.0671	0.21342	0.00878757	0	1.34722	0.70523	0.010855	0.307104	1.05887	-0.0581377	-0.4315	0	0.907049	0	0.255827	-0.426737	-0.356648	0		-0.0847936	-0.0824823	0.198435	0	0	0.237536	0.208934		-0.213335	0.430825	0	0.146071	0.171544	0.105151
oxidative stress (paraquat), 12h, root (120)	0.11356	0.0484189	0.0765509	-0.000601145		0.190273	0.375819	0.134272	0	0.106952	0.276045		0.0142754	-0.229399	0		1.10829	0.365226	0.694082	0	0.85169	0.112756	0.164355	0.375075	0.750502	-0.158917	0.251918	0	0.00795681	0	-0.38582	-0.141076	0	1.1573		0.0089769	0.371465	0.294943	0	0	0.197586	-0.0984624		-0.168695	-0.260516	0.338425	0.200612	-0.277416	-0.363777
oxidative stress (paraquat), 24h, root (120)	0.642676	-0.0824846	0.0570682	0.0843419		-0.104558	-0.182637	-0.0702649	0	0.000600046	-0.622619		-0.780692	-0.675446	0		1.11441	0.543556	0.262979	0.489373	1.37307	0.498276	-0.0604988	0.369583	0.939624	-0.174088	0.373061	0	-0.0288425	0	0.865421	0.0934836	0.360455	1.04254		-0.0365424	-0.126003	0.342567	0	0	0.523976	0.0234025		0.0166537	-0.409645	0	-0.385965	0.136121	-0.368638
ozone, 1h, seedling (25)	4.10694	1.53987	2.6484	1.50027		-0.28205	0	-0.323219	0	-0.410644	0		-1.61719	-0.292149	-1.74197		4.33857	4.50119	5.58287	5.66974	2.55687	4.31916	-0.206273	2.12358	2.91884	0.428972	2.47584	1.0165	1.92992	1.80798	-0.9221	-0.0917275	1.31182	0		-0.365651	0	-0.265376	0	0	0	0		0	-0.0133378	-0.753217	-1.83648	-0.874069	-1.15671
H2O2, 20mM, 1h, seedlings (185)	2.14316	2.09943	1.77625	0.235806		-0.261815	0	0	0	-0.332612	0		-0.344551	-1.16079	-0.18729		0	1.42818	4.16897	0	2.7004	5.07544	-0.404614	1.87271	4.01739	-0.0461494	1.12643	1.22937	0	0	-0.20485	0	-0.53993	0		0	0	0.0747091	0	0	0	0		0	-1.11466	0.232982	0.074257	-0.391288	0.0556382
H2O2, 10mM, 3h, seedlings (46)	2.2731	1.65622	1.77281	-0.195451		0.120476	0	-1.43593	0	-1.32427	0		-1.10128	-0.892017	0		0	0.651035	-0.391425	0	-0.259154	2.86312	-2.37227	1.31905	2.463	-1.00162	0.543206	-0.575419	0	0	2.93728	0	-1.3002	0		0	0	-0.5234	0	0	0	0		-2.75901	-0.0867838	0.179732	0.738785	-0.0134076	-0.159208
annoxia, seedlings (158)	0	0.0146468	-0.227757	0.172097		-0.23201	-0.20491	0.301891	0	-0.259005	-0.227668		-0.940323	0.402309	-0.292121		0.925813	-0.727071	0	0.655401	-0.202507	0.931204	-0.0113711	0.250983	1.5476	-1.15866	0.381688	0.739643	0.705272	1.14271	-0.0231638	-1.38813	-0.507608	0		-0.406784	-0.688471	0.569938	0	0	0	0		-2.35054	-2.52957	-1.12076	-0.820788	-1.19361	-3.16359
annoxia plus sucrose, seedlings (158)	1.04134	0.231676	-0.310579	-0.0421798		-0.225191	-0.18623	0	0	-0.435357	0.22657		-1.13506	0.213452	-0.956586		1.84725	-1.0301	3.71305	-0.358286	-0.272823	1.69427	-0.0314886	0.312295	1.60401	-1.16769	0.728442	0.418718	1.80493	0.374576	-0.648444	-1.38813	-0.687376	0		-0.406784	-0.692608	-0.157382	0	0	0.874624	0		-3.03131	-2.3691	-1.11636	-1.535	-1.33692	-2.57374
hypoxia (45 uM m-2 s-2), 12h, tot. RNA, seedlings (171)	1.03888	0.428623	0.077582	0.0577662		-0.0945373	0	-0.136064	0	-0.240186	0		-0.430007	-0.544936	0		1.03186	0.211452	0	0.168496	0.521432	0.54198	-0.0978977	0.155684	0.814709	-0.414037	0.205391	-0.682522	0.0228536	0	-0.260455	0	0.0191914	0		0	0	0.434612	0	0	0	0		-0.380356	-0.136936	0.0454993	0.0863077	-0.191526	-0.0354322
hypoxia (45 uM m-2 s-2), 12h, polyA-RNA, seedlings (171)	0	-0.200507	-0.623585	-0.333868		-0.235092	0.104956	-0.14382	0	-0.191995	-0.105828		-0.769452	-0.335631	0.0460245		0	-0.111436	0	0.8108	-0.215625	-0.312694	-0.441308	-0.226922	-0.0518233	-0.262905	-0.122449	-1.47287	0	0	0.398539	0	0.619251	0		0.220821	0	-0.170507	0.483515	0	0	0		-0.710392	-0.693824	-0.142375	-0.555462	-0.536117	0.105808
genotoxic stress (bleomycin), 30min, leaf (120)	0	-0.427267	-0.271515	0.254677		0.414357	0.447962	0	0	0.297633	0		-0.26107	0	-0.10947		0	-1.09277	0	-0.141816	1.01494	-0.0179938	0	-0.12918	0	-0.0141727	-0.55402	0.0908669	0.476513	0	-0.252442	0	0.0359953	0		0	0	0.748169	0	0	0	0		-0.376753	-1.68976	-0.08688	0.548615	0.266092	0.071184
genotoxic stress (bleomycin), 1h, leaf (120)	0	-0.204519	-0.110341	-0.169124		0.162815	0.794971	-0.0157707	0	-0.251179	0		0.540418	0	-0.12566		0	-1.31556	0	0	0	-1.10045	0	0.176038	0	-0.854412	-0.335407	0.504003	0	0	0.446278	0.390019	-0.247253	0		0	0	0.567741	0	0	0	0		0.440509	0.137408	0.482467	-0.499581	0.841018	0.111745
genotoxic stress (bleomycin), 3h, leaf (120)	0.706104	0.168308	-0.223159	3.11693		0.539637	0.372911	0	0	0.00965874	0		-0.696012	0	0.20713		0	-0.72902	0	-0.0390751	-0.471752	0	0.809789	0.111179	0	-0.389714	-0.359582	-0.144045	0	0	0.816902	0.902983	-0.122856	-1.03072		0.185239	0	0.0692484	0	0	0	0		0.156169	0.101515	-0.0030957	0.34817	-0.00802198	0.175811
genotoxic stress (bleomycin), 6h, leaf (120)	1.96089	0.385606	-0.0622649	3.83056		0.404229	0.591894	0	0	-0.246049	0		-0.181468	0	-0.140565		0	0	0	0.429398	0	0	1.93678	0.430494	0	-0.408613	-0.370126	-0.0181348	-0.185087	0	0.774115	-0.878746	-0.0996758	0		1.39227	0	0.381825	0	0	0	0		0.417285	-0.31871	0.0563271	0.359363	0.222339	0.561434
genotoxic stress (bleomycin), 12h, leaf (120)	3.16697	0.636262	1.11764	4.20836		0.465695	0.0956353	0	0	-0.374699	0		-0.492864	0	-0.273624		0	0	0	0	0	0.0208953	2.63096	0.773677	0.147149	0.329671	-0.550403	0.194695	0	0	-0.063825	-0.963617	-0.198984	1.02087		1.07	0	0.154485	0	0	0	0		0	0	0.157918	-0.0631365	0.210035	0.16245
genotoxic stress (bleomycin), 24h, leaf (120)	2.60844	0.161814	0.78733	3.90266		0.268384	0	-0.210828	0	-0.0078232	0		-0.513979	-0.179722	-0.104896		0	0	0	-0.213589	0	0.858357	2.19225	0.464063	0.230557	1.0611	-0.522905	0.351387	0	0	-0.933873	-1.11167	0.250381	0		0	0	0.0196072	0	0	0	0		1.00627	-0.193161	0.0118807	0.310313	-0.142476	0.133827
genotoxic stress (bleomycin), 30min, root (120)	1.39531	0.352741	0.220877	1.32464		-0.244819	-0.19229	-0.346207	0	-0.537734	0.395454		-0.26103	0.0813612	0		1.38015	-0.0571897	0.702681	0	0.819495	1.94084	-0.161836	-0.0462617	0.813562	-0.293667	0.698546	0	1.18444	0	0.280394	0.381797	0.71611	0.963758		-0.405774	0.0285545	-0.0763912	0	0	0.234866	-0.0322669		-0.248018	0.565091	0	-0.360032	0.188763	0.0685879
genotoxic stress (bleomycin), 1h, root (120)	1.80051	0.156086	0.674371	1.71389		-0.0331591	0.0342184	-0.29446	0	0.11458	-0.497611		-0.186713	0.0106507	0		1.47116	1.51225	-0.698974	0	1.22855	-0.111015	0.179844	0.249276	0.248438	0.119369	-0.253251	0	-0.829942	0	1.53086	-0.310655	0.0170156	1.6539		0.236839	0.104555	3.73886e-06	0	0	0.0757721	-0.033243		-0.52143	-1.22554	-0.388546	-0.106977	0.125207	-0.583203
genotoxic stress (bleomycin), 3h, root (120)	2.19586	0.704139	-0.475615	2.60593		0.164619	0.10392	0.0287112	0	0.682382	-0.0944925		0.157641	0.160439	0		-0.774987	-0.530255	1.06494	0	-0.024673	-1.02446	0.831079	0.296759	1.2325	0.00121361	-0.23999	0	-0.448898	0	-0.323125	-0.272576	0	-2.28701		0.587886	-0.0982515	-0.0173087	0	0	0.177375	0.261119		-0.129145	0.507339	-0.0373356	-0.0547164	-0.0508058	0.10323
genotoxic stress (bleomycin), 6h, root (120)	2.02276	0.0993607	0.105645	2.27959		-0.224273	0.219821	-0.190469	0	-0.330562	-0.252814		-0.305012	0.0220071	0		1.85191	0.515796	-1.08916	0	1.15002	0.453266	0.640904	0.67556	0.728917	0.505659	0.0367857	0	0.436101	0	1.20478	-0.0261048	-0.276657	1.88311		0.779647	0.820207	0.0570939	0	0	-0.195353	-0.17524		-0.23842	-0.397017	-0.124261	0.409823	-0.260821	-0.105587
genotoxic stress (bleomycin), 12h, root (120)	2.30713	0.770868	0.124298	2.48226		0.0932412	-0.208563	0.212299	0	0.269774	0.0145463		-0.397333	0.618884	0		1.01042	0.573117	0.977155	0	0.979942	0.458136	0.707961	0.35673	1.3351	0.417253	0.168282	0	0.11226	0	-0.181065	-0.628831	0	1.25875		0.336833	1.25109	0.0249756	0	0	0.253602	-0.150535		-0.279842	-0.722223	0.380857	-0.287721	-0.234055	-0.427207
genotoxic stress (bleomycin), 24h, root (120)	2.62274	0.48424	0.210492	2.12514		-0.120793	-0.275377	0	0	0.27928	-0.0179632		-0.789901	0.639984	0		0.799998	0.395767	-0.693834	0.0603339	0.527842	0.0923846	0.960706	0.309685	1.00933	0.937675	0.0380763	0	-0.392597	0	0.712764	-0.243561	0.291807	1.19533		0.183726	0.442706	-0.217553	0	0	0.270442	0.0509248		0.0582021	0.130953	-0.198444	0.0507124	-0.714102	-0.356136
osmotic stress (mannitol), 30min, leaf (120)	0	0.000276914	0.208241	0.421081		0.164142	0	0	0	0.0321371	0		-0.271319	0	-0.428742		0	-1.09277	0	-0.688344	1.52807	1.61748	0	-0.0187803	1.51025	0.56412	0.383969	0.226651	0.731258	0	-0.545738	0	-0.158489	0		0	0	0.123555	0	0	0	0		-0.785906	-0.378571	-0.266497	-0.241449	-0.897194	-1.02346
osmotic stress (mannitol), 1h, leaf (120)	1.96438	-0.0446597	-0.0714525	0.723801		-0.263772	0	-0.267184	0	0.198321	0		-0.804465	0	-0.0866653		1.76856	-0.366283	3.37288	2.89092	0	1.86255	0	2.09598	2.71868	-0.165354	1.5777	0.561464	0.358018	0	1.28312	0.577724	0.00476173	0		0	0	-0.24012	0	0	0	0		0.676343	0.772559	-0.0982568	-0.198982	-0.276664	-1.43162
osmotic stress (mannitol), 3h, leaf (120)	0	-0.283173	2.54647	1.95263		0.0646561	-0.176067	-0.0345119	0	-0.136935	0		-2.3576	0	-1.19913		0.589282	0.665461	0	5.64573	1.49512	2.44966	1.2084	0.799814	2.93165	-0.0111139	1.5822	1.79019	1.88426	2.12244	0.656009	1.72993	0.12632	0.473843		0.160892	0	-0.298042	0	0	0	0		-0.0278447	-0.864215	-1.07086	-0.911784	-1.00327	-2.91974
osmotic stress (mannitol), 6h, leaf (120)	0	-0.737232	1.79244	1.32881		-0.00994979	0	0	0	-0.142155	0		-2.05045	0.199703	-1.85925		0	2.15388	0	5.99818	1.97106	1.26553	2.42994	0.635832	3.08012	-0.36986	1.10694	2.27481	-0.166135	0	0.401656	-0.878746	-0.522573	1.62802		0.587573	0	0.0459529	0	0	0	0		0.249701	-0.0612806	-0.571441	-0.763598	-0.847351	-1.6987
osmotic stress (mannitol), 12h, leaf (120)	0	-0.502023	2.15721	2.55262		0.171745	-0.333861	0	0	-0.172168	0		-2.67475	0	-2.34073		0	3.89901	4.36242	5.42296	0.954069	1.79553	2.41367	1.23286	4.10733	1.0201	1.83922	3.39519	0.105502	0	1.07931	-1.64041	-0.518692	2.24116		0.174282	0	0.150006	0	0	0	0		0	0	0.0797453	-1.06107	-0.502179	-1.60399
osmotic stress (mannitol), 24h, leaf (120)	0	-0.279426	2.78877	2.24553		0.00621109	0	-0.210828	0	-0.108848	0		-1.4093	-0.179722	-2.78818		0	4.49562	5.74438	4.52363	0.533543	2.28115	2.20696	1.05189	3.80734	1.39972	1.96117	4.76536	0.0609641	0	1.82817	-1.02322	-1.12685	1.23709		0	0	0.0821128	0	0	0	0		0.714373	-0.876665	0.196747	-1.04014	-0.523973	-2.55463
osmotic stress (mannitol), 30min, root (120)	0.953122	-0.165133	-0.0989573	1.86317		-0.293434	-0.0862339	0.0795359	0	-0.031858	0.824016		-0.429538	0.185485	0		1.07724	-0.0933345	1.4443	1.85702	1.59865	1.06779	0.0727953	0.888288	0.917861	-0.439518	1.20382	0	0.977867	1.56434	-0.35206	-0.052403	0.327375	0		0.149935	-0.173498	-0.0187679	0	0	0.498285	0.166476		-0.025257	0.885222	0	-0.246466	0.174205	-0.434795
osmotic stress (mannitol), 1h, root (120)	0.27169	-0.90154	0.695091	1.68631		-0.299593	0.0571646	0	0	-0.339442	0.0695472		-0.510524	-1.19712	0		2.46789	1.61855	2.25872	2.15702	2.74278	0.956888	-0.128548	0.930335	1.69073	-0.443641	0.435912	0	1.04816	1.69951	1.50609	-0.596031	0	1.36975		0.678272	-0.243943	0.0106132	0	0	0.831168	0.133138		0.201122	-0.0884992	-0.0455729	-0.0733302	0.0293954	-1.28696
osmotic stress (mannitol), 3h, root (120)	-0.198462	-0.0307144	-0.100287	1.67792		-0.119053	0.059855	0.0115872	0	-0.382178	-0.238844		-1.56542	-2.44644	0		0.224142	0.400456	2.97298	2.63583	2.08805	-0.448689	-0.216414	0.187901	1.95082	-1.53824	0.0522615	0	0.402216	0	-0.202606	-0.163976	0	-0.669728		-0.363443	-0.0387774	0.460683	0	0	0.449873	-0.0108356		-0.077357	0.714766	0.0952048	0.273083	0.0682052	-0.883037
osmotic stress (mannitol), 6h, root (120)	-0.0445321	-0.288137	0.339353	1.17744		-0.204975	0.0320556	0	0	-0.790459	-0.193507		-1.85405	-2.00403	0		2.85092	1.29777	1.64212	3.02	3.25414	1.29566	-0.260593	0.709525	1.82417	-0.741091	0.176792	0.0489109	2.47335	0	2.09138	-0.0753823	0	2.52852		-0.747031	1.14305	0.263793	0	0	0.220301	-0.555637		-0.66961	-0.844687	0	0.129147	0.0543561	-1.20944
osmotic stress (mannitol), 12h, root (120)	0.0250667	0.0908643	0.261671	1.08803		0.307483	-0.283908	0.712383	0	-0.281149	0.970826		-1.66291	-1.30596	0		2.61313	1.63477	3.6098	3.1587	3.58569	1.6517	-0.296711	0.820093	2.49102	-0.970941	0.990733	0	2.33	0	0.45	-0.299158	0	1.1747		-1.39413	0.738288	0.775961	0	0	0.14088	-0.28866		-0.775525	-1.2618	0.575795	0.200612	0.0738755	-1.89166
osmotic stress (mannitol), 24h, root (120)	-0.0301501	0.316903	0.254108	0.93345		0.100156	-0.65885	-0.0510036	0	-0.405843	0.0145948		-1.66789	-1.48574	0		2.02615	1.66501	2.84017	3.72938	3.74493	1.5368	-0.0737646	0.27942	2.06716	-0.623608	0.871016	0.0415332	1.65984	0	2.52713	0.167187	0.291807	0.495779		-0.880889	0.34678	0.276082	0	0	0.456628	-0.188218		-0.791811	-1.31321	0	0.0507124	-0.330153	-1.71223
salt (NaCl), 30min, leaf (120)	0	-0.337416	-0.373902	0.47783		-0.226154	0	0	0	0.236316	0		-0.924526	0	-0.00248826		0	-1.09277	0	-0.103337	0.801974	0.171775	0	-0.254627	-0.120722	0.170516	-0.516534	0.0211476	1.02898	0	0.174938	0.500194	0.011583	0		0	0	0.0168847	0	0	0	0		-0.14572	0.0604669	-0.441219	0.665614	-0.350077	-0.622505
salt (NaCl), 1h, leaf (120)	0	-0.721227	-0.704421	0.0147014		-0.247606	0	0.231714	0	-0.0196643	0		-0.914261	0	0.425448		0	-1.31556	0	0	0	-1.10045	0	-0.152718	0	-0.54829	-0.0728308	0.764799	0	0	-0.0989324	0.550803	-0.132874	0		0	0	0.270384	0	0	0	0		0.233512	-0.220453	0.0169201	0.354141	0.1637	-0.387494
salt (NaCl), 3h, leaf (120)	0	-0.641008	-0.5715	1.42646		-0.0123331	-0.176067	0.126977	0	0.256357	0		-1.88656	0	-0.0597071		0	-0.72902	0	4.00769	0.181542	0.338949	0.933345	0.231452	1.12587	0.182897	0.465995	1.25801	0	1.05658	1.78971	2.32861	0.269466	1.79073		0.159201	0	-0.092597	0	0	0	0		-1.01128	-0.268693	-0.51401	-0.0225362	-0.151611	-1.69914
salt (NaCl), 6h, leaf (120)	0	0.0462302	0.424202	0.69449		-0.367273	0	0	0	0.139183	0		-0.296117	0	-0.44229		0	0	0	4.38683	0.909309	0	0.842024	0.300751	1.0621	0.0736212	0.455542	1.58069	-0.209981	0	1.94301	-0.878746	0.404751	2.38829		0.402243	0	-0.254689	0	0	0	0		0.550774	-0.464247	-0.167323	-0.361928	-0.29521	-1.40402
salt (NaCl), 12h, leaf (120)	0	0.147658	0.563081	1.29169		-0.376902	0.102396	0	0	0.369434	0		-0.0928133	0	-1.17048		0	1.08093	0	4.05431	0	0	0.589011	0.47628	0.849616	-0.150736	0.214706	2.0896	0.807115	0	0.793225	0.0670098	0.293227	2.47245		0.895082	0	0.107473	0	0	0	0		0	0	-0.143438	-0.451458	-0.121281	-1.37412
salt (NaCl), 24h, leaf (120)	0	-0.00769057	1.60248	1.66961		-0.231903	0	-0.265574	0	-0.257781	0		0.953369	-0.179722	-1.09902		0	2.30976	2.34944	2.12007	0	0	0.354278	0.636308	1.86065	0.200902	0.646306	3.0475	0	0	1.15346	-0.574958	-0.173172	2.68954		0	0	-0.305459	0	0	0	0		0	-0.876665	0.0431147	-1.04014	-0.0320582	-2.381
salt (NaCl), 30min, root (120)	0.974959	-0.610903	0.0605098	1.02847		-0.259398	0.220867	0.0211449	0	-0.124027	0.613722		-0.204048	-0.476756	0		1.67939	-0.000613104	1.30671	0.819991	1.29788	1.52756	-0.25935	1.14468	1.32309	-0.299037	0.800582	0	1.68454	0	0.0167969	-0.0822948	0.340628	0		0.215845	-0.979156	0.0627928	0	0	0.466054	0.353831		0.420331	1.84489	0	0.477471	0.229075	-0.332507
salt (NaCl), 1h, root (120)	1.82078	-0.599385	0.882452	0.87003		0.251541	0.308965	0	0	-0.486648	0.124008		-0.917307	-0.813935	0		4.61387	1.65169	2.11813	1.06395	2.82637	3.25078	-0.772733	1.44117	2.2601	-0.262213	1.40371	0	4.40336	0	1.21804	-0.204404	0.457381	0.892532		0.51659	-0.640834	-0.201554	0	0	0.968992	-0.104787		0.499836	0.559164	-0.154846	-0.293811	0.300866	-1.07361
sal (NaCl), 3h, root (120)	3.89698	1.60923	0.494484	1.44368		-0.238718	0.211737	-0.184536	0	-0.831846	-0.0983629		0.0829175	-1.11939	0		4.51694	0.816703	4.95567	3.79832	3.35865	4.50223	-0.953932	2.34348	2.54868	-0.580792	3.07351	0.278222	7.05891	0	0.17648	0.493199	0.702145	-2.28701		-0.917225	-0.625997	-0.0415659	0	0	2.10586	-0.5277		2.35826	1.37866	0	2.49991	0.314919	1.59571
salt (NaCl), 6h, root (120)	4.56829	1.63794	0.203213	1.15191		-0.702226	0.404418	0	0	-1.56625	-0.278209		0.470268	-1.18992	0		7.13052	1.47701	5.13764	5.4423	5.72184	6.22659	-1.05199	3.35628	2.45531	-0.848684	3.97804	0.302727	8.37	0	2.03034	0.782596	1.3657	0		-1.80278	-1.43465	-0.184359	0	0	2.13985	-0.624038		2.80024	0.533063	0	3.34579	-0.0937397	1.87124
salt (NaCl), 12h, root (120)	4.08624	1.63888	0.27134	1.90529		-0.186195	-0.382998	0.332339	0	-0.570235	0.363762		-0.0432893	-1.16609	0		4.99271	1.6927	5.59003	4.5102	4.97029	4.30888	-0.112816	2.27881	2.38956	-0.73736	2.6477	0.526024	6.47851	0	1.09855	-0.104869	0.410483	0.769263		-1.59403	0.650519	0.383297	0	0	1.23178	-0.674383		0.90827	-0.2879	0.366625	1.39711	-0.585481	-0.568568
salt (NaCl), 24h, root (120)	4.50699	1.37718	0.295848	1.42641		-0.289617	-0.81301	-0.110994	0	-0.331075	-0.325712		-0.659532	-0.537485	0		4.23357	1.50232	3.9872	4.99157	5.08151	3.56135	-0.0670614	1.90201	1.65571	-0.526712	1.65987	0	5.30744	0	0.680807	-0.28149	0.266242	0.331734		-0.862389	0.0637471	-0.0680447	0	0	1.20285	-0.512176		0.63858	1.34162	0	0.103974	-1.03856	-1.67751
drought (excised leaves, laminar air flow), 2 h, leaf (58)	0	0.00920173	-0.357436	0.4468		0.175486	0	0.094673	0	0.150864	0		-0.552002	-0.516958	0.237278		0	-1.61261	0	0.60795	1.09813	2.53787	0.074854	0.340885	3.00116	0.852302	1.04114	0	4.33769	0	0.424172	-1.09344	0.981645	0		0	0	-0.291871	0	0	0	0		0	0.478799	0.078265	0.372526	-0.252219	0.299406
drought (15 min dry air, then closed vessels ), 15min, leaf (120)	0	-0.466303	-0.206366	-0.893315		0.334885	0.326648	0	0	0.0130269	0		-0.925471	0	-0.197797		0	0	0	-0.5561	-2.58339	0.00994385	0.132194	-0.535629	0.865691	-0.717769	-0.782046	0.204225	-1.5094	0	0.0295619	0.729287	-0.254616	0		0	0	-0.594591	0	0	0	0		-0.729144	0.479054	-0.343822	-0.282892	-0.0140836	-0.364626
drought (15 min dry air, then closed vessels ), 30min, leaf (120)	1.42873	0.578368	1.70586	1.57713		-0.0364521	0.331939	0.281399	0	-0.0623049	0		-1.02044	0	-0.394926		2.58609	-1.09277	1.59339	2.89921	2.0094	2.38094	0	0.969089	2.01465	-0.135662	2.05666	0.39586	4.31285	2.87438	-0.529571	2.46614	1.67072	0		0	0	-0.740882	0	0	0	0		0.681653	-0.828267	-0.781031	0.119486	-0.566141	-2.20706
drought (15 min dry air, then closed vessels ), 1h, leaf (120)	1.20251	0.949115	0.879331	2.052		-0.271112	0	-0.416387	0	-0.303753	0		-0.826164	0	0.0487492		2.18821	-1.31556	2.00678	3.77941	2.57254	2.50177	0	2.19303	2.02044	-1.08795	2.18093	1.27428	4.28025	3.01865	0.733598	1.16612	1.45696	1.13598		0	0	0.209556	0	0	0	0		0.997508	0.753483	-0.280695	0.205133	-0.523234	-0.370403
drought (15 min dry air, then closed vessels ), 3h, leaf (120)	0	0.102123	1.13157	0.367633		0.353984	0.370976	-0.141848	0	-0.246488	0		-0.106607	0	0.285348		0	-0.72902	3.13477	2.57592	-0.471752	0.0154109	0	0.224996	0	0.182897	0	0.686828	0.130876	0	0.0546741	0.946258	0.209304	0.994263		-0.0561479	0	0.152631	0	0	0	0		-0.135962	-1.12139	-0.170863	-0.601731	-0.364225	-0.834534
drought (15 min dry air, then closed vessels ), 6h, leaf (120)	0	-0.0661432	0.557959	0.469749		0.301678	0.462718	0	0	-0.0219463	0		0.368244	0	-0.171923		0	0	0	2.48991	0	0	0.892188	0.142543	0	0.0458359	0	0.417331	-0.375442	0	-1.0594	-0.223505	0.249799	0		-0.139839	0	0.302737	0	0	0	0		0	-0.451723	0.195345	-0.174657	-0.199733	0.503996
drought (15 min dry air, then closed vessels ), 12h, leaf (120)	0	0.158161	1.54912	0.79897		-0.120436	0.0378239	0	0	-0.269274	0		-0.0389681	0	-0.274948		0	0.21477	0	1.42006	0	0.54275	0.407264	0.323262	-0.0188682	1.11395	-0.321642	0.435385	0.0242767	0	0.878252	0.0242041	0.0292463	0		-0.157734	0	-0.0590861	0	0	0	0		0	0.0467557	-0.096931	-0.230713	-0.239993	-0.293594
drought (15 min dry air, then closed vessels ), 24h, leaf (120)	0	-0.23375	0.619677	0.43604		0.12692	0	0.0377326	0	-0.108848	0		-0.31334	-0.179722	0.27741		0	0	0	0.417964	0	0	0	0.225683	0	0.654512	-0.555914	0.188818	0	0	-0.235822	-0.884758	0.349422	0		0	0	0.0317424	0	0	0	0		0	0.186866	0.0865269	0.459021	0.445103	0.298417
drought (15 min dry air, then closed vessels ), 15min, root (120)	1.35101	-0.125415	0.0729575	0.199097		0.248058	0.317579	0.154071	0	0.257669	-0.204073		-0.0942308	-0.421405	0		2.13132	-0.433501	-0.450271	0	-0.650892	1.38564	-0.446335	1.08743	1.43523	-0.193359	1.15143	0	1.347	0	-0.632075	-0.118099	0.293551	-0.93291		0.339976	-0.802179	0.393987	0	0	-0.386818	-0.0523453		-0.22029	0.768752	0.337126	0.029997	0.0593904	0.780785
drought (15 min dry air, then closed vessels ), 30min, root (120)	0.952449	0.919891	0.225135	1.49037		-0.434106	0.598449	0	0	-0.332203	0.172318		-0.0503707	-0.401389	0		2.94228	-0.321338	2.2937	0	1.42719	3.4949	-0.368508	1.22019	1.37734	-0.991726	2.40607	0	4.36544	1.31113	-1.38991	0.153284	1.69412	0		-0.583491	-0.914745	-0.242726	0	0	0.0822019	-0.0537593		-0.190255	-0.384203	0	0	-0.0528634	0.641993
drought (15 min dry air, then closed vessels ), 1h, root (120)	0.199694	0.412025	0.957567	1.04139		-0.282842	0.585144	0	0	-0.753258	-0.211973		-0.286457	-0.791881	0		4.13526	1.47222	2.03399	0	1.93061	2.71563	-0.721237	0.968709	1.12978	-1.04893	0.999336	0	3.026	2.81185	0.239161	-0.69981	0.429787	1.96086		-0.192153	-0.265135	-0.0826927	0	0	-0.468016	-0.261231		-0.309456	-1.6417	0	0	0.350754	0.125567
drought (15 min dry air, then closed vessels ), 3h, root (120)	-0.173461	0.255671	0.103838	0.600424		0.000349742	0.47915	-0.247867	0	-0.317965	0.0123902		0.148217	-0.392597	0		-0.203676	-0.127711	1.79667	0.0147833	0.605424	0.063817	-0.508612	0.137265	0.825282	-0.72237	-0.497419	0	1.23002	0	-0.171908	0.754176	0	-1.08164		-0.0334876	-0.31655	0.293198	0	0	0.026704	0.0561423		-0.192422	-0.364473	0	-0.0828465	0.172243	0.00457025
drought (15 min dry air, then closed vessels ), 6h, root (120)	0.100524	0.418112	0.445203	0.43075		-0.00177849	0.194259	0	0	-1.2189	-0.193507		-0.474655	-1.3348	0		1.95162	1.01359	1.90535	0.92836	1.98117	1.07842	-0.441468	0.48821	1.28946	-0.0889144	-0.0422842	0	1.27319	0	1.06177	1.10162	0	2.13123		-0.112378	0.0688218	0.0102122	0	0	-0.112448	-0.0640396		-0.226178	-0.924227	-0.170196	0.0147259	-0.183362	-0.0106877
drought (15 min dry air, then closed vessels ), 12h, root (120)	0.163891	0.360507	0.0570721	0.198483		0.045224	0.260817	0.28051	0	-0.207098	0.364898		-0.349482	-0.422368	0		0.217469	0.273568	2.04497	0	0.367197	-0.0367081	-0.235325	0.0630599	0.957773	-0.264309	-0.326371	0	0.407089	0	-0.832872	0.560559	0	0.226139		-0.104043	0.302107	-0.0739139	0	0	-0.196682	-0.12147		0.0258116	-0.0207256	0.575795	0.200612	-0.169032	-0.146869
drought (15 min dry air, then closed vessels ), 24h, root (120)	0.373259	0.035552	0.111448	-0.189004		-0.155405	0.0200492	-0.132016	0	-0.288541	-0.224314		-0.235814	-1.02003	0		0.240084	0.476238	0.131324	0	0	0.066188	-0.18055	0.0594119	-0.0161642	-0.517036	0.140559	0	-0.146676	0	-0.247618	0.149878	0.0580888	-0.298407		0.170346	-0.479678	-0.274807	0	0	-0.388199	0.0173637		-0.00634248	0.103236	0	0.0507124	0.0906192	0.228595
cold (4°C), 30min, leaf (120)	0	-0.650599	-0.863874	-0.582039		-0.0383136	0	0.322941	0	0.0832725	0		-0.961502	0	0.371401		0	-1.09277	0	-0.688344	-0.632043	0.53078	0	-0.646493	0.705449	-0.338447	-0.72262	-1.00986	0.162711	0	-0.986988	0	0.0439535	0		0	0	-0.415818	0	0	0	0		0.377755	-0.881529	-0.144232	0.247664	-0.473071	0.00243314
cold (4°C), 1h, leaf (120)	0	-0.330965	-1.06149	-0.116916		-0.242408	0	-0.267184	0	-0.108461	0		-0.402269	0	0.714911		0	-1.31556	0	0	0.779818	1.44561	0	1.11735	1.51982	-0.450885	0.771016	0.755329	0	0	1.09723	-1.74283	-0.567546	0		0	0	0.648364	0	0	0	0		1.48206	3.33182	0.232289	0.541991	-0.494945	1.7492
cold (4°C), 3h, leaf (120)	0	0.390628	0.237788	0.569603		0.0518628	-0.176067	-0.0988727	0	-0.121229	0		-0.740307	0	-0.505094		0	-0.72902	0	1.57776	-0.0730919	5.01028	0	2.50889	3.1667	0.0876557	3.09874	-0.487537	2.50385	0	0.107436	0.682486	0.355066	-1.03072		0	0	-0.328612	0	0	0	0		3.14531	4.60876	0.129685	0.202632	-0.910558	0.371145
cold (4°C), 6h, leaf (120)	0	0.281573	0.125823	-0.0400102		-0.250519	0.363016	0	0	0.00170673	0		0.141656	0	-0.705499		0	0	0	1.2027	0	4.3074	0.980561	2.44673	3.11486	-0.467921	2.20777	-0.802832	1.37135	0	-0.142078	-0.878746	0.612728	1.07274		-0.139839	0	-0.55983	0	0	0	0		3.51072	3.89749	-0.0218373	-0.319058	-1.79449	-1.40939
cold (4°C), 12h, leaf (120)	0	0.337636	0.397512	0.604279		0.0119738	-0.333861	0	0	0.0587955	0		1.36181	0	-0.818433		0	0	0	0.690201	0	1.03815	2.42294	0.933728	3.99086	-0.0195573	0.388354	0.0452016	0	0	-1.62434	-1.64041	0.428327	0		0	0	-0.940578	0	0	0	0		4.51013	1.20602	-1.4136	0.158375	-2.38477	-1.60399
cold (4°C), 24h, leaf (120)	0	-0.230706	1.63754	0.829219		-0.0732698	0	-0.269948	0	0.155466	0		1.13692	-0.179722	-2.3752		0	0	0	2.19547	1.54531	0.98719	1.01994	1.88506	3.97097	0.030281	0.439591	1.54687	0	0	-2.29905	-1.86835	-0.710234	0		0	0	-0.619348	0	0	0	0		3.97756	1.89322	-1.42946	-0.766576	-1.73275	-3.23507
cold (4°C), 30min, root (120)	0.0037716	-0.301377	-0.359046	0.387314		-0.0600156	-0.293239	0.109814	0	-0.117048	0.260218		-0.352137	-0.0753634	0		-0.769523	-1.26617	0.162132	0	-0.863507	-0.903391	0.531096	-0.345268	0.472292	0.0146254	-0.255958	0	-3.07449	0	-0.756353	0.442542	0.23453	1.08396		-0.176835	-0.149301	0.0340913	0	0	0.482264	0.0229381		-0.276506	1.26121	0	0	0.135481	0.125068
cold (4°C), 1h, root (120)	0.240755	-0.541897	-0.0444291	0.0616801		0.2765	-0.144838	-0.139654	0	0.0241714	0.324601		-0.0117024	-0.426641	0		1.13934	0.539281	-0.824945	0	0	-0.312007	0.18759	0.324926	1.10651	0.323202	0.479352	0	-1.47425	0	1.65602	0.137562	0.168185	0		0.175443	-0.00267184	0.190795	0	0	0.602166	0.126787		-0.0656575	0.895509	0	0	-0.0978891	-0.569315
cold (4°C), 3h, root (120)	0.876215	-0.0930674	-0.223342	1.0766		-0.053522	0.144743	0.0115872	0	-0.199301	-0.32205		0.43357	-0.555282	0		1.68926	-0.841266	0.530288	0	-0.754979	1.10409	0.535868	1.23512	2.47103	0.187001	1.91535	0	1.66385	0	0.186936	0.345404	0.357754	-0.904907		-0.293554	-0.344038	0.0137488	0	0	0.555411	-0.0974551		0.580322	2.66018	0	0	-0.157373	0.360709
cold (4°C), 6h, root (120)	1.78128	0.0771718	-0.0598235	1.01991		-0.214084	-0.0836019	0.0673487	0	-0.729004	0.122303		0.195022	-0.453567	0		3.15621	-0.0150225	-1.06951	0	1.20292	2.58045	0.70734	1.84749	3.71466	0.106899	2.27464	0	3.38165	0	0.477117	0.240426	0.203454	1.87733		-0.512476	-0.318645	-0.375362	0	0	-0.25441	0.105962		0.850546	1.81224	0	0.436067	-0.423795	-0.0380013
cold (4°C), 12h, root (120)	1.78589	1.79643	0.0253243	0.464643		-0.617409	0.218915	0.340723	0	-0.284474	0.129639		-0.0512213	-0.536559	0		2.23559	-0.0228135	1.72311	0	2.08066	2.80573	1.90959	1.79122	4.50799	-1.42529	1.62821	0	1.73643	0	-1.52128	-2.97399	0	-1.21722		-1.84683	-0.761497	-0.276033	0	0	-1.75688	0.307054		0.487285	-0.25112	0.575795	0.200612	-0.505325	-0.777457
cold (4°C), 24h, root (120)	2.10435	1.98204	0.216888	-0.437598		-1.03064	0.252237	0	0	0.0979016	-0.0612621		-0.442966	-1.61133	0		2.60203	0.646172	1.62005	0	2.45483	3.24661	1.65248	2.32839	3.71609	-1.60401	1.17509	0	1.89551	0	-1.43414	-3.39803	0.291807	-1.4875		-2.09913	-0.919015	-0.353384	0	0	-0.129462	-0.717764		0.664328	-0.429019	0.0931421	0.0507124	-1.28893	-0.171234
cold (4°C), 1h, seedlings from plates (176)	0	0.0835622	0.231168	0.0808062		0.000833514	-0.0793252	0.113934	0	-0.265597	0		0.297192	-0.228647	0.284519		0	0.586265	-1.79701	0	0	2.29064	0.234253	0.934999	1.60076	-0.138718	1.30912	0.745445	0	0	0.0999829	-0.0242626	-0.291666	0		-0.442216	0.505716	0.112568	0	0	0	0		1.5417	2.58847	0.247861	0.352381	0.0938501	1.21474
cold (4°C), 24h, seedlings from plates (176)	0.336331	0.163133	-0.282998	-0.694102		-0.281567	-0.623128	-0.36352	0	-0.265597	0		0.155272	-0.83659	-0.852515		0	0.144035	0.539645	0	0	0.0694567	-0.215022	0.0600764	1.46037	-0.333928	0	0.446065	0	0	0	-1.84062	0.0634003	0		-0.944538	-0.441275	-0.718518	0	0	0	0		1.14843	-1.5657	-0.0386851	0.0680858	-0.701916	-1.10128
cold (4°C), 7d, seedlings from plates (176)	0	-0.0180332	-0.391286	-0.442416		-0.2888	-0.128504	-0.36352	0	-0.149136	0		0.223654	-0.237701	0.675118		0	0.224969	1.48898	0.496192	0	0	0.450622	0.059062	0.520215	1.40983	0.170934	1.02747	0	0	0	-1.84062	0.070124	0		-0.320324	-0.0253479	-0.565726	0	0	0	0		0.329331	0.586047	-0.102216	-0.19021	-0.503969	-0.267915
cold (4°C), 1h, seedlings from soil (176)	0	0.266414	0.482039	0.256335		0.0231171	0.000294223	0	0	-0.0315642	0		0.0153948	0	-0.129299		0	0	0	0.62746	0	3.20118	1.13713	1.57256	2.83241	0.140881	2.34408	-0.393729	2.53587	0	0	0	0.808588	0		-0.161129	0	-0.0474581	-0.494138	0	0	0		1.89679	1.73124	-0.00774406	0.0756182	-0.612424	1.01071
cold (4°C), 24h, seedlings from soil (176)	0	-0.56091	0.0374387	-0.0791064		0.0402707	-0.376999	0	0	0.0302447	0		-0.168219	0	-2.09103		0	0	1.44823	2.46527	0	-0.324414	1.38901	0.00885549	2.12885	-0.424429	-0.0849246	-0.524034	0.406871	0	0	0	-0.126057	0		0.271658	0	-0.160991	-0.49225	0	0	0		1.45592	-0.614137	-0.5203	-0.041026	-1.53443	-1.67716
cold (4°C), 7d, seedlings from soil (176)	0	-0.354289	0.360831	-0.184639		0.221269	-0.376999	0	0	0	0		0.0874276	0	0.0298676		0	0.573972	1.87967	2.11497	0	1.03589	0.602169	-0.298523	0.550366	0.246404	0.18847	-0.0961148	0	0	0	0	0.641417	0		0.075582	0	0.00927508	-0.49225	0	0	0		0.967833	-0.142185	-0.349565	-0.484363	-0.661946	-1.22359
cold (4°C), seedling (76)	1.69675	0.364572	0.21935	0.522421		0.0729058	0	-0.371094	0	-1.13479	0		0.303857	-0.286523	-0.319311		0	-0.204175	0	0	0	0	-0.227845	1.02753	2.205	-0.00327513	0	0	0	0	1.81813	1.77683	0.411268	0		0	0	-0.976693	0	0	0	0		0	1.63798	-0.405136	0.184875	-0.982864	-1.0177
cold (4°C), 24h, whole rosette, Col (12)	0	-0.544156	-1.05913	1.17512		0.34409	-1.35313	0.841448	0	0	0		-1.92289	0	-2.37542		0	0	4.22665	4.01682	0	-0.10083	0	-0.688221	0.933975	-1.03402	0	-0.358565	0	0	0	0	-0.480222	0		0	0	-1.653	0.123735	0	0	0		-1.44294	0.0227201	-0.609541	-1.7303	-2.55853	-3.7331
cold (4°C), 14d, rosette (173)	0.687276	-0.475863	0.0164629	-1.59852		-0.051719	0	0.19234	0	0.116582	0		-0.832141	0	-1.0451		0.210659	0.12886	-2.42071	-1.28847	0	0.99936	0.329929	0.484617	1.39715	0.49026	0.223399	-0.902321	-2.99221	-1.37807	-0.251508	-1.77701	-2.15702	0		0	0	-0.642528	-0.0232632	0	0	0.187967		-0.0025661	-0.902543	-0.0123687	-0.871056	-0.831298	-0.109967
cold (4°C), 24h, leaf (58)	0	-0.446141	-0.401163	-0.0691547		0.0611608	0	-0.0556736	0	0.234348	0		-1.28996	-0.516958	-1.45868		0	-1.31459	0	0.380539	-1.02142	-0.770769	-0.0879965	-0.356799	3.24695	0.0842365	-0.0452204	0	0	0	0.034388	-1.09344	-0.422963	2.13027		0	0	-1.49604	0	0	0	0		0	-1.80346	-0.538643	-0.449504	-1.08855	-2.99298
seedling, cold (194)	2.07448	-0.0238151	0.00221475	0.306811		-0.0276817	0	0	0	0.659852	0		0.204218	0.434733	-0.846621		0	0.147479	0.136754	1.88473	0.408031	0	1.20951	-0.0724357	2.73844	-0.785721	0	-0.723578	0	0	-1.66675	-0.349433	0.455083	0		0.0857956	-0.0756851	-0.806903	0	0	0	0.223054		0	0.0151129	0.562827	-0.471152	-0.831471	-1.9191
freezing, recovery, 3h, leaf (58)	3.14835	3.53216	1.01768	2.98489		-0.414185	0	-0.217376	0	0.0122349	0		-1.43296	0	-1.71007		4.97762	1.27855	6.83941	2.81526	2.39348	1.6035	1.09153	2.36059	2.80692	-0.595839	2.34896	0	6.51877	2.29193	0	0	0.748424	0		0	0	-0.455158	-0.415381	0	0	0		0.566683	-0.68622	-0.503071	-0.609653	-1.3684	0
freezing, recovery, 24h, leaf (58)	1.66121	0.386933	-0.363467	1.25756		0.0593373	0	-0.118379	0	-0.00997882	0		0.652247	0	0.425891		2.29379	2.89859	4.40937	2.20216	1.91246	-1.33211	0.538071	0.457401	0.491378	1.40689	-0.121373	0.650949	1.41328	0	0	0	-0.17148	0		0	0	1.53739	-0.415381	0	0	0		1.58898	0.76559	0.949105	-0.282934	1.3704	0.665266
heat (38°C), 15min, leaf (120)	0	-0.551184	-0.582003	-1.24422		0.364656	0	0	0	-0.0898381	0		-0.129358	0	0.469314		0	0	0	-1.04263	-2.58339	-2.34476	0.132194	-0.702597	-0.430219	-0.555069	-1.07654	-0.146734	-1.5094	0	0.245021	0	-0.317206	0		0	0	-0.0962287	0	0	0	0		-1.35124	-1.41924	0.221308	-0.417507	-0.103689	0.0191783
heat (38°C), 30min, leaf (120)	0	-0.843937	-0.603919	-0.840535		0.174895	0	0	0	0.369449	0		-0.553173	0	0.294178		0	-1.09277	0	-0.688344	-0.632043	-1.34867	0	-0.744704	-0.00778694	-0.15148	-0.811062	-0.331293	0.162711	0	-0.568314	1.08815	0.350402	0		0.197262	0	0.0171762	0	0	0	0		-0.785906	-2.37942	-0.220308	0.301138	-0.122082	-0.971996
heat (38°C), 1h, leaf (120)	0	-0.450013	-1.4002	-0.268049		-0.785092	0	-0.267184	0	0.136743	0		-0.699426	0	-0.780997		0	-1.31556	0	0	0	-1.10045	0	0.844996	2.05739	-0.980612	0.0492788	0.880577	0	0	-0.75757	-1.74283	-1.492	0		0	0	0.896859	0.492945	0	0	0		-0.675775	-0.81764	-0.569918	-0.381121	-1.32405	0.144568
heat (38°C), 3h, leaf (120)	0	0.734227	-0.794595	-0.527687		0.300796	-0.176067	0.256596	0	0.00965874	0		0.212776	0	-1.66907		0	-0.72902	0	0	-0.471752	0	0	0.859833	1.33076	0.182897	0	-0.238827	0	0	-0.548304	0	-1.29243	-1.03072		0	0	1.19512	0	0	0	0		0.521892	-0.807859	-0.0790713	-1.13707	-0.422001	0.483839
heat (38°C), 3h, 1h recovery, leaf (120)	0	0.442277	-0.566639	-0.284232		0.793067	-0.340686	0.186354	0	-0.101543	0		0.211847	-0.293195	-0.28679		0	-1.20691	0	-0.1832	0	0	0.826885	0.29776	-0.218146	-0.519376	-0.0506443	-0.0168964	-0.0735187	0	-0.227192	0	-1.20879	-1.29461		0	0	0.279579	0	0	0	0		1.14787	-0.545226	0.104192	0.190769	-0.154673	1.32893
heat (38°C), 3h, 3h recovery, leaf (120)	0	0.149756	-0.0757484	-0.241204		-0.113477	0.35139	0.273392	0	-0.450006	0		0.115353	0	-0.234855		0	0	0	0	0	0.110056	0.270447	-0.0593176	0	-0.0689787	-0.196289	-0.978058	-0.209981	0	-0.358993	-0.878746	-1.00524	0		-0.139839	0	0.0136604	0	0	0	0		0	-0.0510185	0.126588	-0.75152	0.199523	0.860397
heat (38°C), 3h, 9h recovery, leaf (120)	0	-0.175437	0.0314669	0.136623		0.0977212	-0.333861	0	0	0.0801186	0		-0.237835	0	0.159162		0	0	0	0	0	0	0	0.356027	0	0.0035208	0	0.118278	0	0	0.378308	-1.0791	-0.120147	0		0.0209711	0.0439886	-0.0345413	0	0	0	0		0	0	0.0496286	-0.0343941	-0.143846	0.411615
heat (38°C), 3h, 21h recovery, leaf (120)	0	-0.123455	0.31153	-0.132983		-0.0110726	0	-0.0674318	0	-0.0418025	0		-0.0151946	-0.179722	0.281611		0	0	0	0	0	0	0	-0.189242	0	0.287465	0	0.827155	0	0	-0.920255	0.0477637	0.0667497	0		0	0	-0.042231	0	0	0	0		0	-0.776981	0.118475	-0.00405787	-0.375415	0.244058
heat (38°C), 15min, root (120)	-0.43733	-0.28861	-0.206967	0.0112924		0.421421	0.0322527	0.246846	0	0.301727	0.158644		0.152868	0.315478	0		0.087925	-0.599755	0.237713	0	-0.313234	-0.771507	0.222616	-0.406117	1.25017	-0.308928	-0.833351	0	-1.06753	0	0.292088	-0.0196967	-0.120246	-1.86904		0.430223	0.163404	0.304166	0	0	0.228097	-0.0890716		0.0444833	-1.21817	0.337126	-0.280844	-0.520835	0.34567
heat (38°C), 30min, root (120)	-0.404722	-0.316705	0.0121784	0.20591		-0.0876045	-0.309389	0	0	-0.141129	0.421105		-0.191675	0.473176	0		0.0493081	0.0429156	-0.0256257	0	-0.428694	-1.14858	-0.122025	-0.107406	1.63421	-0.0415667	-0.604995	0	-3.10555	1.66733	0.80608	-0.400131	0.384846	2.23787		-0.102217	0.298049	0.0861197	0	0	1.00163	-0.0830109		-0.358315	-1.97092	-0.209544	0	0.113123	0.276421
heat (38°C), 1h, root (120)	-0.480288	-0.507766	-0.00612121	-0.263081		-0.06904	-0.220859	0	0	0.202496	0.372535		-0.346266	-0.182928	0		0.917196	0.713374	0.373451	0	1.34652	-0.519843	-0.600804	0.805229	2.53025	-1.28009	-0.1492	0	-1.9742	0.368191	0	-2.21011	-0.382231	0		-0.0676038	-0.720233	0.424448	0	0	2.08991	-1.12378		-0.792243	-1.98472	0	-0.279835	-0.272242	-0.320799
heat (38°C), 3h, root (120)	-1.74384	0.0579605	-0.554574	0.546438		0.65092	-0.342765	-0.215788	0	-0.525658	0.307563		-0.0855737	-1.05223	0		-1.79788	-0.145169	2.04363	0	1.20027	-1.75176	0.326918	0.676209	2.29839	-2.07056	-0.252117	1.16332	-0.703382	0.828545	-1.94401	-1.30904	0	-0.305185		-0.697296	-0.493801	0.723815	0	0	2.63574	-1.40308		-0.350833	-0.389325	0	0.688211	0.142602	-0.354294
heat (38°C), 3h, 1h recovery, root (120)	-3.00047	0.251364	0.0346483	0.188961		0.889648	0.0838002	0.0104381	0	-0.776372	-0.24638		0.0937972	0.606978	0		-0.314384	1.04158	1.11116	0	0.854485	-0.433316	0.379057	0.0780994	-0.441598	-0.187749	-0.0852137	0.0822624	-0.08778	0	0.309815	0.377348	0.256007	-0.31771		0.00708614	0.223901	-0.0170911	0	0	0.336022	0.125102		-0.255594	0.151842	0	0.178327	-0.522124	-0.948018
heat (38°C), 3h, 3h recovery, root (120)	-0.867571	-0.555791	-0.0188255	0.258077		-0.166853	-0.0204942	-0.00537296	0	-0.364705	0.121511		0.130889	-0.205448	0		-1.55015	0.044034	-0.362983	0	0.412727	-0.44734	0.238383	-0.164613	-1.30978	0.564081	-0.132618	0	-0.237923	0	0.756437	0.516236	0	2.17445		-0.289411	-0.050892	-0.292604	0	0	-1.3081	0.341499		-0.154095	-0.468107	0	0.436067	0.0234566	0.452665
heat (38°C), 3h, 9h recovery, root (120)	-0.861185	-0.028049	-0.0262514	0.0973491		0.52614	-0.449749	0.0932627	0	0.160837	0.189632		-0.11919	0.476666	0		-0.73819	0.929991	0.698742	0	1.52963	-0.131167	0.000663851	-0.0287922	0.174069	-0.435429	0.109341	0.193806	0.11226	0	-0.184985	-0.295539	-0.149287	-1.21722		-0.41709	0.459014	0.241818	0	0	-0.15794	-0.133471		-0.324569	-1.49772	0.0370907	0.200612	-0.73684	-0.286705
heat (38°C), 3h, 21h recovery, root (120)	-0.277593	0.230902	0.0202455	-0.620987		0.114612	-0.0249971	-0.0467139	0	0.106382	-0.412027		-0.12468	0.337479	0		0.0663138	0.385	0.267833	0	0	0.063806	-0.0920798	-0.0246507	-0.589066	0.0233174	0.0830388	0	-0.0373419	0	0.440415	-0.162322	0.291807	-1.4875		-0.0644022	0.0079869	-0.146978	0	0	-0.145294	-0.085729		0.000545298	-0.516806	0	-0.194204	-0.51094	0.111655
heat (38°C), 15min, suspension cell (129)	1.07116	-0.232457	-0.120701	0.184771		0.102213	0.0170283	0	0	0	0		-0.32208	0	0		1.37877	-0.292502	0	0.685991	0.740256	0.676309	0.14671	0.840403	1.71006	0.00162465	0	0	0.60106	0	-0.772597	-0.394924	0	0		-0.323527	0	0.283303	0	0	0.192975	-0.437426		-0.372509	-0.0326273	-0.159826	0	-0.361146	-0.434934
heat (38°C), 30min, suspension cell (129)	1.54014	-0.108864	-0.448001	0.0962873		-0.0218098	0.405255	0	0	0	0		-0.398093	0	0		1.57155	-0.534109	0	0.732612	0.488446	0.583077	0.101228	1.05969	2.7207	0.564024	0	0	0.989398	0	0.182595	-0.394924	0	0		-0.432274	0	0.235519	0	0	0.0630517	-0.958905		-1.40021	-0.281833	-0.302597	0	-1.0687	-1.19306
heat (38°C), 1h, suspension cell (129)	1.28343	1.39779	-0.462018	0.543428		-0.173776	0.833834	-0.109726	0	0	0		-0.398093	0	0		1.07904	-1.38879	0	0.900953	1.27368	0.186137	0.793765	1.10343	3.92026	0.878315	0	0	0.996131	0	-0.772597	-0.394924	0	0		-0.179136	0	0.261375	0	0	-0.764579	-1.48029		-1.40021	-0.429823	0.0737455	0	-2.33977	-1.99494
heat (38°C), 3h, suspension cell (129)	-1.56568	2.1266	-0.0718553	1.37181		-0.499072	1.00273	0.00718928	0	0	0		-0.601228	0	0		1.9474	-0.676602	4.38682	0.660784	1.24077	0.352729	-0.0190555	0.42626	2.68433	0.765484	0	0	1.07606	0	-0.0538228	-0.107914	0	0		-0.962173	0	0.887532	0	0	-1.05451	-1.32725		-1.59091	-0.25762	-0.570376	0	-1.00842	-2.16509
heat (38°C), 3h, 1h recovery, suspension cell (129)	-1.05654	1.7469	-0.816136	1.32693		-0.429802	0.628195	0.113534	1.66143	0	0		-0.419794	0	0		1.53307	-0.144698	4.52254	0.634058	0.802593	0.844335	0.404228	-0.121587	2.15771	0.29221	0	0	0.865819	0	0.873877	-0.107914	0	0		-1.20458	0	0.00949523	0	0	-1.46179	-0.0353904		-0.593497	1.22137	-0.569203	0	-0.666672	-0.393755
heat (38°C), 3h, 3h recovery, suspension cell (129)	-1.04328	0.359611	0.0997329	0.536524		-0.215197	0.429848	-0.242372	0	0	0		-0.509531	0	0		-0.625804	-0.156775	0	-0.665973	0.521213	0.46323	-0.021497	-0.170555	1.8969	-0.379228	0	0	0.0788237	0	2.38328	-0.400534	0	0		-1.08902	0	-0.209997	0	0	-0.815456	-0.547925		-0.261136	-0.183334	-0.0466105	0	-0.883493	-0.578694
heat (38°C), 3h, 9h recovery, suspension cell (129)	0.593589	-0.0834981	-0.561942	0.0864043		-0.279772	-0.0992772	-0.199807	0	0.343232	0.226258		-0.631441	0	0		-2.84923	-0.32628	0	-1.11654	-0.380627	-0.728339	-0.323458	-0.583548	-0.633784	-0.0622042	0	0	-0.115137	0	0.86342	0	0	0		0.500461	0	0.0519386	0	0	0.561606	0.286787		1.43475	-0.759987	-0.348173	0	-0.502268	-0.126578
heat (38°C), 3h, 21h recovery, suspension cell (129)	1.32524	-0.25013	-0.0933907	0.0844207		-0.179758	0.230724	0	0	0	0		-0.476757	0	0		-1.66994	-0.10331	0	0.0029672	0	-0.387508	0.348958	-0.065359	-0.263094	-0.327691	0	0	0	0	0.58231	0	0	0		-0.103439	0	-0.0868379	0	0	0.559345	0.214284		0.224303	0.329013	-0.604462	0	-0.0189489	-0.477768
heat (37°C), 1h, excised leaves (179)	-1.21461	-2.01253	-3.02085	-2.28609		0.329287	0	0.0984425	0	0.20527	0		0.159549	-0.0611914	0.831434		-1.607	-0.809736	-5.87543	0.401433	-0.653506	0.463466	-0.0317278	0.343004	0.877827	0.701665	-0.197095	0.432586	2.45188	2.05003	-0.0998663	-0.530676	-1.59511	0		0	0	-0.225843	0	0	0	0		0.765881	1.53728	-0.790492	0.396454	-2.29155	-3.13539
heat (30°C), 1h, seedling (59)	-1.90434	2.51337	1.0903	1.70419		-0.5943	0	0.911383	0	0.10276	0.784758		0.782264	-0.666757	-1.94923		3.3312	0.581273	4.12898	0	2.90653	2.57658	0.699134	0.694245	0.891851	-0.129833	1.2455	1.89409	2.81901	0	-1.68825	-2.31292	0.279245	0		0	0	1.88336	0	0	0	0		0	-0.456326	0.639871	0.419596	0.552477	2.22508
heat (40°C), 1h, seedling (59)	0.669214	0.980678	-1.39508	0.64302		-0.134869	0	1.43593	0	0.304393	0		-0.167578	-1.37636	0.275942		3.45837	-2.42384	-2.58619	0	0	4.53563	1.09045	2.19229	1.53812	0.75743	2.71102	0	5.62185	0	-1.68825	-0.981038	1.50106	0		0	0	0.434534	0	0	0	0		0	0.56523	-0.212323	0.255915	-0.33331	0.729409
heat (55°C), 10min, 1h recovery, suspension cell (26)	3.5041	-0.52454	-0.406157	-1.52462		0.186749	0.278704	0.00625165	0	0	0		0	0	0		-0.0881844	0.11853	0	-0.188944	1.00868	1.25559	-0.845836	-0.63752	0.688733	-0.636709	0.873494	0	0	0	0	0	-0.152204	0		0	0	-0.129092	0.409233	0	0	0.84135		2.88131	1.16062	0	0	0	-0.0567187
UV-B, 15min, leaf (130)	0.648812	0.158895	-0.338094	0.194386		0.061223	-0.425734	0.139123	0	0.635302	0.603509		0.165865	0.302418	0		0.379579	-0.394524	1.24604	0	0.699854	0.403637	-0.0287587	0.213594	1.04526	-0.149581	0.371561	0	-0.395135	0	-0.759373	-0.37799	-0.161617	-1.86904		0.139636	-0.259303	0.0676341	0	0	-0.129578	0.252567		0.193915	-0.381338	0.337126	-0.317387	-0.129527	0.781342
UV-B, 30min, leaf (130)	1.47105	0.779459	-0.102918	0.394225		-0.24199	-0.0784071	-0.283373	0	-0.176167	-0.408689		-0.41574	0.542322	0		1.66649	-0.367456	0.31017	0	0.229878	1.57305	0.0611957	0.500934	1.29131	0.063907	1.08508	0	-1.0433	0	0.582335	0.0190549	0.158993	2.35421		-0.468747	-0.262099	-0.336623	0	0	0.212219	0.212127		-0.386514	-0.826594	0	-0.418099	0.0214944	0.196268
UV-B, 1h, leaf (130)	0.801714	-0.0661042	0.33233	0.021233		-0.0407359	0.0445261	0	0	-0.0138975	0.0359412		-0.502594	0.119851	0		1.07112	1.13745	-0.103056	0	0.505763	0.187318	-0.10393	0.210748	-0.119978	0.0358562	-0.278749	0	-2.44096	0	1.26263	-0.748347	-0.346688	1.47555		0.0212888	-0.0861807	-0.141465	0	0	0.457711	0.171922		-0.662949	-0.710555	-0.529517	-0.173799	-0.15385	-0.599755
UV-B, 3h, leaf (130)	0.772031	0.516702	0.0756505	1.05299		-0.131465	0.435587	0.0115872	0	0.183454	-0.132329		0.524005	-0.337262	0		-1.8322	-0.743527	1.63598	0	-0.570255	-0.99742	-0.554782	-0.0291407	0.919143	-0.848478	0.000502459	0	-1.31584	0	-1.94401	0.120448	-0.165229	-2.28701		-0.0840977	-0.476872	0.0149256	0	0	-0.0755468	0.0867428		-0.0778101	0.96225	0	-0.018213	0.252461	-0.391868
UV-B, 6h, leaf (130)	-0.276718	0.165679	0.230395	0.381392		-0.0854889	0.103124	0	0	0.118698	-0.537648		0.0350496	0.224244	0		-0.32781	0.135772	0.651817	0	1.20233	-0.483599	0.21357	0.160961	0.504022	0.262474	0.303103	0	0.158135	0	-0.423269	-0.232516	0	0		0.0770461	0.317714	-0.113544	-0.380142	0	0.0670983	-0.448605		-0.212251	0.36505	-0.216421	-0.0232501	-0.269677	-0.100063
UV-B, 12h, leaf (130)	0.133411	0.112724	-0.0898295	0.122161		0.149202	-0.0544651	-0.0159717	0	0.173053	0.133741		-0.23503	0.105789	0		0.0463002	0.00633999	1.24877	0	0.473314	-0.48371	0.0346663	0.0540072	0.201062	0.0565603	0.144505	0	-0.172681	0	-0.864972	-0.197268	0	1.03454		-0.182305	0.629347	0.163843	0	0	-0.0402806	-0.292775		-0.168975	-0.232155	0.021994	-0.209194	0.000719665	0.0543204
UV-B, 24h, leaf (130)	0.483117	0.40718	-0.0109316	0.716303		0.101136	-0.596373	-0.135003	0	0.743029	-0.0704813		-0.561808	-0.575803	0		-0.54032	0.209232	1.86205	0	1.42483	0.0927236	0.26481	0.0657452	1.09187	-0.233785	0.602134	0	-0.279064	0	-0.589356	0.0986997	0.353478	-1.4875		-0.270503	-0.128882	-0.104608	0	0	0.358968	-0.0721633		-0.0973942	1.17859	0	-0.457215	-0.350284	-0.404933
UV-B, 15min, root (130)	0.842227	-0.0664967	0.519482	-0.482256		-0.253728	0	0	0	-0.379158	0		-0.92932	0	-0.038081		0	0.304247	0	0.158995	-1.15804	2.13465	0.132194	0.922913	2.94836	0.0172474	1.44358	0.163393	-0.7766	0	-0.596881	0	0.208001	0		0	0	-0.447234	0	0	0	0		0.0511344	0.295032	-0.333085	-0.169818	-0.408826	-0.441553
UV-B, 30min, root (130)	2.21123	-0.104798	0.643364	0.390862		-0.250825	0	0	0	-0.178802	0		-0.91223	0	-0.668844		0	-0.199534	0	0.401827	-0.632043	2.68838	0.403085	0.696608	2.67251	1.17044	2.25347	0.0391416	0.599221	0	0.383796	0	0.50779	1.17012		0	0	-0.671262	0	0	0	0		0.604048	0.0373449	-0.836272	-0.298758	-1.28854	-1.51718
UV-B, 1h, root (130)	3.09743	0.279159	1.08133	0.511444		-0.717065	0	-0.267184	0	0.255971	0		-0.830142	0	-0.903085		3.05485	-1.31556	0	0.708077	0	3.1319	1.07735	2.76333	2.83828	-0.601727	2.14978	-0.413887	0.390404	0	0.0697414	-1.74283	0.258453	0		-0.0308639	0	-0.231708	0.651497	0	0	0		0.0832166	1.4841	-0.278568	-0.546251	-1.1767	-0.274728
UV-B, 3h, root (130)	4.29301	1.01403	3.83248	1.19731		0.498436	-0.176067	0	0	-0.163887	0		-2.2596	0	-1.81378		4.87897	0.285713	1.45102	1.25954	-0.471752	5.41747	0	2.35992	2.65662	-0.419112	2.03945	-0.440442	0.832135	0	-0.548304	0	-0.7851	-1.03072		0.10464	0	-0.92644	0	0	0	0		-1.01128	1.13792	-0.936764	-1.21232	-1.62879	-2.15513
UV-B, 6h, root (130)	2.601	0.727744	3.15917	0.483336		0.106049	-0.252526	-0.39218	0	-0.301117	0		-1.64972	0	-2.06166		2.01955	3.04527	0	2.67818	0.436362	3.46916	1.05129	1.76262	1.2372	0.157791	0.616423	0.495221	-0.465507	0	-1.0594	-0.878746	-1.20505	0		-0.201081	0	-0.40919	0	0	0	0		0.528247	1.07423	-0.782408	-1.16497	-1.36209	-1.68693
UV-B, 12h, root (130)	0	0.353157	1.81278	0.356778		-0.259551	-0.078167	0	0	-0.72014	0		-0.0901845	0	-0.520769		0	0	0	0	0	0.066889	0.497574	0.54815	-0.226535	1.3907	-0.185572	0.0493537	0	0	-0.569499	-1.21282	-0.658343	0		-0.305213	0	-0.117029	0	0	0	0		0	0.19873	-0.270512	-0.350254	-0.56909	-0.86106
UV-B, 24h, root (130)	0	0.157416	1.00147	0.857859		-0.0144662	0	-0.191311	0	-0.077205	0		-0.167141	-0.179722	-0.240584		0	0.909417	0	0	0	0.282648	1.81068	0.711949	0	2.657	-0.364437	0.618117	0.171785	0	-2.29905	-1.86835	-0.364994	0		0	0	0.247471	0	0	0	0		0	0.103318	-0.299091	-0.274041	-0.196812	0.198104
UV-A, 18h, mature leaf (72)	0	-0.33665	0.576419	0.296165		-0.134817	0	-1.2324	0	-0.397825	0		-0.218242	0	-0.314434		0	0	0	1.28596	0	0.00731715	-0.335349	0.546045	0.670008	0.230969	-0.125531	0	0	0	0	0	0.41763	0		1.37836	0	-0.108934	-1.04564	0	0	0		0.0380727	0.113191	-0.412694	0.0901255	-0.280009	-0.422776
UV-B, 18h, mature leaf (72)	2.76591	0.990016	2.87034	0.79269		-0.0830273	0	-0.334736	0	-0.878694	0		-1.32066	0	-2.04891		2.27087	3.26938	2.78875	4.30472	2.54175	2.22693	1.2697	1.18838	2.61678	1.0392	1.06711	0	0	0	0	0	-0.465499	0		0	0	-0.46999	-1.04564	0	0	0		-2.66354	-0.729137	-1.52973	-1.03134	-1.73061	-2.0056
high light, leaf (95)	0	0.483784	1.485	-0.497047		-0.0632308	0	-1.03767	0	-0.549828	0		0.104932	0	-0.197395		0	0	0	1.56032	0	2.68071	0	2.68872	2.13721	0	2.69801	0	0	0	0	0	0.591326	0		0	0	0.146306	0	0	0	0		0	0.00868224	-0.278638	0.172139	0.0683304	0.399637
high light, leaf, 3h 1700 µmol.m-2.s-1 (52)	0	1.98773	3.56307	2.20611		1.46359	0	0	0	-0.714421	0		1.50952	0	1.22166		2.94219	0	0	5.82197	0	3.31985	3.40368	1.60177	4.08332	0.731384	4.0992	1.28934	4.98971	1.78011	1.27739	0	4.18675	2.52344		0	0	1.138	0	0	0	0		2.81056	0.440846	0.137645	-0.837549	3.40667	0.0709289
high light, leaf, 8h 1700 µmol.m-2.s-1 (52)	0	2.53504	4.56648	3.3052		0.567584	0	0	0	0	0		2.06281	0	0.632593		1.28822	1.88257	4.84069	6.68904	0.424381	4.29169	3.01457	1.81409	4.26601	1.35831	3.41642	0.837264	5.67993	1.63789	2.01602	2.58803	5.85335	3.6846		0	0	0.721072	0	0	0	0		3.01706	0	0.70285	0	3.24187	0
high light, leaf, 23h 1700 µmol.m-2.s-1 (52)	0	2.41419	4.91631	1.7255		1.01747	0	0	0	0	0		2.59881	0	0		0	3.17105	0	5.98431	0.852913	4.93264	2.47816	3.26721	4.03003	1.61368	3.98943	1.60922	5.15119	0	3.43226	0	3.70383	4.70385		0	0	1.44983	0	0	0	0		1.73828	0.653111	0	0	3.7816	2.36776
low light, leaf (95)	0	-0.742725	0.0671142	0.316857		0.412561	0	-1.03767	0	-0.549828	0		0.349548	0	0.404787		0	0	0	0	0	0	0	-0.639369	0	0	0.746655	0	0	0	0	0	0.252151	0		0	0	0.443189	0	0	0	0		1.76738	0.905535	0.441323	0.445463	0.268737	0.915899
low light, 3h, petiole (13)	0	-0.486289	-0.186196	0.230662		-0.0202899	0	-0.0787208	0	0.264075	0		0.505931	0	-0.0463164		0	0	0	0	0	0	0	0.124206	-0.34207	-0.639576	-0.34196	0	0.167891	0	0	0	-1.05497	0		0	0	0.892911	0	0	0	0		0.516346	0.32053	0.651426	0.801249	0.382722	0.531511
Cs, 7d, leaf (97)	2.55867	0.34613	0.993939	-0.0160064		-0.102095	0	-0.542974	0	-0.214572	0		-0.523186	0	-0.610931		0	1.99208	0	1.69011	1.25488	1.36755	1.76061	0.579794	0.66093	0.782241	0.63373	0.80663	0	0	0.869	0	0.163088	1.53259		-0.535226	0	0.0924834	0	0	0	0		-0.61313	-0.796093	-0.263127	-0.472809	-0.308606	-0.870109
Cs, 7d, root (97)	0.557835	0.372932	-0.216631	-0.287644		-0.383907	0.324922	0.189924	0	-0.43038	0.562861		-0.449953	-0.60986	0		0.761993	0.778095	0.417009	0	0.34426	-0.358004	0.066855	0.370447	0.230367	0.218655	-0.0159592	0	0	0	-0.267569	0.546519	0	0		-0.197285	0.384498	0.0230573	0	0	-1.07487	0.0173125		0.525016	-0.758666	0	0	0.0290719	0.340599
Cs*137, shoot (192)	0	0.245375	-0.485712	0.0225749		0.193601	0	0.413062	0	-0.542188	0		-0.0397973	0.451884	-0.0477105		0	0	0	-1.08844	0	0	0	0	0	0	0.191653	-1.08914	0	0	0	0	0.268923	0		0.693404	0	-0.122769	0	0	0	0		-0.246924	0.456724	0.369032	-0.384185	0.0158442	0.310931
Cs*137, root (192)	-0.485111	0.690069	-0.048991	0.0741535		-0.00905278	-0.0710088	0	0	0.217117	-0.0331601		-0.181372	-0.080034	0.256397		1.8585	-0.131604	-0.331594	0	0	-0.425626	0.385125	0.269179	-0.032574	0.0483385	0	0	0	-1.09394	0	0.0289421	0	0		-0.400676	0.396688	-0.1104	0	0	0	0.593292		-0.643776	0.322892	0	0	-0.0537632	-0.267729
bleomycin, 3d, whole plant (57)	2.26496	0.136186	-0.271358	1.72021		-0.843709	-0.415194	1.01314	0	0.496465	0		-1.6377	0.612184	-2.52235		0.304923	0.535738	0	0.0480943	-0.280108	-0.617425	1.44145	-0.537367	-0.627254	1.56314	0.140488	-0.658092	0.132077	0	-1.11508	0	-0.299436	-3.10908		1.56543	0	-0.350621	0	0	0	0		1.49832	0.37678	-1.99848	-0.947864	-1.67231	-2.2016
EtOH 1%, shoot apex (198)	1.24844	0.280224	1.18817	-0.0379166		-0.323974	0.399074	0.212865	0	0.0503613	0		-0.138449	0	-0.875498		0	0	0	0.516875	0	1.65239	0	1.16873	0.81146	0.0699236	0.787104	-0.12238	0	0.758755	0	0	-0.0811812	0		-0.0565563	0	-0.0693081	0.0894689	0	0	0		0	0.305089	-0.229826	-0.45668	-0.161203	-0.888315
Norfluazone, whole seedling (98)	1.3531	0.408983	0.314331	-0.539386		-0.141412	0.316544	-0.350077	0	0.0978198	0		-0.861732	0	-1.25953		0	0.936797	0.659589	-2.58529	-0.154328	-2.05984	-0.509253	0.0322697	1.37543	0.0875528	-1.62758	-3.06713	-1.52013	0	-1.28339	-0.777073	-2.32883	0		0.548011	0.718166	0.0747194	0	0	0	0.394275		0.882537	1.21589	-1.31217	-1.28533	-0.370235	-0.234526
fumomisin, protoplast (62)	-0.0261231	-0.308477	-0.0897182	-0.132777		0.53199	0.690535	-0.0029382	0	0.0289875	-0.0505776		0	0.29911	0		-0.333976	0.0177975	-0.139189	-0.418394	-0.0805195	-0.557779	0.195709	0.134041	-0.199478	-0.174221	-0.568598	0	-0.796113	0	0	0	-0.701995	0		0	0	0.441044	-0.314273	0	0	0.102943		0	0.269727	0	0	0	0
isoxaben, suspension cell (10)	-0.538376	-1.75576	1.33103	-1.0568		-0.247626	0.0726349	-0.00371829	0	0	-0.127783		0	-0.634578	0		-1.39538	0.825655	0	-1.29095	0.482466	-1.68704	-2.40087	-1.63981	0.404441	-2.30452	-0.683531	0.44457	0	0	0	0	0.935197	-0.931363		0	0	-0.757749	0	0	0	0.208369		2.3195	-0.11816	0	0.180919	-1.52138	2.16299
zearalenone (c2t), 14d, seedlings (103)	2.98918	0.792099	-0.0707122	0.0127673		0.24619	0	0	0	1.09891	0		-0.0652759	-1.23317	-0.15164		0	1.55503	-2.82065	0	1.39348	1.92476	0.202987	1.01986	1.19921	-1.06202	0	-0.166759	0	0	0.516944	-1.41129	0.866533	0		0	0	0.368344	1.32574	0	0	0		0	0.217418	0.153756	0	0.153892	-0.523276
zearalenone (c4t), 14d, seedlings (103)	0	0.0311609	-0.0658962	0.488712		-0.502131	0	-0.273964	0	0	0		-0.0989503	0	0.25534		0	-0.154802	3.30286	0	1.34516	-0.0886772	-0.0857979	-0.495403	1.8697	1.11007	0.817291	-0.212611	0	0	0.334639	1.84551	0.316542	0		-0.376914	0	-0.0775491	0	0	0	0		1.85641	-0.0368225	1.51488	0	0.0239899	0.184622
2,4D, 1h, rosette (177)	1.39323	-0.508573	0.66425	0.500734		0.0795535	0.647849	0	0	0	0		-1.38279	0.674427	-0.419371		0	0.809038	0	-0.18966	1.13509	0.479787	0.427344	1.31743	1.51295	-1.72124	0.232281	-0.623841	0.787511	3.99088	0.843362	2.06147	0.240479	0		0.381075	0	0.0123077	-0.854295	0	1.64334	0		0.489754	0.408455	-0.537634	0.22906	0.139958	-0.163922
IAA, 30min, seedling (110)	1.86743	0.425948	-0.0995815	0.148366		0.194252	0.115887	0	0	-0.325249	-0.32975		0.194944	0.439595	0.09541		2.19112	-1.25369	0.0956827	0	0	1.31137	0.213663	0.856546	-0.310132	-0.127333	1.29302	0.185549	1.2521	0	-0.153927	-0.515133	0.193864	0		-0.284424	-0.53765	0.00452592	0.394897	0	0	-0.0198971		1.47451	0.16265	-0.0866611	1.47844	0.308063	2.10284
IAA, 1h, seedling (110)	0	0.312906	-0.0574204	-0.102097		-0.215342	0	0	0	0	0.229858		0.246581	1.11893	-0.0865402		1.24371	-0.5935	0.820465	0	0	0.997326	-0.261568	0.487647	0.163021	0.44899	0.830367	-0.308371	0	0	0.328373	-1.22582	-0.0690187	0		-0.675751	-0.311061	-0.0513501	0	0	0	-0.710003		-0.202628	-0.920858	-0.235541	1.45739	0.561722	1.08587
IAA, 3h, seedling (110)	0	-0.140253	0.185352	0.464858		-0.229295	-0.204675	0	0	0	0		-0.0125763	-0.283058	-1.29886		0	2.13992	1.14827	0	0	1.6834	0.626824	0.0673026	-0.0489061	-0.606499	2.35842	0.815588	0	0	-0.879897	-1.31704	0.731575	0		0.268517	0.760343	0.28976	0	0	0	0.107324		0.548595	-0.129658	-0.067607	1.5444	0.221692	0.508879
IAA, 1h, seedlings (167)	0.297849	-0.0797491	-0.0472239	0.0252509		0.103572	0.0819675	-0.21995	0	-0.330693	-0.37927		0.178611	-0.424374	-0.194727		-0.8992	-0.302502	0.414664	0	0.0179909	0.0116516	0.243716	0.1826	0.057681	-0.422319	0.602557	0.0297872	-0.267882	0	-0.0978757	-1.20684	-0.0488327	0		-0.285335	-0.0951175	-0.082648	0	0	1.94721	-0.18145		-0.00047437	-0.261391	-0.170791	0.319639	0.374262	0.568824
IAA, 2h, seedlings (164)	0.0567607	-0.0549852	0.499451	0.136366		-0.1538	0.040089	0	0	-0.232237	-0.134022		-0.171505	0.112061	-1.33135		0.528159	0.876308	-0.0976291	0.000810907	1.07133	1.7818	-0.504915	0.641955	1.40849	-0.680223	2.94777	0.953199	0	0	-0.154296	-1.68636	0.231316	0		-0.119263	0.0343796	-0.15852	0	0	2.66644	0		-0.125003	-0.244458	-0.453339	0.563581	0.384759	-0.391753
IAA, 0.1uM, 1h, seedling (144)	0.260476	0.237386	0.491119	-0.20726		0.106367	0.00819789	-0.0489748	0	0	-0.0134482		0.12624	-0.907886	-0.142726		0.527023	0.198609	-0.0259911	-0.0407024	-0.33593	-0.284672	-0.47628	-0.289566	-0.168386	0.055885	0.674887	0.0650685	-0.0225231	0	-0.0128816	0	-0.144882	0		-0.0682705	0	-0.0865324	0.0882017	0	0.76498	0.155313		-0.737984	-0.51824	-0.266643	0.0980245	0.0238845	0.294856
IAA, 0.1uM, 3h, seedling (144)	1.26656	-0.03614	0.393197	0.107868		0.0836298	-0.158155	-0.0489748	0	0	-0.0134482		-0.111551	0.612675	-0.300723		0.269339	0.320131	-1.25558	-1.19701	-1.22372	-0.788116	-0.226468	-0.15797	-0.753851	0.349301	-0.0673657	-0.468371	-0.190384	0	-0.0970935	0	-0.119314	0		-0.569589	0	-0.0107574	0	0	0	0		-0.748301	0.27777	-0.10767	0.0712241	-0.231291	-0.228851
IAA, 1uM, 1h, seedling (144)	-0.143772	-0.052802	0.294805	-0.326564		-0.0419061	-0.0727735	0.0229437	0	0	-0.0134482		0.225422	-0.072143	-0.227358		0.099276	-0.275162	-0.721241	-1.38962	-1.22372	-0.876172	-0.338123	-0.369212	-0.263909	-0.022209	0.612557	-0.0703596	0.40633	0	-0.0406027	0	-0.417536	0		0.0431983	0	-0.00369386	0	0	2.77364	0		-0.783149	-0.244913	-0.421184	-0.0236848	0.368948	0.612967
IAA, 1uM, 3h, seedling (144)	-0.282464	-0.486277	0.20522	-0.181679		0.0686283	-0.113896	-0.0489748	0	0.105045	-0.0134482		-0.0344401	0.469042	-0.216033		-1.8094	0.145633	-2.31648	-1.49504	-0.849164	-1.13275	-0.287179	-0.279896	-1.10052	0.0523655	0.33544	-0.243099	-0.190384	0	0.120021	0	-0.608441	0		0.258874	0	-0.0157306	0	0	0	0		0.322779	0.14495	-0.421184	0.373888	0.124801	0.484504
IAA, 30min, flowers (160)	0	-0.212639	0.23776	0.122919		0.303124	0.174723	1.03433	0.0240643	-0.734625	0		-0.0450626	0	0.112865		0	0.418165	0	-0.165755	-0.0805936	-0.612977	1.13289	0.435046	-0.558967	-0.42441	0	0	-2.0418	0	-0.42072	0	0.0916935	0		0.13047	0	-0.193396	0.857966	0	0	0		0	-0.0910469	-0.397083	-0.29564	-0.00280373	0.555616
zeatin, 30min, seedling (110)	0	-0.225552	-0.378339	-0.0799171		0.360293	0.115887	0	0	-0.325249	-0.0628212		0.145983	0.870369	-0.0148348		0	-0.0253557	-0.878666	0	0	-0.382463	-1.0129	0.0475719	-0.448899	-0.509905	0.186137	-0.286899	0	0	-0.526872	1.20864	0.261911	0		0.317244	-0.701991	0.116852	0	0	0	-0.557013		1.3731	3.93442	0.468161	0.920986	0.217956	0.0639777
zeatin, 1h, seedling (110)	0	-0.102887	-0.744962	-0.140891		-0.0230084	0	0	0	0	-0.255759		0.0673632	0.0436943	0.286454		0	0.49725	-1.66108	0	0	-0.0649673	-0.551656	0.0246515	-0.114209	-0.0745953	0	-1.25014	0	0	-0.255139	1.49912	-0.424471	0		-0.256079	0.278361	-0.03792	0.358491	0	0	-0.0677207		0.328383	2.39959	0.180604	1.04846	0.0896261	0.559085
zeatin, 3h, seedling (110)	0	-0.00239159	-0.133427	0.099204		-0.086732	0.0667793	0	0	0	0.132208		-0.161716	-0.298607	-0.255035		0	1.64377	-0.325427	0	0	0.520812	0.526453	-0.0479267	0.0518739	-0.602864	0	-0.341839	0	0	0.850492	1.16844	0.248038	0		0.533733	0.827387	-0.705099	0.703564	0	0	-0.505243		0.425243	2.61606	0.0848377	0.961587	-0.182226	-0.0267841
t-zeatin, seedling (115)	0	-1.09043	-0.320416	-0.236576		-0.0577785	0	-0.184003	0	-0.128499	0.000869355		-0.14513	-0.356866	-0.389362		1.28201	1.1294	4.11294	-0.0257224	-1.43404	-1.37213	-0.701671	-1.13107	-1.12717	-0.544349	-1.32429	-0.374731	-1.47362	0	-1.44855	1.56556	0.0256166	0		0.196316	-0.0569973	-1.04573	0	0	0	0		-1.35996	2.75326	-0.336883	-0.404129	-0.495867	-1.22056
GA3, 30min, seedling (110)	0	-0.048775	-0.199229	-0.091763		0.118573	0.115887	0	0	-0.325249	-0.32975		0.0592058	1.0553	0.0837434		0	-0.405046	0.103399	0	0	0.411584	-0.484418	0.112503	-0.399649	-0.477307	-0.0195956	0.0470377	0	0	-0.18571	0.240606	-0.189253	0		-0.204097	-0.621243	-0.188137	0	0	0	0.402393		0	0.218479	0.336846	0.0562961	0.103754	0.121633
GA3, 1h, seedling (110)	0	-0.0778706	-0.353159	-0.00436763		-0.0601548	0.149781	0	0	0.654286	0.000772848		-0.0617627	0.107152	0.187925		1.18946	-0.3189	0.79452	0	0.247226	0.266239	-0.45532	0.24874	0.054154	0.382504	0	-0.275	0	0	0.264598	0.186538	0.0960837	0		0.0737409	-0.283128	0.0649705	0.460503	0	0	-0.710003		0.471266	-0.198236	0.0932901	0.63528	0.439076	0.462517
GA3, 3h, seedling (110)	0.806483	-0.171583	-0.168849	0.633423		-0.00788152	-0.191954	0	0	0	0		-0.139908	-0.347219	0.440759		0	1.05961	1.01585	0	0	0.775679	0.619496	0.0171458	0.179273	-0.795453	0	-0.540545	0	0	0.369933	0.444999	0.693332	0		-0.17439	0.399576	-0.0360035	0	0	0	-0.476572		0.636525	0.025817	0.700206	0.961784	0.297928	0.403911
GA4, 60min, seedling (99)	-0.667847	-0.0170372	-0.04316	0.158537		0.107729	0	0.497403	0	0.302362	0		0.0694032	-0.0182092	-0.130617		0	0.100816	-0.66147	0.532993	0.326429	-0.116743	0.0472048	0.0072906	0.110236	-0.0391102	0.210946	0	0.0831603	0	-0.237652	0.0263826	0.0877288	0		-0.222531	0.0542862	0.134561	0	0	0	-0.411299		0	-0.0700893	0.0626102	-0.0931764	0.069635	0.117372
GA, 30min, whole plant (99)	0.982825	0.34808	0.209739	0.356756		-0.116796	-0.834023	0.767951	0	-0.0780049	0		0.415037	1.0601	-0.626499		0	0.254205	2.56482	0	0	2.92334	0.00734198	1.64102	1.09578	0.0227201	2.0126	-1.31037	2.15487	0	0.58065	0	0.0751744	0		-1.23113	0	0.00248099	0	0	0	0		0	-0.122336	0.0622843	-0.596367	0.0561621	1.47304
GA, 3h, whole plant (99)	-0.184576	-0.641614	-0.736631	-0.550231		0.35021	0	-0.263829	0	-0.313933	0		-0.238691	0.0228035	0.139271		-1.10396	-0.454844	-2.78612	-0.717419	0	-1.87792	0.0155632	-0.562923	-0.404338	-0.570915	-0.447459	0	-1.04093	0	0.184372	0.200531	-0.174795	0		0.884152	-0.336267	-0.477605	0	0	0	-0.411299		0	-0.20539	0.0354136	0.736527	0.098626	-0.726269
GA, 3h, imbibed seed (119)	0	-0.238797	-0.030163	-0.0866497		-0.0670579	0.227056	-0.237992	0	0.122492	-0.18536		0.134947	0	0		0.263708	0.0194028	0	-0.170323	0	0	0.368657	-0.342842	-0.30485	0	0	0.743638	-0.55639	0	0.710059	0.711726	0	0		0.608673	-0.108922	-0.178322	-0.108786	0	0	-0.111085		-0.394216	0	-0.153873	1.12603	0.581749	0
GA, 6h, imbibed seed (119)	0	-0.28816	-0.757253	0		-0.355512	0.376243	0.355672	0	0	0.563862		-0.00891252	0	0		-0.810973	-0.194724	0	-0.337635	0	0	0	-1.05452	-0.0513115	0.295912	0	0.394678	0	0	0.947767	1.96351	0.334554	0		1.19616	0	-0.562345	0	0	0	0		0	0	0.124113	1.00222	1.04291	0
GA, 9h, imbibed seed (119)	0	-0.332419	-0.968907	0		-0.571805	0.656465	0.126302	0	0.0430042	-0.263383		-0.130713	0	0.409042		-1.1037	-0.688282	0	-0.300316	0	0	0.186367	-0.562375	0.208634	0	0	0.435194	0	0	1.2817	2.42744	0	0		1.94216	0.311484	-0.907194	0.0898994	0	0	0		-0.594657	0	0.235623	0.803928	1.10963	0
GA, 3h, imbibed seed (134)	0	-0.238797	-0.030163	-0.0866497		-0.0670579	0.227056	-0.237992	0	0.122492	-0.18536		0.134947	0	0		0.263708	0.0194028	0	-0.170323	0	0	0.368657	-0.342842	-0.30485	0	0	0.743638	-0.55639	0	0.710059	0.711726	0	0		0.608673	-0.108922	-0.178322	-0.108786	0	0	-0.111085		-0.394216	0	-0.153873	1.12603	0.581749	0
GA, 6h, imbibed seed (134)	0	-0.28816	-0.757253	0		-0.355512	0.376243	0.355672	0	0	0.563862		-0.00891252	0	0		-0.810973	-0.194724	0	-0.337635	0	0	0	-1.05452	-0.0513115	0.295912	0	0.394678	0	0	0.947767	1.96351	0.334554	0		1.19616	0	-0.562345	0	0	0	0		0	0	0.124113	1.00222	1.04291	0
GA, 9h, imbibed seed (134)	0	-0.332419	-0.968907	0		-0.571805	0.656465	0.126302	0	0.0430042	-0.263383		-0.130713	0	0.409042		-1.1037	-0.688282	0	-0.300316	0	0	0.186367	-0.562375	0.208634	0	0	0.435194	0	0	1.2817	2.42744	0	0		1.94216	0.311484	-0.907194	0.0898994	0	0	0		-0.594657	0	0.235623	0.803928	1.10963	0
ABA, 100 µM 3h, seedling (75)	1.82485	1.48073	0.532089	1.94853		-0.351087	0	0	0	-0.0740006	0		-0.687061	-1.81394	-0.67926		2.38437	2.97502	5.67303	4.45317	3.164	2.62389	-0.110144	0.866647	2.30914	-0.633618	0.820091	3.41375	2.53765	0	-0.234929	0	1.84287	0		0	2.17776	0.20366	0	0	3.34711	0		-0.0184667	-2.04577	0.503062	-2.52387	-0.721898	-0.972011
ABA, 30min, seedling (110)	0	-0.156856	-0.303315	0.719983		0.367156	0.115887	0	0	0.264998	-0.32975		0.067292	0.625548	-0.183219		0.926278	-0.049438	0.572984	1.68108	0.87294	1.02988	-0.272397	0.729751	0.202547	-0.790416	1.26384	0.446925	0.826687	0	-0.657759	0.599662	0.430394	0		0.125325	-0.776428	-0.44579	0.783236	0	0	0.333699		0	0.0812045	0.2162	0.75666	-0.0333803	-0.936426
ABA, 1h, seedling (110)	0	-0.219892	-0.486233	1.2856		-0.136288	0	0	0	0	0.113864		-0.187617	-0.311375	-0.126977		0	0.0837543	2.65099	3.69831	1.26027	0.290648	-1.51291	0.460512	1.86186	-0.515163	0	1.17854	0	1.7285	0.596794	0.739689	0.170541	0		-0.121011	-0.318191	-0.333421	0	0	0	-0.298666		0.473302	-0.614423	-0.177194	0.226383	-0.0738298	-0.999739
ABA, 3h, seedling (110)	0	-0.0222375	-0.455458	2.11295		-0.145565	-0.204675	0	1.51853	0	0		-1.69563	-1.51385	-0.921458		0	4.58116	4.43189	5.14587	1.38649	0.774795	1.48874	-0.0327251	3.65312	-1.28832	0	2.08172	0	0.858353	1.13397	1.01156	0.165315	0		-0.0771594	1.57001	0.306529	0.423297	0	0	-0.542001		0	0.0334281	1.52234	0.672233	-0.704762	-1.96026
ABA, 3 uM, imbided seed (116)	0	-0.30128	0.202118	0.10148		0.0539226	0.251542	0.205248	0	0.348842	0.551968		0.153036	0	0.152123		0	0.283635	0.0292099	0.184712	0	0.481222	0	0.0991332	0.585981	0.516786	0	0.237212	0	0	-0.213676	-0.055775	0	0		-0.174302	0	0.0724222	0.250397	0	0	0.233397		0	0	0.272071	-0.0940288	0.0749651	0
ABA, 30 uM, imbided seed (116)	0	-0.0821273	0.802226	0.12141		0.129983	0.401731	-0.113052	0	-0.472372	0.166151		0.112885	0	0.152123		0	0.62079	-0.0636183	0.121717	0	0.406582	-0.332885	0.266703	0.661025	0.516786	0	0.617141	0	0	-0.906255	-0.0775693	0	0		0.557922	0	0.13103	0.250397	0	0	0.344086		0	0	0.0403544	0.114311	0.164179	0
ABA, 100 µM 1h30, rosette leaves (188)	0	-0.0157822	0.842843	1.22771		-0.46554	0	0	0	0	0		-0.714955	0	-0.271772		0	0	4.68558	4.98954	0	2.67317	0	1.22605	0	1.29758	1.55519	0	0	0	0	0	2.75209	0		0	0	-0.555519	0	0	0	0		0	1.7842	-1.79444	0	0.171887	-1.51886
SA, 30 mM, 4h, rosette (190)	0.208089	0.756654	0.493349	0.398128		-0.144121	-0.227634	-0.189496	0	-0.595553	0		-0.755457	0.113385	-0.18029		0.763426	0.9436	2.14	0.00336134	0.298851	1.17895	1.05798	1.49523	0.588718	1.03796	0.551833	0.23509	-0.0527663	0.0804249	-0.467484	0	-0.512834	0		-0.00941708	0	-0.0303267	-0.0929588	0	0	0		-0.217842	0.425713	-0.46089	-0.125261	0.00128186	-0.542295
SA, 30 mM, 28h, rosette (190)	0.279156	-0.129316	-0.278286	0.152075		-0.225009	0.0484575	0	0	-0.500301	0		0.155219	0	-0.0444467		0	0.50662	1.26423	0.658924	1.15551	-0.373666	0.203166	-0.403049	0.248282	-0.624677	-0.0400356	0.0294057	0.0903449	0	0.387712	0	0.301539	-0.546416		-0.569912	0	-0.0922155	0	0	0	0		-0.412715	0.119591	0.0725622	0.0622968	0.0107355	0.0737733
SA, 30 mM, 52h, rosette (190)	0.773438	0.021221	-0.626409	0.335504		-0.214516	-0.0616394	0.0611735	0	0.378073	0		0.290377	0	-0.0623916		0	0.669745	0.800741	0.481798	0.791784	-0.0998059	0.287837	-0.501202	0.0369358	0.00930806	-0.232225	0.125854	-0.000606107	0	0.473116	0	0.301248	0		-0.190095	0	-0.00518141	0	0	0	-0.0386896		-0.640096	0.324646	0.20045	0.486913	-0.0693534	0.816578
MJ, 30min, seedling (110)	0	0.00962797	0.0797174	0.811905		0.336054	0.115887	0	0	-0.325249	-0.32975		0.0359868	0.323982	-0.00742574		1.56976	0.466934	2.57622	2.01787	2.53086	2.31244	0.0973407	0.0197572	0.700548	-0.593588	1.40683	0.0598121	4.20671	0	-0.755332	1.98825	3.14534	0		0.116767	-0.0478203	-0.679649	0	0	0	0.247717		0	-0.679312	0.0213765	-0.0229159	-0.0163578	-0.787432
MJ, 1h, seedling (110)	0	0.575593	0.724642	1.50245		-0.282059	0	0	0	0	-0.255759		-0.606906	-0.862368	-0.127329		2.38396	0.921305	4.58333	2.72009	2.3087	2.98793	-1.51291	-0.0742388	2.21458	-0.353753	2.2219	-0.276808	3.4217	0	0.19303	2.39344	4.04838	0		0.0502654	-0.0644407	-0.602575	0	0	0	0.0888069		-0.202628	-0.862315	-0.393796	-0.733963	0.00213485	-0.847576
MJ, 3h, seedling (110)	0	0.341924	0.817066	1.10736		-0.264718	-0.204675	0	0	0	0		-0.566075	-0.888882	-0.141117		1.15743	3.01178	3.91213	1.40649	1.4007	2.46381	-0.85289	-0.221838	0.868716	-0.989826	0.549361	-0.824799	0	0	-0.933276	2.66474	2.71251	0		1.12987	-0.247797	-0.449575	0	0	0	-0.487486		0	-0.949188	0.452984	0	-0.441583	-0.683219
ACC, 30min, seedling (110)	0	-0.267317	-0.313751	0.53927		0.535962	0.115887	0	0	-0.325249	-0.32975		0.0565194	1.40843	-0.0194792		0	0.565595	0.546902	0	0	-0.382463	0.232738	0.104363	-0.490916	0.133346	-0.0195956	0.0163621	0	0	-0.794539	0.231235	0.477128	0		-0.278001	0.224696	-0.375389	1.23036	0	0	0.866485		0	0.319982	0.503535	0.205812	-0.038306	0.225238
ACC, 1h, seedling (110)	0	-0.194024	-0.15103	0.405515		-0.124916	0	0	0	0	-0.255759		0.0207814	0.884839	-0.312644		0	-0.514044	1.7476	0	0	0.959134	0.319197	0.229743	0.387956	-0.515163	0.866696	1.0134	0	0	0.268122	-0.731735	0.767439	0		-0.485973	0.622968	-0.240805	0	0	0	0.654057		-0.202628	-0.512597	-0.0807142	-0.733963	0.0182869	-0.386661
ACC, 3h, seedling (110)	0	-0.150515	0.510805	0.439889		-0.0173104	-0.204675	0	0	0	0		0.0397488	-0.0141757	-0.337776		1.43303	2.0616	1.71041	0	0	0.189187	0.68402	-0.319944	1.06892	-1.28832	1.76236	0.839972	0	0	-0.449104	-1.31704	0.440875	0		0.142412	-0.247797	-0.377208	0	0	0	-0.476234		0	-0.167323	0.21722	1.45236	-0.45042	-0.724195
ethylene, 3h, petiole (13)	0	-0.0824622	1.56514	0.0121326		-0.0908137	0	0.40598	0	0.168408	0		-0.312951	0.549819	-0.939401		0	0	0	0	0	2.20621	0	0.247072	1.69285	0.0482731	0.831763	3.17019	0	0	0.35358	0	0.0994203	0		0.72404	0	-0.380547	0	0	0	0		-1.52819	-0.431134	-1.17941	-0.0189416	0.0412462	-0.720202
BL, 30min, seedling (110)	0	-0.0743278	-0.530817	0.445366		0.369849	0.115887	0	0	-0.325249	-0.32975		0.129659	1.56212	-0.382168		0	-1.25369	-0.712499	0	0	-0.382463	0.443674	-0.0896838	-0.490916	-0.0740664	-0.0195956	-0.556926	0	0	-0.174538	0.287357	0.58703	0		-0.278001	-0.570638	-0.76466	0	0	0	0.908042		0	0.706321	0.458168	-0.495453	0.0609362	-1.58622
BL, 1h, seedling (110)	0	-0.0293726	-0.800313	0.705491		0.0695375	0	0	0	0	-0.255759		0.202005	0.916536	-0.141526		0	0.0592603	0.920688	0	0	-0.0649673	0.741042	-0.0337467	-0.232376	0.561985	0	-0.689987	0	0	1.38368	-0.17848	0.0356612	0		-0.654534	0.684575	-0.351848	0	0	0	0.60024		-0.202628	-0.342394	0.543308	-0.733963	-0.192436	-2.00117
BL, 3h, seedling (110)	0	0.0379607	-0.328065	0.639397		-0.380629	-0.204675	0	0	0	0		0.209064	-0.293684	-0.111733		0.607608	0.574528	0.999422	0	0	0	1.05599	0.0834451	0	0.224024	0	-0.565792	0	0	0.726392	-0.718599	0.22821	0		0.107336	1.13623	-0.281196	0	0	0	-0.439605		0	0.392703	0.244963	0	-0.393974	-1.96026
6-benzyl adenine, 15min, seedlings (156)	-0.872808	-0.14439	0.0845155	0.428468		0.119136	-0.527548	0	0	-0.168756	0		0.220638	0.143447	-0.235351		0	0.992111	-0.126961	0	0	-0.811449	-0.155157	-0.399441	-1.07011	-0.307008	0.132788	0.331791	0	0	-0.452851	1.4866	0.598157	0		-0.364287	0.260899	0.47185	0	0	0	0		2.78843	3.68011	1.44123	1.16656	1.09097	0.916335
6-benzyl adenine, 2h, seedlings (156)	-1.53325	-1.55459	-0.437116	0.453185		-0.536753	-1.07223	0	0	-0.168756	0		0.58467	-0.452893	-2.66697		0	1.44927	-3.47744	0	0.868627	-1.32979	-2.02435	-0.423275	-1.80642	-0.875604	-0.48102	0.657545	0	0	-1.38238	0	0	0		-1.04472	0	1.41355	0	0	0	0		3.34788	2.44271	1.40578	2.33621	2.07171	1.0579
# of experiments with induction (>twofold)	84	45	57	70		2	1	4	2	1	0		9	7	1		109	74	92	88	87	111	49	66	121	30	67	30	64	24	37	30	19	42		9	5	9	5	0	13	0		27	31	6	14	10	15
# of experiments with repression (>twofold)	10	4	5	5		1	2	4	2	7	0		42	19	44		17	25	17	16	9	21	11	4	9	19	6	12	30	7	27	38	21	28		10	1	3	2	0	6	5		24	27	14	23	38	62
[truncated: 10 more columns]
